# Supplementary material for: Phenotypic Plasticity of the Drosophila Transcriptome
Source: PLoS Genet. 2012 Mar 29;8(3):e1002593. doi: 10.1371/journal.pgen.1002593 (PMC3315458; doi:10.1371/journal.pgen.1002593)
Supplement: Table S1 — Quantitative genetic analyses of variation for 14,400 expressed transcripts of the outbred population across 20 treatments. Expression is measured as the median log2 intensity of PM transcripts in each probe set. Class indicates the Class I and Class II phenotypically plastic transcripts. FDR is False Discovery Rate, CV is the coefficient of variation, CVME is the coefficient of cross treatment (macroenvironmental) variance, CVEW is the mean coefficient of within treatment variation, and STD_CVEW is the standard deviation of coefficient of within treatment variation. Std_Mean is the standard deviation of treatment mean. Inbred line means, genetic variation among lines (CVL) and micro-environmental variation within lines (CVE) are adopted from (12). MMC (13) revealed 103 modules of 1,133 Class I transcripts. |r| is the average correlation of each variable transcript with all other variable transcripts. (XLSX) [file pgen.1002593.s009.xlsx]

## Sheet: Sheet1
AffyID	Flybase ID	Gene Symbol	Female_Class	Male_Class	Cross Treatment Mean	CVME	Female Mean	Std_Mean_F	CVME_F	Male Mean	Std_Mean_M	CVME_M	CVEW_F	STD_CVEW_F	CVEW_M	STD_CVEW_M	Model FDR	Treatment FDR	Sex FDR	Sex by Treatment FDR	MMC Module	Averge |r|	|r|	Mean of Inbred Lines	Mean of Inbred Lines (Females)	Mean of Inbred Lines (Males)	CVL	CVL_F	CVL_M	CVE_F	CVE_M	GO Biological Process Term	GO Molecular Function Term	GO Cellular Component Term
1628608_at	FBgn0038481	CG17475	I	I	9.48308	3.11256	9.47676	0.352532	3.71996	9.4894	0.311789	3.28565	3.37131	1.72993	3.31978	2.31179	0.001241	3.999e-05	1	0.7487	1	0.978	0.978	11.9859	12.2228	11.749	3.62882	3.5882	3.9934	2.1321	2.1499	proteolysis /// proteolysis	catalytic activity /// serine-type endopeptidase activity /// serine-type endopeptidase activity /// peptidase activity /// serine-type peptidase activity /// hydrolase activity	---
1628643_at	FBgn0051267	CG31267	I	I	8.93578	3.04389	8.96055	0.349463	3.90002	8.911	0.275449	3.09111	3.67964	1.75497	3.39471	1.72416	0.00156	0.0001159	0.7917	0.5551	1	0.978	0.978	11.6794	11.8457	11.5131	2.23555	2.5433	2.3998	1.8219	1.9572	proteolysis	catalytic activity /// serine-type endopeptidase activity /// hydrolase activity	---
1627869_at	FBgn0020906	Jon25Bi	I	I	10.8648	5.58066	11.0251	0.529189	4.79988	10.7045	0.749455	7.00127	5.43264	2.03115	5.26221	2.96887	3.523e-05	1.68e-07	0.02246	0.9665	2	0.972	0.972	13.376	13.7485	13.0036	6.40624	6.6459	8.1137	2.2637	2.5686	proteolysis /// proteolysis	catalytic activity /// endopeptidase activity /// serine-type endopeptidase activity /// serine-type endopeptidase activity /// peptidase activity /// serine-type peptidase activity /// hydrolase activity	---
1639196_at	FBgn0031654	Jon25Bii	I	I	10.8519	5.67485	11.1378	0.574211	5.15551	10.5659	0.757549	7.16973	5.90093	2.81368	6.26519	3.02715	6.733e-05	5.976e-06	0.0001621	0.9261	2	0.972	0.972	12.9992	13.4386	12.5597	8.32004	8.7257	9.5993	2.4875	2.4244	proteolysis /// proteolysis	catalytic activity /// serine-type endopeptidase activity /// serine-type endopeptidase activity /// serine-type endopeptidase activity /// protein binding /// peptidase activity /// serine-type peptidase activity /// hydrolase activity	---
1639180_at	FBgn0033926	Arc1	I	I	11.0137	4.75377	10.7806	0.767697	7.12109	11.2468	0.503756	4.47912	5.90242	3.26205	6.07886	4.10648	0.001721	0.002764	0.00492	0.2748	3	0.962	0.962	14.2613	14.1025	14.4202	5.9807	7.0119	5.876	2.2139	1.86	behavioral response to starvation	nucleic acid binding /// zinc ion binding	---
1639694_s_at	FBgn0033926	Arc1 /// CG10102	I	I	8.77874	5.60156	8.66765	0.760453	8.77346	8.88983	0.406482	4.57244	6.78316	3.44133	7.99003	4.2596	0.009207	0.005294	0.2771	0.3598	3	0.962	0.962	12.5606	12.1951	12.9262	7.771	5.8907	8.5266	9.9293	8.012	behavioral response to starvation	nucleic acid binding /// zinc ion binding	---
1637155_at	FBgn0052407	CG32407	I	I	9.09123	2.7781	8.94435	0.331717	3.70867	9.23812	0.287956	3.11704	3.67335	1.85183	4.42636	2.07429	0.007134	0.01824	0.0007566	0.6325	4	0.928	0.928	11.4365	11.2817	11.5914	3.42384	4.4422	2.8838	1.9023	2.1962	---	---	---
1627643_at	FBgn0035793	CG7546 /// Mgstl	I	I	8.35018	2.66121	8.28817	0.275843	3.32815	8.41218	0.279113	3.31796	3.06997	1.10818	4.18341	2.2873	0.009453	0.007341	0.1448	0.3511	4	0.928	0.928	10.4816	10.5061	10.4571	1.15711	1.4457	1.8701	1.9164	1.5898	---	glutathione transferase activity /// glutathione transferase activity /// transferase activity	mitochondrial outer membrane /// microsome /// lipid particle
1634989_at	FBgn0010100	Acon	I	I	12.4213	3.07756	12.1524	0.604592	4.97509	12.6903	0.368133	2.90091	4.04834	3.11517	3.89844	2.80576	0.0002231	0.005982	1.524e-05	0.0903	5	0.924	0.945	15.67	15.6611	15.6789	0.58039	0.6638	0.6715	1.4764	1.2412	tricarboxylic acid cycle /// response to DNA damage stimulus /// metabolic process /// cell redox homeostasis	aconitate hydratase activity /// aconitate hydratase activity /// aconitate hydratase activity /// lyase activity /// 4 iron, 4 sulfur cluster binding	mitochondrion /// mitochondrion /// lipid particle
1634667_at	FBgn0034485	CG11099	I	I	7.30966	1.59239	7.21686	0.145643	2.01809	7.40246	0.132072	1.78417	1.98499	1.08471	2.63889	1.38777	0.004413	0.03202	8.638e-06	0.886	5	0.924	0.806	10.4927	10.3492	10.6361	2.44535	2.6494	2.6244	1.4935	1.19	---	protein binding	---
1636813_s_at	FBgn0038271	CG3731	I	I	11.9732	2.71003	11.7932	0.48589	4.1201	12.1532	0.332608	2.7368	3.56952	2.03196	3.98807	2.16473	0.001733	0.009139	0.0008398	0.2047	5	0.924	0.945	15.1334	15.1108	15.156	1.01413	0.9362	1.111	1.7623	1.4211	mitochondrial electron transport, ubiquinol to cytochrome c /// proteolysis /// protein processing /// oxidation reduction	catalytic activity /// metalloendopeptidase activity /// metalloendopeptidase activity /// ubiquinol-cytochrome-c reductase activity /// ubiquinol-cytochrome-c reductase activity /// zinc ion binding /// oxidoreductase activity /// hydrolase activity /// metal ion binding	mitochondrial respiratory chain complex III /// mitochondrial matrix /// lipid particle /// mitochondrial processing peptidase complex
1629691_at	FBgn0039358	CG5028	I	I	11.2206	3.68433	11.0122	0.568627	5.16361	11.4291	0.438916	3.84034	5.38868	3.22583	5.76227	3.09883	0.02166	0.03169	0.005345	0.7274	5	0.924	0.941	14.3066	14.3343	14.2789	1.41148	1.591	1.5734	2.0009	1.893	tricarboxylic acid cycle /// tricarboxylic acid cycle /// oxidation reduction	magnesium ion binding /// isocitrate dehydrogenase (NAD+) activity /// isocitrate dehydrogenase (NAD+) activity /// oxidoreductase activity /// oxidoreductase activity, acting on the CH-OH group of donors, NAD or NADP as acceptor /// NAD or NADH binding	mitochondrion /// mitochondrion /// mitochondrial matrix
1629745_at	FBgn0038922	CG6439	I	I	10.7252	3.69536	10.4308	0.5599	5.36777	11.0197	0.427424	3.87873	5.14653	2.54915	5.32824	3.49582	0.0009647	0.01325	1.225e-05	0.3923	5	0.924	0.945	13.8855	13.713	14.0581	2.37221	2.9222	2.2167	1.9461	2.0911	tricarboxylic acid cycle /// tricarboxylic acid cycle /// oxidation reduction	magnesium ion binding /// isocitrate dehydrogenase (NAD+) activity /// isocitrate dehydrogenase (NAD+) activity /// protein binding /// oxidoreductase activity /// oxidoreductase activity, acting on the CH-OH group of donors, NAD or NADP as acceptor /// NAD or NADH binding	mitochondrion /// mitochondrion
1634846_a_at	FBgn0027291	l(1)G0156	I	I	12.0486	3.58662	11.9244	0.550268	4.61463	12.1727	0.437433	3.59357	4.3332	2.87909	4.26215	2.03165	0.002184	0.0003037	0.06348	0.723	5	0.924	0.934	15.2848	15.3341	15.2355	0.80865	1.1814	0.9616	1.6031	1.5444	tricarboxylic acid cycle /// tricarboxylic acid cycle /// oxidation reduction	magnesium ion binding /// isocitrate dehydrogenase (NAD+) activity /// isocitrate dehydrogenase (NAD+) activity /// oxidoreductase activity /// oxidoreductase activity, acting on the CH-OH group of donors, NAD or NADP as acceptor /// metal ion binding /// NAD or NADH binding	mitochondrion /// mitochondrion /// mitochondrial matrix /// lipid particle
1638593_a_at	FBgn0017566	ND75	I	I	10.6317	2.78577	10.42	0.472056	4.5303	10.8434	0.290057	2.67495	3.66982	2.4369	4.39828	2.72743	0.001587	0.03085	5.934e-05	0.1981	5	0.924	0.929	13.5331	13.4168	13.6495	1.0599	1.1063	1.2321	1.7285	1.5739	transport /// electron transport chain /// ATP synthesis coupled electron transport /// oxidation reduction	NADH dehydrogenase activity /// NADH dehydrogenase activity /// NADH dehydrogenase (ubiquinone) activity /// NADH dehydrogenase (ubiquinone) activity /// electron carrier activity /// oxidoreductase activity /// oxidoreductase activity, acting on NADH or NADPH /// transferase activity /// metal ion binding /// iron-sulfur cluster binding /// 2 iron, 2 sulfur cluster binding /// 4 iron, 4 sulfur c…	mitochondrion /// mitochondrion /// mitochondrial inner membrane /// mitochondrial respiratory chain complex I /// membrane /// respiratory chain
1629086_s_at	FBgn0261439	Scs-fp	I	I	12.0425	3.1005	11.7907	0.59056	5.0087	12.2944	0.393372	3.19961	4.30515	3.30989	4.17255	2.97205	0.0005689	0.01468	7.446e-05	0.0779	5	0.924	0.949	14.7742	14.7561	14.7923	0.86955	1.2421	0.9926	1.4245	1.7115	tricarboxylic acid cycle /// transport /// electron transport chain /// electron transport chain /// oxidation reduction	succinate dehydrogenase (ubiquinone) activity /// electron carrier activity /// oxidoreductase activity /// oxidoreductase activity, acting on the CH-CH group of donors /// FAD binding	mitochondrion /// mitochondrial inner membrane /// membrane
1634684_at	FBgn0036501	CG7272	I	I	9.06367	3.7343	8.87109	0.436728	4.92304	9.25625	0.361895	3.90974	4.61079	2.06201	6.49829	2.54337	0.01726	0.02215	0.001145	0.8924	6	0.92	0.934	12.24	12.1848	12.2953	1.78619	2.0595	2.3174	2.0132	2.605	---	---	membrane /// integral to membrane
1630802_at	FBgn0039006	Cyp6d4	I	I	7.78906	2.48887	7.79287	0.261208	3.35189	7.78525	0.195045	2.50531	2.20829	0.808924	2.73996	1.96827	0.0001164	1.121e-05	1	0.1132	6	0.92	0.908	10.7892	10.9465	10.632	2.12856	2.6313	2.2376	1.4286	1.1853	oxidation reduction	monooxygenase activity /// iron ion binding /// electron carrier activity /// electron carrier activity /// electron carrier activity /// oxidoreductase activity /// heme binding /// metal ion binding	endoplasmic reticulum /// endoplasmic reticulum membrane /// microsome /// microsome /// membrane /// membrane
1641191_s_at	FBgn0040260	Ugt36Bc	I	I	9.28973	3.22255	9.2107	0.368785	4.00388	9.36876	0.362269	3.86678	3.15698	1.52164	4.2987	2.18762	0.0004631	0.0002128	0.09137	0.1437	6	0.92	0.917	11.8285	11.9333	11.7236	2.93584	3.0753	3.447	2.1685	2.5303	metabolic process	glucuronosyltransferase activity /// glucuronosyltransferase activity /// transferase activity, transferring hexosyl groups	---
1638377_x_at	FBgn0262739	AGO1 /// CG30025 /// CG30031 /// deltaTry /// gammaTry	I	I	10.5519	4.96107	10.7155	0.593203	5.53593	10.3883	0.583626	5.6181	6.7626	2.94606	4.19717	4.02696	0.002955	0.0002868	0.03787	0.8971	7	0.916	0.934	12.4875	12.6734	12.3016	9.65824	9.6512	9.7245	1.9816	2.2566	chromatin silencing /// mRNA catabolic process /// proteolysis /// proteolysis /// proteolysis /// cellularization /// segment polarity determination /// synapse assembly /// RNA interference /// RNA interference /// production of siRNA involved in RNA interference /// targeting of mRNA for destruction involved in RNA interference /// gene silencing by miRNA /// production of miRNAs involved in g…	nucleic acid binding /// translation initiation factor activity /// catalytic activity /// serine-type endopeptidase activity /// serine-type endopeptidase activity /// serine-type endopeptidase activity /// protein binding /// peptidase activity /// serine-type peptidase activity /// hydrolase activity /// enzyme binding /// miRNA binding	extracellular region /// extracellular region /// extracellular region /// extracellular space /// nucleus /// cytoplasm /// eukaryotic translation initiation factor 2 complex /// RNA-induced silencing complex /// perinuclear region of cytoplasm
1624437_s_at	FBgn0262739	AGO1 /// CG30025 /// CG30031 /// deltaTry /// gammaTry	I	I	10.3147	4.83512	10.4804	0.555617	5.30151	10.1491	0.58447	5.75883	6.49686	2.82827	4.45357	4.31762	0.003553	0.0005779	0.03068	0.8239	7	0.916	0.939	12.2861	12.4827	12.0895	10.2606	10.0741	10.5369	1.9216	2.3359	chromatin silencing /// mRNA catabolic process /// proteolysis /// proteolysis /// proteolysis /// cellularization /// segment polarity determination /// synapse assembly /// RNA interference /// RNA interference /// production of siRNA involved in RNA interference /// targeting of mRNA for destruction involved in RNA interference /// gene silencing by miRNA /// production of miRNAs involved in g…	nucleic acid binding /// translation initiation factor activity /// catalytic activity /// serine-type endopeptidase activity /// serine-type endopeptidase activity /// serine-type endopeptidase activity /// protein binding /// peptidase activity /// serine-type peptidase activity /// hydrolase activity /// enzyme binding /// miRNA binding	extracellular region /// extracellular region /// extracellular region /// extracellular space /// nucleus /// cytoplasm /// eukaryotic translation initiation factor 2 complex /// RNA-induced silencing complex /// perinuclear region of cytoplasm
1625538_at	FBgn0035886	Jon66Ci	I	I	8.877	7.35296	9.41105	0.725654	7.71065	8.34294	0.744852	8.92793	6.52451	3.54687	7.45838	3.71279	1.005e-07	3.444e-07	1.58e-11	0.3375	7	0.916	0.876	10.3705	10.7128	10.0283	7.80842	9.7895	7.1335	2.6386	2.2941	proteolysis /// proteolysis /// cyclic nucleotide biosynthetic process	catalytic activity /// adenylate cyclase activity /// endopeptidase activity /// serine-type endopeptidase activity /// serine-type endopeptidase activity /// hydrolase activity /// phosphorus-oxygen lyase activity	---
1634788_at	FBgn0030799	CG4872	I	I	7.58181	1.32601	7.63775	0.132113	1.72974	7.52586	0.111637	1.48338	1.64433	0.776658	1.93996	1.20039	0.00435	0.008805	0.0007871	0.6081	8	0.908	0.908	10.2909	10.3678	10.214	1.18116	1.0474	1.3829	1.6054	0.9323	metabolic process	catalytic activity /// binding	---
1629906_s_at	FBgn0063924	Kaz1-ORFA /// Kaz1-ORFB	I	I	9.79725	2.92444	9.71385	0.308223	3.17302	9.88066	0.352606	3.56865	2.95292	1.58195	4.83856	2.20828	0.02451	0.00506	0.1115	0.9067	8	0.908	0.908	12.1168	12.05	12.1836	5.41253	5.8824	5.4053	2.2477	2.501	regulation of proteolysis	serine-type endopeptidase inhibitor activity /// peptidase activity	---
1627169_at	FBgn0034712	CG3264	I	I	6.53358	8.18404	6.85773	0.576746	8.41015	6.20943	0.655228	10.5522	5.33459	4.03721	11.8845	18.4018	0.001515	0.002087	8.251e-05	0.8516	9	0.883	0.883	9.3852	9.5014	9.2689	1.08183	3.7374	1.0961	1.5484	1.8831	metabolic process	catalytic activity /// alkaline phosphatase activity /// alkaline phosphatase activity /// hydrolase activity /// phosphatase activity	---
1635736_at	FBgn0036575	CG5157	I	I	6.77634	2.92375	6.913	0.158992	2.29989	6.63967	0.294479	4.43514	2.13638	1.23371	5.48152	4.02044	0.01321	0.03905	0.0001342	0.9031	9	0.883	0.883	9.5362	9.5987	9.4736	0.68539	0.7972	0.8389	0.9097	1.2537	---	protein binding /// electron carrier activity /// heme binding /// metal ion binding	---
1635987_at	FBgn0030041	CG12116 /// DsecCG12116	I	I	10.7675	3.70751	10.9762	0.413728	3.76933	10.5589	0.445112	4.21553	4.65157	2.40175	4.48282	1.49466	0.001667	0.0003103	0.0002262	1	10	0.872	0.876	13.7951	14.2137	13.3764	2.88922	3.392	3.4702	2.0765	2.207	metabolic process /// oxidation reduction	catalytic activity /// sepiapterin reductase activity /// sepiapterin reductase activity /// binding /// protein binding /// oxidoreductase activity	---
1638554_at	FBgn0038017	CG4115	I	I	7.50735	2.04615	7.48955	0.177525	2.3703	7.52514	0.186204	2.47443	2.96034	1.2851	2.31451	1.29954	0.01142	0.002008	0.7396	0.6499	10	0.872	0.844	10.3218	10.4186	10.2251	2.01789	3.4763	2.8909	1.8064	1.2059	---	binding /// sugar binding	---
1623363_at	FBgn0039184	CG6432	I	I	8.197	2.59187	8.11311	0.258265	3.18331	8.28089	0.271065	3.27338	3.09104	1.52517	3.12441	1.87373	0.0003351	0.0004884	0.007374	0.106	10	0.872	0.895	11.0683	11.1185	11.0181	1.93558	2.1509	2.1364	1.6082	1.1868	metabolic process	catalytic activity /// acetate-CoA ligase activity /// acetate-CoA ligase activity /// ligase activity	---
1636330_at	FBgn0032281	CG17107	I	I	7.7883	3.01999	7.79684	0.243246	3.11981	7.77976	0.259964	3.34154	2.78597	1.55541	3.31386	2.21169	0.002181	1.837e-05	0.9915	1	11	0.871	0.871	10.4401	10.4307	10.4496	4.85723	4.6139	5.9289	1.8155	1.3331	---	---	---
1640379_s_at	FBgn0085453	CG34424	I	I	8.85787	2.97057	8.85564	0.238862	2.69729	8.8601	0.364113	4.10958	3.54938	1.23223	3.39828	1.76626	0.001305	0.0001176	1	0.4222	11	0.871	0.871	11.458	11.5417	11.3742	3.33208	3.587	3.5354	2.3763	1.6097	folic acid and derivative biosynthetic process	ATP binding /// ligase activity /// 5-formyltetrahydrofolate cyclo-ligase activity /// 5-formyltetrahydrofolate cyclo-ligase activity	cytosol
1638378_at	FBgn0032139	CG13116	I	I	7.81502	3.6977	7.6989	0.252246	3.27639	7.93114	0.357369	4.5059	2.69469	1.67295	3.87667	1.89728	2.233e-05	2.617e-07	0.0003425	0.9769	12	0.868	0.899	10.6026	10.5464	10.6589	2.18883	2.2248	2.5225	1.642	1.5192	---	---	---
1636145_at	FBgn0031973	CG7219	I	I	7.70751	2.36855	7.65954	0.184352	2.40684	7.75547	0.229076	2.95374	1.91134	1.17108	3.08788	1.90106	0.001697	0.0001586	0.08845	0.7595	12	0.868	0.843	10.862	10.8828	10.8413	1.57618	1.5568	2.0673	2.0052	1.5483	---	serine-type endopeptidase inhibitor activity /// serine-type endopeptidase inhibitor activity /// protein binding	---
1625012_s_at	FBgn0043841	vir-1	I	I	8.84222	4.45203	8.49347	0.385748	4.5417	9.19098	0.520811	5.66655	4.56175	2.50648	6.86886	4.48172	0.0004592	0.008267	1.369e-07	0.9034	12	0.868	0.862	11.9895	11.7662	12.2128	3.76028	3.4106	4.5771	2.4484	1.82	defense response to virus	---	---
1632328_at	FBgn0260653	---	I	I	7.62554	2.38669	7.63707	0.205104	2.68564	7.614	0.225688	2.96412	2.65768	1.5758	2.72208	1.60124	0.001912	0.0002587	0.9086	0.3814	13	0.864	0.808	11.1822	11.239	11.1255	1.87424	2.1995	2.8756	1.8339	1.6571	carbohydrate metabolic process /// chitin metabolic process /// open tracheal system development /// regulation of tube length, open tracheal system	catalytic activity /// chitin deacetylase activity /// chitin deacetylase activity /// protein binding /// chitin binding /// chitin binding /// hydrolase activity /// hydrolase activity, acting on carbon-nitrogen (but not peptide) bonds	extracellular region /// cytoplasm
1641474_s_at	FBgn0014454	Acp1 /// CG13796	I	I	7.56735	9.23733	7.39491	0.592951	8.01837	7.73979	0.866427	11.1945	4.03203	4.49684	8.80707	6.99668	0.0002741	2.199e-06	0.05713	1	13	0.864	0.91	12.1404	11.7829	12.498	9.1048	9.8455	8.9227	3.684	3.3847	transport /// neurotransmitter transport /// neurotransmitter transport /// phagocytosis, engulfment	nucleic acid binding /// neurotransmitter transporter activity /// neurotransmitter:sodium symporter activity /// protein binding /// structural constituent of adult chitin-based cuticle /// zinc ion binding /// glycine transmembrane transporter activity /// symporter activity /// structural constituent of cuticle /// metal ion binding	integral to plasma membrane /// membrane /// integral to membrane
1628235_at	FBgn0031942	CG7203	I	I	9.735	8.24332	9.62582	0.786618	8.17195	9.84418	0.888608	9.02674	7.9379	2.6161	10.5364	4.37155	0.008663	7.622e-05	0.5439	1	13	0.864	0.854	14.8391	14.7677	14.9105	4.8933	5.3583	4.9644	2.3432	2.3196	---	protein binding	---
1635072_at	FBgn0031940	CG7214	I	I	7.50406	10.9142	7.41987	0.766872	10.3354	7.58825	0.902974	11.8996	4.43672	3.52465	9.18629	6.60371	1.535e-05	1.214e-09	0.5128	1	13	0.864	0.909	11.6392	11.5246	11.7538	9.50123	11.0179	8.878	3.9859	3.4946	positive regulation of NFAT protein import into nucleus	---	---
1637103_at	FBgn0034182	CG9640	I	I	7.25971	2.61263	7.3169	0.174582	2.38601	7.20252	0.236492	3.28347	1.7817	1.11198	2.48613	1.45774	5.978e-06	1.734e-08	0.004347	0.5308	13	0.864	0.834	10.2868	10.3331	10.2405	3.03041	3.1342	3.152	1.2001	1.0843	---	---	---
1629919_at	FBgn0039805	Cpr100A	I	I	7.16677	3.69158	7.15732	0.201126	2.81007	7.17623	0.357103	4.9762	2.58373	1.27752	4.34598	3.39997	0.002969	5.27e-05	0.9983	0.9839	13	0.864	0.905	10.6683	10.62	10.7167	5.17985	4.8258	5.6718	2.3626	2.6135	---	structural constituent of chitin-based cuticle /// protein binding /// structural constituent of cuticle /// identical protein binding	---
1639351_at	FBgn0039481	Cpr97Eb	I	I	7.14734	2.23845	7.0153	0.161018	2.29525	7.27938	0.188081	2.58375	2.18013	1.07322	2.86734	1.86765	8.434e-05	0.0004862	2.639e-08	1	13	0.864	0.83	10.5134	10.4033	10.6236	3.92706	4.0114	4.1367	1.6198	1.7699	---	structural constituent of chitin-based cuticle /// protein binding /// structural constituent of cuticle	---
1640458_at	FBgn0033067	CG11211	I	I	9.07823	3.17271	8.91915	0.372682	4.17844	9.23732	0.285472	3.09042	3.82084	1.71913	4.96864	2.93712	0.01497	0.01195	0.001064	0.9754	14	0.861	0.903	11.1015	11.0331	11.1698	4.58378	5.1174	4.9489	2.1778	2.3892	---	binding /// sugar binding /// mannose binding	---
1638630_at	FBgn0039751	CG1983	I	I	8.0143	1.80741	8.0857	0.192558	2.38146	7.94289	0.151464	1.90691	2.77796	1.35754	2.45585	1.03988	0.01593	0.01539	0.004362	0.8103	14	0.861	0.807	10.9472	11.1591	10.7352	0.94294	1.023	0.8656	1.9591	1.6108	---	protein binding	---
1640906_at	FBgn0052523	CG32523 /// DsecCG32523	I	I	8.36455	2.62067	8.51155	0.288947	3.39477	8.21756	0.205305	2.49837	3.27587	1.21271	2.96465	1.74418	0.0001231	0.0002867	2.526e-06	0.7723	14	0.861	0.914	10.5779	10.8008	10.355	5.02315	6.0784	4.7548	1.9286	1.5181	proteolysis /// proteolysis /// proteolysis	catalytic activity /// serine-type endopeptidase activity /// hydrolase activity	---
1641539_a_at	FBgn0039703	CG7829	I	I	7.69128	1.73518	7.70399	0.180347	2.34096	7.67857	0.123051	1.60253	2.0209	0.947982	2.63302	1.06708	0.02512	0.002953	0.825	0.8636	14	0.861	0.771	10.3238	10.3972	10.2505	3.14793	3.4164	3.3581	1.6081	1.5382	proteolysis /// proteolysis	catalytic activity /// serine-type endopeptidase activity /// serine-type endopeptidase activity /// serine-type endopeptidase activity /// hydrolase activity	---
1641071_at	FBgn0040502	CG8343	I	I	11.8347	2.53148	11.6826	0.412191	3.52825	11.9868	0.309329	2.58059	3.44006	1.83053	3.53484	2.40009	0.008688	0.0123	0.002825	0.6626	14	0.861	0.896	13.3189	13.2631	13.3747	6.21768	6.5467	6.2974	2.0245	2.3709	---	binding /// sugar binding /// mannose binding	---
1639397_at	FBgn0030773	CG9676 /// spheroide	I	I	9.63928	2.99221	9.68779	0.411687	4.24955	9.59076	0.238826	2.49017	3.07518	1.65173	3.29113	1.48883	0.0001236	9.4e-06	0.309	0.2212	14	0.861	0.893	11.995	12.1971	11.7929	4.24614	5.0005	4.1923	1.8523	1.9887	proteolysis /// proteolysis /// innate immune response /// positive regulation of Toll signaling pathway /// defense response to Gram-positive bacterium /// defense response to fungus	catalytic activity /// serine-type endopeptidase activity /// serine-type endopeptidase activity /// hydrolase activity	---
1626386_at	FBgn0034517	Cpr57A /// Obp57d	I	I	7.66149	2.10206	7.62353	0.184363	2.41834	7.69945	0.187162	2.43085	1.93584	1.14062	2.34839	1.09235	8.822e-05	6.128e-06	0.08628	0.2935	14	0.861	0.842	10.6776	10.7499	10.6053	2.6937	2.6406	3.0149	1.5932	1.7176	transport /// transport /// sensory perception of chemical stimulus /// sensory perception of chemical stimulus /// sensory perception of smell /// response to stimulus	structural constituent of chitin-based cuticle /// odorant binding /// odorant binding /// odorant binding /// odorant binding /// structural constituent of cuticle	---
1633147_at	FBgn0032839	CG10659 /// DsimCG10659	I	I	8.04906	4.31494	7.91002	0.373788	4.7255	8.1881	0.409403	4.99997	3.87703	2.28449	4.30867	2.34214	2.246e-05	1.318e-06	0.0006712	0.4224	15	0.853	0.853	10.5446	10.4554	10.6338	4.53455	4.6074	5.0838	1.6458	2.1665	metabolic process	N-acetyltransferase activity	---
1628670_at	FBgn0037870	CG18577	I	I	7.32187	1.80751	7.40824	0.132706	1.79132	7.23549	0.170401	2.35507	2.36675	1.40749	2.21726	1.38789	0.00177	0.003456	3.584e-05	0.8901	15	0.853	0.853	10.111	10.2503	9.9718	1.20908	1.4951	1.722	1.2729	0.9093	---	---	---
1634106_at	FBgn0040551	CG11686	I	I	9.11789	2.64192	8.94078	0.257352	2.87841	9.29501	0.327294	3.52118	3.08233	1.71001	4.39737	2.22301	0.002481	0.01812	2.08e-05	0.6835	16	0.848	0.872	11.6746	11.5054	11.8438	1.8068	1.6926	2.084	2.0532	1.8584	---	---	---
1636899_s_at	FBgn0033448	CG1623	I	I	9.45433	2.76121	9.36651	0.350239	3.73927	9.54216	0.288442	3.02281	3.41292	1.4992	3.95013	1.81927	0.003166	0.002356	0.04233	0.3218	16	0.848	0.841	12.1001	12.144	12.0562	1.16905	1.4516	1.2859	1.7563	1.3391	determination of adult lifespan	---	---
1630555_at	FBgn0053346	CG33346	I	I	10.1043	3.14085	9.83313	0.413147	4.20158	10.3755	0.363193	3.5005	3.80476	2.1989	4.74105	3.22699	0.0008157	0.01806	9.475e-07	0.6598	16	0.848	0.812	12.0808	12.0036	12.158	10.6953	10.8866	10.6831	1.8456	2.164	---	nucleic acid binding /// protein binding /// hydrolase activity /// metal ion binding	---
1634657_at	FBgn0040723	CG5011	I	I	9.87708	3.1614	9.8361	0.374911	3.81158	9.91807	0.364146	3.67154	3.26914	1.34148	3.48852	1.86245	9.001e-05	8.768e-06	0.5125	0.1246	16	0.848	0.867	11.8564	12.1249	11.588	2.31387	2.5864	2.5909	1.4277	1.5514	---	protein binding	---
1623744_at	FBgn0050411	CG30411	I	I	7.61794	1.62113	7.59121	0.14876	1.95964	7.64466	0.155912	2.03949	2.0814	0.850725	2.11025	0.934768	0.002359	0.00119	0.2558	0.2192	17	0.843	0.764	9.9826	10.0595	9.9057	3.20886	3.4229	3.1633	1.4122	1.2374	---	---	---
1639534_at	FBgn0032401	CG6792	I	I	7.35417	3.49966	7.45734	0.214373	2.87466	7.25099	0.331224	4.56798	3.51673	1.72455	2.05093	1.74172	5.311e-06	2.939e-08	0.0001508	0.756	17	0.843	0.756	9.8942	10.1208	9.6676	1.51102	1.8778	1.7671	1.317	0.8509	---	protein binding /// protein binding /// zinc ion binding	intracellular
1639571_s_at	FBgn0013275	Hsp70Aa /// Hsp70Ab	I	I	.	.	.	.	.	.	.	.	.	.	.	.	2.88e-35	2.77e-40	0.7443	0.6079	17	0.843	0.903	.	.	.	.	.	.	.	.	response to hypoxia /// response to hypoxia /// response to stress /// response to unfolded protein /// response to heat /// response to heat /// response to heat /// heat shock-mediated polytene chromosome puffing	nucleotide binding /// protein binding /// ATP binding	---
1626821_s_at	FBgn0013277	Hsp70Ba /// Hsp70Bb /// Hsp70Bbb /// Hsp70Bc	I	I	.	.	.	.	.	.	.	.	.	.	.	.	3.12e-39	2.27e-44	0.2395	0.8149	17	0.843	0.901	.	.	.	.	.	.	.	.	response to hypoxia /// response to hypoxia /// response to stress /// response to unfolded protein /// response to heat /// response to heat /// response to heat /// heat shock-mediated polytene chromosome puffing	nucleotide binding /// ATP binding	lipid particle
1632841_x_at	FBgn0013279	Hsp70Bc	I	I	6.97291	25.4523	7.01026	1.70392	24.3061	6.93556	1.86909	26.9494	4.10825	2.46439	6.95324	4.99861	8.16e-39	7.34e-44	0.696	0.2149	17	0.843	0.908	9.5696	9.5985	9.5407	12.4305	12.1593	12.8342	1.4496	1.4016	response to hypoxia /// response to hypoxia /// response to stress /// response to unfolded protein /// response to heat /// response to heat /// heat shock-mediated polytene chromosome puffing	nucleotide binding /// ATP binding	---
1638981_at	FBgn0040252	Ugt86Dh	I	I	7.81603	3.0324	7.77695	0.302587	3.89082	7.85512	0.258218	3.28726	2.72973	1.5345	3.20019	1.57251	2.45e-05	1.531e-06	0.2802	0.05442	17	0.843	0.864	10.3233	10.4447	10.202	2.49158	2.6998	2.6504	1.9109	1.4864	metabolic process	glucuronosyltransferase activity /// glucuronosyltransferase activity /// transferase activity /// transferase activity, transferring glycosyl groups /// transferase activity, transferring hexosyl groups	---
1634029_at	FBgn0040250	Ugt86Dj	I	I	7.63867	2.26314	7.6092	0.199416	2.62072	7.66813	0.180412	2.35274	1.86375	1.23326	1.98047	1.12297	1.77e-05	3.856e-08	0.1826	0.5281	17	0.843	0.803	10.2646	10.3283	10.2008	2.35563	2.3303	2.7746	1.3068	0.8993	metabolic process	glucuronosyltransferase activity /// glucuronosyltransferase activity /// transferase activity /// transferase activity, transferring glycosyl groups /// transferase activity, transferring hexosyl groups	---
1638226_at	FBgn0039326	CG10562	I	I	9.31004	3.91831	9.17347	0.464205	5.0603	9.44661	0.390149	4.13004	3.34754	1.45101	4.65331	2.31587	3.07e-05	6.222e-06	0.002599	0.1458	18	0.843	0.892	11.9798	12.0186	11.9411	2.78848	3.0675	3.0045	2.1222	2.2432	---	---	---
1635410_at	FBgn0035476	CG12766	I	I	8.9805	4.16595	8.6978	0.44036	5.06289	9.2632	0.440909	4.75979	3.89028	2.12605	7.40387	3.17442	0.002782	0.01437	9.643e-06	0.887	18	0.843	0.819	11.6516	11.4133	11.8898	2.25963	2.3181	3.0624	1.9876	2.3217	oxidation reduction	aldehyde reductase activity /// aldehyde reductase activity /// protein binding /// oxidoreductase activity	---
1625042_at	FBgn0051288	CG31288	I	I	9.58881	5.12134	9.36375	0.573996	6.12998	9.81386	0.559548	5.7016	5.67369	3.42018	6.36969	2.79696	0.0005952	0.0002519	0.00116	0.6695	18	0.843	0.872	12.4514	12.3675	12.5353	2.80306	3.5859	2.6848	1.9627	2.4544	---	---	---
1640590_at	FBgn0052195	CG32195	I	I	8.28115	3.08426	8.00744	0.32073	4.0054	8.55487	0.330508	3.86339	4.1441	2.49799	4.77454	3.12135	0.0002231	0.04571	1.25e-08	0.5043	18	0.843	0.85	11.1452	11.0061	11.2843	2.249	2.434	2.6793	1.5717	1.738	---	---	---
1640244_at	FBgn0053514	CG33514	I	I	8.23277	3.29359	8.19534	0.370176	4.5169	8.27021	0.279957	3.38513	2.99119	1.6165	4.18649	1.83578	0.0002229	4.817e-05	0.5189	0.1027	18	0.843	0.839	11.0339	11.1311	10.9367	1.70128	1.748	2.212	1.8593	1.6581	transport	transporter activity /// protein binding /// vitamin E binding	intracellular
1630066_at	FBgn0027073	CG4302 /// DsecCG4302	I	I	9.49015	3.36774	9.31791	0.431962	4.63583	9.66239	0.360034	3.72614	3.26299	1.60242	4.77407	2.56072	0.0001568	0.0005901	0.0002131	0.1231	18	0.843	0.884	12.0654	12.0777	12.0531	5.70272	5.459	6.138	1.9062	1.6546	metabolic process	protein binding /// glucuronosyltransferase activity /// glucuronosyltransferase activity /// transferase activity /// transferase activity, transferring glycosyl groups /// transferase activity, transferring hexosyl groups	---
1635800_at	FBgn0034888	CG5431	I	I	8.38155	2.03946	8.29283	0.20575	2.48106	8.47027	0.225748	2.66518	2.72933	1.44034	3.07011	1.41065	0.004665	0.01345	0.002355	0.3539	18	0.843	0.808	10.8858	10.9366	10.835	3.95524	3.8053	4.2947	1.767	1.6448	---	sulfotransferase activity /// transferase activity /// tyrosine-ester sulfotransferase activity /// tyrosine-ester sulfotransferase activity	---
1638903_at	FBgn0038082	CG5724	I	I	8.23035	6.01526	8.26545	0.557852	6.7492	8.19524	0.578597	7.06015	4.38472	1.74042	5.68808	4.5933	3.322e-05	6.559e-07	0.8213	0.1866	18	0.843	0.798	10.8139	11.064	10.5639	5.79204	5.8667	6.0629	1.8196	1.7172	metabolic process	protein binding /// glucuronosyltransferase activity /// glucuronosyltransferase activity /// transferase activity /// transferase activity, transferring glycosyl groups /// transferase activity, transferring hexosyl groups	---
1632574_at	FBgn0037846	CG6574	I	I	7.55635	1.74186	7.55577	0.176004	2.3294	7.55694	0.147681	1.95424	2.25262	0.990468	2.38764	1.20906	0.009707	0.003619	1	0.3434	18	0.843	0.774	10.5539	10.644	10.4638	1.39412	1.5948	1.7051	1.4162	1.2148	transport	folic acid binding /// reduced folate carrier activity /// reduced folate carrier activity	membrane
1626401_at	FBgn0000473	Cyp6a2	I	I	9.58457	5.75469	9.1999	0.717877	7.8031	9.96924	0.629655	6.31598	5.46605	3.76585	7.65821	5.01957	0.0001338	0.001303	4.262e-06	0.2824	18	0.843	0.849	12.5107	12.2469	12.7745	10.3934	10.4848	10.4125	1.9085	2.0125	response to insecticide /// response to caffeine /// oxidation reduction	monooxygenase activity /// iron ion binding /// electron carrier activity /// electron carrier activity /// electron carrier activity /// oxidoreductase activity /// heme binding /// metal ion binding /// aromatase activity	endoplasmic reticulum /// endoplasmic reticulum membrane /// microsome /// microsome /// membrane /// membrane
1624939_at	FBgn0033981	Cyp6a21	I	I	8.69963	4.21839	8.48632	0.462343	5.4481	8.91294	0.434277	4.87244	4.29124	2.96961	5.13526	3.3382	8.109e-05	0.0003067	4.179e-05	0.163	18	0.843	0.8	10.8975	10.8671	10.9278	5.90751	6.6584	5.489	1.9467	2.6776	oxidation reduction	monooxygenase activity /// iron ion binding /// electron carrier activity /// electron carrier activity /// electron carrier activity /// oxidoreductase activity /// heme binding /// metal ion binding	endoplasmic reticulum /// endoplasmic reticulum membrane /// microsome /// microsome /// membrane /// membrane
1638562_a_at	FBgn0038194	Cyp6d5	I	I	12.3355	3.53741	12.1708	0.550343	4.52183	12.5002	0.483938	3.87143	3.14522	1.42794	4.49145	2.52141	9.517e-05	3.783e-05	0.004459	0.1884	18	0.843	0.877	14.743	14.7319	14.7541	2.61206	2.7663	2.8021	1.5516	1.7203	oxidation reduction	monooxygenase activity /// iron ion binding /// protein binding /// electron carrier activity /// electron carrier activity /// electron carrier activity /// oxidoreductase activity /// heme binding /// metal ion binding	endoplasmic reticulum /// endoplasmic reticulum membrane /// microsome /// microsome /// membrane /// membrane
1641481_at	FBgn0040256	Ugt86Dd	I	I	10.177	5.42055	9.79947	0.736696	7.51771	10.5546	0.622774	5.9005	5.13154	3.35173	7.35475	4.28819	5.371e-05	0.0005958	3.096e-06	0.1513	18	0.843	0.891	12.4935	12.345	12.6419	10.2038	10.161	10.3622	1.815	1.7865	metabolic process	glucuronosyltransferase activity /// glucuronosyltransferase activity /// transferase activity /// transferase activity, transferring glycosyl groups /// transferase activity, transferring hexosyl groups	---
1626509_at	FBgn0004364	18w	I	I	9.03447	3.71867	8.90197	0.482462	5.41972	9.16697	0.342756	3.73903	5.91336	3.01328	5.08931	3.05666	0.02178	0.02387	0.03362	0.5708	19	0.841	0.889	11.7779	11.8428	11.7129	1.03379	1.3424	1.3885	1.9623	1.8434	defense response /// immune response /// cell adhesion /// signal transduction /// signal transduction /// multicellular organismal development /// anatomical structure morphogenesis /// antimicrobial humoral response /// antibacterial humoral response /// antibacterial humoral response /// antibacterial humoral response /// innate immune response /// embryonic morphogenesis	transmembrane receptor activity /// transmembrane receptor activity /// protein binding	membrane fraction /// cytoplasm /// plasma membrane /// plasma membrane /// membrane /// integral to membrane /// integral to membrane /// intrinsic to membrane
1639677_at	FBgn0020257	ppa	I	I	7.64095	2.22835	7.64936	0.260514	3.40569	7.63254	0.181477	2.37768	3.00294	1.20927	3.28232	1.4818	0.004996	0.007085	0.9838	0.08152	19	0.841	0.871	10.156	10.2361	10.0759	0.55827	0.6315	0.3266	1.5035	1.4326	ubiquitin-dependent protein catabolic process	protein binding	nuclear ubiquitin ligase complex /// SCF ubiquitin ligase complex
1640825_a_at	FBgn0020912	Ptx1	I	I	8.1278	3.39195	8.02897	0.419978	5.23078	8.22662	0.275785	3.35235	5.08173	2.23648	4.34453	2.15917	0.002434	0.005005	0.03568	0.1303	19	0.841	0.885	10.7908	10.8957	10.686	1.77064	1.7262	2.2204	1.8993	1.3762	transcription /// regulation of transcription, DNA-dependent /// multicellular organismal development /// regulation of transcription /// regulation of transcription /// dendrite morphogenesis	DNA binding /// transcription factor activity /// transcription factor activity /// transcription regulator activity /// sequence-specific DNA binding	nucleus /// transcription factor complex
1639542_at	FBgn0250876	Sema-5c	I	I	7.61456	2.43676	7.66537	0.233922	3.05167	7.56375	0.199912	2.64303	3.76546	1.8744	2.8439	0.852279	0.01646	0.003964	0.1377	0.8033	19	0.841	0.86	10.0267	10.2723	9.781	1.63935	2.8761	1.4644	2.1308	1.5869	embryonic development via the syncytial blastoderm /// startle response /// multicellular organismal development /// axon guidance /// locomotion involved in locomotory behavior /// olfactory behavior /// central complex development /// brain morphogenesis	receptor activity /// protein binding	plasma membrane /// membrane /// integral to membrane
1628245_at	FBgn0051632	sens-2	I	I	7.16998	1.87157	7.19463	0.161245	2.24118	7.14532	0.135406	1.89503	2.04422	1.26442	2.06654	1.05822	0.002181	7.482e-05	0.2961	0.9157	19	0.841	0.841	9.7295	9.828	9.6309	1.09888	1.5069	1.505	1.3806	0.7916	---	nucleic acid binding /// nucleic acid binding /// zinc ion binding	intracellular /// nucleus
1623478_at	FBgn0029768	SPR	I	I	8.02433	3.18088	8.05964	0.37196	4.61509	7.98902	0.214344	2.68298	5.19573	1.72928	2.97905	1.59764	0.008482	0.001662	0.6271	0.5811	19	0.841	0.758	10.8094	11.1632	10.4556	2.44471	3.077	2.442	1.982	1.4932	G-protein coupled receptor protein signaling pathway /// negative regulation of female receptivity, post-mating /// regulation of post-mating oviposition	receptor activity /// neuropeptide receptor activity	plasma membrane /// integral to membrane
1623736_at	FBgn0262139	trh	I	I	7.09257	1.30336	7.07532	0.122692	1.73408	7.10981	0.0847503	1.19202	1.38091	0.751711	1.23472	0.653247	0.0001013	3.99e-06	0.2112	0.3834	19	0.841	0.786	9.7948	9.8219	9.7677	0	1.1496	1.1481	1.6604	1.4658	transcription /// regulation of transcription, DNA-dependent /// regulation of transcription, DNA-dependent /// regulation of transcription from RNA polymerase II promoter /// signal transduction /// multicellular organismal development /// open tracheal system development /// open tracheal system development /// open tracheal system development /// epithelial cell fate determination, open trache…	DNA binding /// transcription factor activity /// transcription factor activity /// RNA polymerase II transcription factor activity /// RNA polymerase II transcription factor activity /// RNA polymerase II transcription factor activity /// signal transducer activity /// transcription activator activity /// transcription regulator activity /// sequence-specific DNA binding /// protein heterodimeri…	nucleus /// nucleus /// nucleus /// nucleus /// nucleus
1624772_at	FBgn0036935	CG14186	I	I	7.71143	3.51105	7.43505	0.273102	3.67317	7.98782	0.376412	4.71232	3.70709	2.57709	5.01573	2.61892	2.082e-05	0.002694	4.56e-10	0.4422	20	0.839	0.799	10.5182	10.3805	10.6558	2.05942	2.1514	2.7804	1.5983	1.4407	---	protein binding	---
1637589_at	FBgn0031580	CG15423	I	I	9.0524	2.13649	9.13742	0.283072	3.09795	8.96737	0.191537	2.13593	2.84219	1.05835	3.23144	1.3973	0.004152	0.006799	0.008406	0.3347	20	0.839	0.816	11.7302	11.9652	11.4953	2.19814	2.0513	2.4229	1.6994	1.3081	---	protein binding	---
1630248_at	FBgn0038981	CG5346	I	I	8.46878	2.837	8.29739	0.311214	3.75075	8.64016	0.283638	3.28279	3.77365	1.82965	4.39995	2.08156	0.001605	0.0135	2.642e-05	0.5131	20	0.839	0.902	11.609	11.5638	11.6543	0.67711	0.8606	1.0008	1.4532	1.4813	oxidation reduction	protein binding /// oxidoreductase activity	---
1635049_at	FBgn0035112	CG13877	I	I	8.67475	2.61182	8.5478	0.266996	3.12356	8.8017	0.309461	3.51592	3.2943	1.67515	3.94283	2.00172	0.00178	0.008791	0.0007206	0.2328	21	0.836	0.786	11.2809	11.142	11.4198	3.53537	3.8309	3.9193	1.9362	1.7183	---	protein binding	---
1624596_at	FBgn0051463	CG31463	I	I	8.3914	2.67981	8.32097	0.233754	2.80922	8.46182	0.323876	3.82749	3.37089	1.74954	3.25414	2.37266	0.002565	0.002666	0.06655	0.1929	21	0.836	0.868	10.8198	10.8734	10.7663	2.90438	2.9567	3.2571	1.7455	1.7683	---	---	---
1636976_at	FBgn0032253	CG5322	I	I	8.05159	2.44732	7.97749	0.22839	2.86293	8.12569	0.276189	3.39896	3.46132	1.59467	3.36013	1.86741	0.005216	0.01017	0.03328	0.2049	21	0.836	0.849	10.8808	10.8917	10.87	4.55153	4.7733	4.6806	1.6456	1.5879	carbohydrate metabolic process /// mannose metabolic process /// metabolic process	catalytic activity /// hydrolase activity, hydrolyzing O-glycosyl compounds /// alpha-mannosidase activity /// alpha-mannosidase activity /// zinc ion binding /// mannosidase activity /// hydrolase activity /// hydrolase activity, acting on glycosyl bonds /// carbohydrate binding /// cation binding	lysosome
1629098_at	FBgn0028945	CG7631	I	I	8.02898	4.12404	8.10471	0.337654	4.16614	7.95325	0.414548	5.2123	4.23567	1.94929	3.5676	1.65873	1.676e-05	1.85e-07	0.05845	0.163	21	0.836	0.829	10.0655	10.17	9.9611	3.16511	3.7518	2.9952	1.5697	1.4399	proteolysis	metalloendopeptidase activity /// metalloendopeptidase activity /// peptidase activity /// metallopeptidase activity /// zinc ion binding /// hydrolase activity /// metal ion binding	---
1630109_at	FBgn0250836	CG8628 /// Hsc70-4	I	I	10.2171	3.76167	10.3567	0.350126	3.38066	10.0775	0.512689	5.08747	4.09563	2.07619	4.24994	1.77962	0.0002273	3.298e-05	0.006175	0.5749	21	0.836	0.849	12.3032	12.5926	12.0139	5.36283	5.9551	5.5802	2.2062	2.1364	nuclear mRNA splicing, via spliceosome /// embryonic development via the syncytial blastoderm /// protein folding /// protein folding /// response to stress /// neurotransmitter secretion /// nervous system development /// axon guidance /// axonal fasciculation /// vesicle-mediated transport /// RNA interference /// cellular acyl-CoA homeostasis	acyl-CoA binding /// acyl-CoA binding /// nucleotide binding /// enzyme inhibitor activity /// binding /// protein binding /// ATP binding /// ATPase activity /// diazepam binding /// unfolded protein binding /// unfolded protein binding /// chaperone binding	nucleus /// cytoplasm /// mitochondrion /// lipid particle /// perinuclear region of cytoplasm /// precatalytic spliceosome /// catalytic step 2 spliceosome
1634187_x_at	FBgn0052865	---	I	I	8.06107	16.5053	8.24789	1.27923	15.5098	7.87425	1.42955	18.1548	5.04115	3.06787	5.20004	3.44435	1.23e-27	7.44e-32	0.0002086	0.08439	22	0.836	0.896	10.9958	11.2352	10.7564	8.30899	7.2449	9.5997	2.8436	1.8238	---	---	---
1638469_s_at	FBgn0023520	CG3857	I	I	8.37488	5.90269	8.14936	0.499645	6.13109	8.60041	0.59375	6.90374	4.7398	3.38568	7.15133	2.48095	7.899e-05	1.049e-05	0.0002743	0.8111	22	0.836	0.825	11.0877	10.9534	11.2219	6.27223	6.8318	6.0366	1.5191	1.4006	nuclear-transcribed mRNA catabolic process, nonsense-mediated decay /// nuclear-transcribed mRNA catabolic process, nonsense-mediated decay	---	intracellular
1630551_at	FBgn0036772	CG5290	I	I	7.38538	4.45847	7.6379	0.286043	3.74505	7.13286	0.425941	5.97152	6.0461	2.5145	3.86304	2.46722	5.902e-05	0.000196	7.173e-08	0.9967	22	0.836	0.855	10.1965	10.649	9.7441	1.17239	2.0164	1.149	1.6386	0.9377	---	binding	---
1635731_at	FBgn0032399	CG6785	I	I	6.73932	3.88347	6.81558	0.207268	3.0411	6.66306	0.350977	5.2675	2.68315	1.58771	3.5648	2.03576	1.448e-06	2.866e-09	0.003888	0.3153	22	0.836	0.837	9.6854	9.6921	9.6787	0	0.6446	0.8422	0.9765	1.1564	---	---	---
1628660_at	FBgn0037151	CG7130	I	I	7.65246	5.57047	7.78137	0.373395	4.79858	7.52356	0.493731	6.56247	3.16991	1.99576	2.91101	2.31886	4.88e-10	2.15e-14	7.536e-05	1	22	0.836	0.877	10.6201	10.7822	10.4581	1.7793	2.2192	1.9262	1.2139	0.8721	protein folding /// response to heat	heat shock protein binding /// unfolded protein binding	---
1629061_s_at	FBgn0001223	Hsp22 /// Hsp67Bb	I	I	9.43666	13.2534	9.34294	1.32607	14.1933	9.53038	1.23331	12.9408	3.77099	1.7248	5.49404	3.283	7.68e-24	4.46e-28	0.1305	0.1121	22	0.836	0.864	12.2552	12.3325	12.178	7.14416	6.8196	7.9392	2.2031	2.37	response to stress /// response to oxidative stress /// determination of adult lifespan /// response to heat /// response to heat /// response to heat /// response to heat /// protein refolding	---	---
1635044_at	FBgn0001225	Hsp26	I	I	11.1729	8.01425	12.0295	0.839143	6.97574	10.3163	1.19045	11.5395	8.40822	6.21272	7.1971	4.59564	2.535e-07	9.274e-06	2.06e-12	0.3599	22	0.836	0.853	13.6737	14.6642	12.6831	4.04635	4.069	6.3127	2.103	1.8033	response to stress /// determination of adult lifespan /// response to heat /// response to heat /// response to heat	protein binding	---
1628117_at	FBgn0001226	Hsp27	I	I	10.6654	8.07074	11.3696	0.762681	6.70805	9.96122	1.11056	11.1489	9.15411	5.29747	6.22243	3.8437	9.947e-07	2.439e-06	1.15e-10	0.7528	22	0.836	0.875	12.8102	13.5886	12.0319	4.66638	5.9514	6.2894	2.1872	2.1755	response to stress /// determination of adult lifespan /// response to heat /// response to heat /// response to heat /// protein refolding	protein binding	---
1638730_at	FBgn0001227	Hsp67Ba	I	I	6.81832	3.34269	6.83461	0.199587	2.92023	6.80202	0.287679	4.22932	2.46062	1.45458	2.58097	2.15456	7.647e-06	4e-09	0.7668	0.5853	22	0.836	0.862	9.6885	9.6515	9.7254	0.46411	0.7094	0.5098	1.072	0.8583	response to stress /// response to heat /// response to heat /// response to heat	protein binding	---
1638484_at	FBgn0001229	Hsp67Bc	I	I	7.00942	12.6867	7.07427	0.854736	12.0823	6.94458	0.92889	13.3758	2.43004	1.58593	3.46367	2.54313	5.77e-29	6.35e-34	0.05804	1	22	0.836	0.898	9.8342	9.8485	9.8199	3.44918	3.268	3.6589	1.0166	1.2984	response to stress /// response to heat /// response to heat /// response to heat	protein binding	---
1629827_s_at	FBgn0013277	Hsp70Ba /// Hsp70Bb /// Hsp70Bbb	I	I	.	.	.	.	.	.	.	.	.	.	.	.	3.907e-06	2.812e-09	0.01653	0.7572	22	0.836	0.848	.	.	.	.	.	.	.	.	response to hypoxia /// response to hypoxia /// response to stress /// response to unfolded protein /// response to heat /// response to heat /// response to heat /// heat shock-mediated polytene chromosome puffing	nucleotide binding /// ATP binding	lipid particle
1625450_at	FBgn0052476	mthl14	I	I	8.08512	2.23432	7.88037	0.240308	3.04945	8.28987	0.257578	3.10715	2.84232	1.56027	3.51807	2.15121	2.398e-05	0.02941	1.007e-09	0.06375	22	0.836	0.662	10.571	10.5011	10.6409	0.70355	1.169	0.9952	1.9977	1.6422	signal transduction /// cell surface receptor linked signaling pathway /// G-protein coupled receptor protein signaling pathway	signal transducer activity /// receptor activity /// G-protein coupled receptor activity	plasma membrane /// membrane /// integral to membrane
1640009_at	FBgn0010812	Tom34	I	I	7.5586	2.30306	7.61631	0.170293	2.23591	7.50089	0.219274	2.92331	2.62098	1.26533	2.15635	1.50588	0.0004063	3.65e-05	0.01411	0.7393	22	0.836	0.711	10.4985	10.645	10.352	1.12014	1.3447	1.0624	1.3675	1.0683	---	binding	mitochondrial outer membrane translocase complex
1627552_at	FBgn0259748	---	I	I	10.436	4.0435	10.5027	0.479265	4.56327	10.3693	0.477664	4.60652	3.91311	2.10099	3.51662	2.20037	2.158e-05	2.224e-07	0.2702	0.2339	23	0.836	0.796	12.9661	13.4199	12.5123	5.63364	5.6994	6.7581	2.1793	2.4757	chitin metabolic process	chitin binding	extracellular region
1625022_a_at	FBgn0038337	CG6125	I	I	8.50146	3.18054	8.25015	0.327665	3.97162	8.75278	0.361206	4.12676	4.37518	2.44495	4.21525	3.04411	0.0001278	0.01284	7.38e-08	0.2826	23	0.836	0.827	11.6093	11.4968	11.7218	1.97789	2.0968	2.1389	1.9677	2.0454	transport /// transmembrane transport	transporter activity /// transporter activity /// high affinity sulfate transmembrane transporter activity	integral to membrane
1634991_at	FBgn0025709	CG8083	I	I	7.91353	2.8469	7.98641	0.248364	3.10983	7.84066	0.245902	3.13624	3.63312	1.58556	3.12249	1.51673	0.00356	0.0002156	0.02786	1	23	0.836	0.86	10.9011	11.1669	10.6353	3.29363	3.6324	3.4238	1.6487	1.3516	transport	nucleoside binding /// nucleoside:sodium symporter activity /// nucleoside:sodium symporter activity	membrane
1639364_at	FBgn0001285	Jon44E	I	I	9.40087	5.79091	9.72251	0.612244	6.29718	9.07923	0.585576	6.44962	4.88692	2.59634	4.74835	1.76565	3.927e-08	1.767e-09	6.825e-09	0.2965	23	0.836	0.859	11.5211	11.8916	11.1507	10.4714	11.1889	10.3198	1.9303	2.3593	proteolysis /// proteolysis	catalytic activity /// serine-type endopeptidase activity /// serine-type endopeptidase activity /// serine-type endopeptidase activity /// peptidase activity /// serine-type peptidase activity /// hydrolase activity	---
1630335_s_at	FBgn0038938	CG7084	I	I	9.03694	2.99236	8.7561	0.365633	4.17576	9.31779	0.358778	3.85047	4.09079	1.94212	4.45319	3.19399	6.866e-05	0.02876	1.299e-08	0.1391	24	0.835	0.845	12.3316	12.2216	12.4416	2.22131	2.6014	2.4358	2.1821	1.803	transport /// transmembrane transport	transporter activity /// secondary active organic cation transmembrane transporter activity	integral to membrane
1637928_at	FBgn0039487	gb /// Oatp58Db	I	I	8.13243	2.4763	7.97512	0.271954	3.41003	8.28974	0.259369	3.1288	3.18008	1.62076	3.34216	2.30201	0.0001317	0.007442	2.31e-06	0.08239	24	0.835	0.88	11.1607	11.1312	11.1901	3.84053	3.7326	4.0803	1.8374	1.7913	transport /// amino acid transport /// glutamine transport /// courtship behavior /// chemosensory behavior /// male courtship behavior /// glutamate secretion /// organic anion transport /// taurine transport /// L-glutamate transport /// transmembrane transport	transporter activity /// protein binding /// organic anion transmembrane transporter activity /// amino acid transmembrane transporter activity	membrane /// integral to membrane /// neuromuscular junction
1635295_a_at	FBgn0039039	lmd	I	I	6.68927	1.74974	6.70229	0.143121	2.13541	6.67625	0.159104	2.38313	2.53999	1.40742	2.6882	1.58089	0.04591	0.04212	0.8227	0.3826	24	0.835	0.779	9.5179	9.3975	9.6383	0	0.8795	1.9287	1.295	0.9062	regulation of transcription, DNA-dependent /// muscle organ development /// muscle organ development /// skeletal muscle tissue development /// myoblast fusion /// somatic muscle development /// regulation of transcription	nucleic acid binding /// transcription factor activity /// zinc ion binding	intracellular /// nucleus
1638487_at	FBgn0034758	---	I	I	6.76652	2.42117	6.85328	0.151046	2.20399	6.67977	0.239035	3.57848	1.9746	1.44672	3.89938	1.96456	0.0007047	0.001527	0.0004887	0.3243	25	0.834	0.819	9.6248	9.6737	9.5759	2.79707	2.9568	2.8637	0.9201	1.3027	---	protein binding	---
1632566_at	FBgn0039818	CG11318	I	I	6.76214	2.39616	6.84963	0.117476	1.71507	6.67466	0.249773	3.7421	2.12368	1.59715	4.40649	2.48577	0.01503	0.02082	0.002014	0.7997	25	0.834	0.849	9.5818	9.6601	9.5034	0.89038	1.4458	1.1705	1.1168	1.3363	cell surface receptor linked signaling pathway /// G-protein coupled receptor protein signaling pathway /// G-protein coupled receptor protein signaling pathway /// neuropeptide signaling pathway	transmembrane receptor activity /// G-protein coupled receptor activity /// G-protein coupled receptor activity	plasma membrane /// membrane /// integral to membrane /// integral to membrane
1640085_at	FBgn0039759	CG9733	I	I	6.68765	3.09431	6.74542	0.183596	2.72179	6.62988	0.28471	4.29435	3.30958	1.92865	4.4063	2.69156	0.01031	0.001872	0.1085	0.8258	25	0.834	0.833	9.6004	9.5977	9.6031	1.42072	1.1641	2.4537	0.9428	1.0934	proteolysis /// proteolysis /// defense response	catalytic activity /// serine-type endopeptidase activity /// serine-type endopeptidase activity /// serine-type endopeptidase activity /// peptidase activity /// serine-type peptidase activity /// hydrolase activity	---
1635033_at	FBgn0050083	CG30083	I	I	7.82872	3.35728	7.64844	0.251647	3.29018	8.009	0.327385	4.08772	3.65979	1.81994	5.86253	2.91505	0.01729	0.0206	7.817e-05	1	26	0.82	0.82	10.0064	9.955	10.0578	7.02108	6.6629	7.7846	1.6577	1.3881	proteolysis	catalytic activity /// serine-type endopeptidase activity /// peptidase activity /// serine-type peptidase activity /// hydrolase activity	---
1631405_at	FBgn0259716	CG42370	I	I	7.47461	2.06523	7.36859	0.163793	2.22285	7.58062	0.219985	2.90194	2.70341	1.61847	2.80943	1.92459	0.001281	0.01149	4.377e-05	0.3724	26	0.82	0.82	10.4413	10.3863	10.4964	3.09071	2.9679	3.5528	1.599	1.2694	proteolysis	metalloendopeptidase activity /// metallopeptidase activity	---
1637826_at	FBgn0032727	CG10623	I	I	9.60466	2.34685	9.81685	0.241381	2.45885	9.39248	0.275208	2.93009	4.27782	1.55446	2.98015	1.40468	0.002855	0.04063	3.126e-07	1	27	0.82	0.807	12.2099	12.4605	11.9594	1.15755	1.4748	1.5327	2.2263	1.7817	---	methyltransferase activity /// homocysteine S-methyltransferase activity /// selenocysteine methyltransferase activity /// transferase activity	---
1626949_at	FBgn0030511	CG11158	I	I	7.63617	1.39589	7.56712	0.158086	2.08911	7.70523	0.114865	1.49074	1.62711	0.935369	2.17359	1.15048	0.000929	0.01099	0.0001093	0.1747	27	0.82	0.746	10.2219	10.2939	10.1499	1.15309	1.2383	1.0611	1.2181	1.2781	---	---	---
1637063_at	FBgn0053099	CG33099	I	I	8.1522	2.04736	8.15716	0.212632	2.60669	8.14724	0.179914	2.20828	2.69755	1.33531	2.46817	0.888703	0.005227	0.0006964	1	0.5471	27	0.82	0.836	10.4942	10.6135	10.3748	2.17709	2.2721	2.2756	1.3695	1.085	oxidation reduction	oxidoreductase activity /// gibberellin 20-oxidase activity	---
1629732_at	FBgn0033234	CG8791	I	I	7.89826	2.97336	7.87046	0.214957	2.73119	7.92605	0.29842	3.76506	3.38526	1.48109	3.939	2.25264	0.02189	0.001018	0.7125	1	27	0.82	0.785	10.8835	11.025	10.742	2.53336	2.8311	3.0278	2.3705	2.1014	transmembrane transport	high affinity inorganic phosphate:sodium symporter activity	---
1626198_at	FBgn0015033	Cyp4d8	I	I	8.01332	2.27385	7.89982	0.217619	2.75474	8.12681	0.248558	3.0585	2.65999	1.09005	3.21618	1.23195	7.743e-05	0.001012	3.005e-05	0.0586	27	0.82	0.828	10.5861	10.5224	10.6497	2.87215	2.9604	3.1426	1.5519	1.1517	oxidation reduction	monooxygenase activity /// iron ion binding /// electron carrier activity /// electron carrier activity /// electron carrier activity /// oxidoreductase activity /// heme binding /// metal ion binding	endoplasmic reticulum /// endoplasmic reticulum membrane /// microsome /// microsome /// membrane /// membrane
1637479_at	FBgn0003116	pn	I	I	8.2782	1.88136	8.35477	0.184207	2.20482	8.20163	0.18858	2.2993	2.94839	1.64692	2.39259	0.871174	0.01496	0.01458	0.004343	0.7997	27	0.82	0.874	10.8614	11.0961	10.6268	0.82232	1.1787	0.8891	1.5688	1.4519	compound eye pigmentation	pyrophosphatase activity /// hydrolase activity /// manganese ion binding	cytoplasm
1628476_at	FBgn0042693	PP2A-B	I	I	7.65884	1.62599	7.61398	0.164227	2.15692	7.7037	0.149557	1.94137	1.47952	1.01307	2.23958	1.10588	0.0002251	0.0003546	0.01441	0.05751	27	0.82	0.866	10.7542	10.7593	10.7492	1.18091	1.036	1.4056	1.195	0.9447	protein amino acid dephosphorylation /// anti-apoptosis /// signal transduction /// neuromuscular synaptic transmission /// neuromuscular junction development	protein phosphatase type 2A regulator activity /// protein phosphatase type 2A regulator activity /// protein phosphatase type 2A regulator activity	protein phosphatase type 2A complex /// protein phosphatase type 2A complex
1641212_a_at	FBgn0261259	---	I	I	7.60231	3.63136	7.47594	0.307146	4.10846	7.72869	0.347806	4.5002	3.29769	2.0523	5.04672	2.14685	0.0004305	0.0003385	0.001353	0.3821	28	0.82	0.739	12.1602	12.0257	12.2947	4.62869	4.3077	4.8954	3.0506	2.0875	cellular component organization /// actin cytoskeleton organization	actin binding /// actin binding /// binding /// protein binding	---
1638763_at	FBgn0261259	---	I	I	9.49218	5.38301	9.13239	0.659125	7.21744	9.85197	0.579356	5.88061	6.40226	2.4933	7.05769	4.29216	8.556e-05	0.0008091	2.231e-06	0.2912	28	0.82	0.834	13.3109	13.2056	13.4163	4.27023	4.545	4.2152	2.3642	1.7898	cellular component organization /// actin cytoskeleton organization	actin binding /// actin binding /// binding /// protein binding	---
1635886_s_at	FBte0000279	---	I	I	7.80209	4.25129	7.717	0.348174	4.51178	7.88717	0.376059	4.76799	4.48733	1.7085	3.82447	1.80632	3.664e-05	3.444e-07	0.032	0.7871	28	0.82	0.703	10.7228	10.7805	10.6651	5.34902	5.2947	5.6467	1.9255	1.9079	regulation of transcription	histone acetyltransferase activity	nucleus
1628579_at		---	I	I	6.92873	1.89414	6.99314	0.135998	1.94474	6.86432	0.161271	2.34942	2.21407	1.54786	2.43846	1.41713	0.004107	0.001725	0.00136	0.9301	28	0.82	0.756	9.6632	9.7229	9.6036	1.43224	1.3907	1.9045	1.1963	1.2732	---	---	---
1634250_at	FBgn0000044	Act57B	I	I	12.8603	2.45687	12.6959	0.511845	4.03158	13.0247	0.302989	2.32627	3.21268	2.71477	2.98211	2.15678	0.0006641	0.006297	0.001436	0.05536	28	0.82	0.791	15.4626	15.5164	15.4088	0.7455	1.0669	1.2152	1.2211	1.4232	cytokinesis /// cytoskeleton organization /// heart development /// heparan sulfate proteoglycan biosynthetic process /// chondroitin sulfate biosynthetic process /// positive regulation of NFAT protein import into nucleus	nucleotide binding /// structural constituent of cytoskeleton /// protein binding /// ATP binding /// glucuronosyltransferase activity /// glucuronosyltransferase activity /// transferase activity /// transferase activity, transferring glycosyl groups	cytoplasm /// cytoskeleton /// actin filament /// actin filament
1636348_s_at	FBgn0000046	Act87E	I	I	11.4138	3.41821	11.0414	0.584657	5.29515	11.7862	0.444284	3.76953	4.91946	2.65405	5.00213	4.00606	0.0003035	0.04164	2.312e-07	0.2088	28	0.82	0.865	14.7112	14.5449	14.8774	0.77402	1.5524	1.0744	1.4745	1.497	cytoskeleton organization	nucleotide binding /// structural constituent of cytoskeleton /// protein binding /// protein binding /// ATP binding	cytoplasm /// lipid particle /// cytoskeleton /// actin filament /// actin filament
1625633_a_at	FBgn0000116	Argk	I	I	12.6169	2.88564	12.2851	0.557792	4.54039	12.9487	0.454906	3.51315	4.40421	2.40462	4.0862	3.0906	0.0001692	0.03813	6.165e-07	0.05394	28	0.82	0.883	15.6124	15.4946	15.7302	0.46713	1.0137	0.5618	1.4243	1.4659	phosphorylation	nucleotide binding /// catalytic activity /// arginine kinase activity /// arginine kinase activity /// arginine kinase activity /// protein binding /// ATP binding /// kinase activity /// transferase activity /// transferase activity, transferring phosphorus-containing groups	---
1630034_at	FBgn0030102	CG12119	I	I	7.99354	2.85115	8.00651	0.278827	3.4825	7.98056	0.211125	2.64549	3.131	1.13808	3.14281	1.3162	0.001185	1.282e-05	0.9083	0.9929	28	0.82	0.818	10.8198	10.9416	10.698	1.90824	2.1478	1.8988	1.6386	1.7692	---	transcription repressor activity	nucleus /// cytoplasm
1629716_a_at	FBgn0032614	CG13284	I	I	9.08653	2.86838	8.92121	0.350481	3.92863	9.25185	0.339153	3.66579	3.96758	1.55449	4.58295	2.67645	0.002689	0.02977	0.0003537	0.1922	28	0.82	0.681	11.8305	11.7451	11.9159	2.23616	2.9198	2.2466	2.3859	2.2111	phagocytosis, engulfment /// metabolic process /// oxidation reduction	catalytic activity /// binding /// steroid dehydrogenase activity /// oxidoreductase activity	---
1638051_at	FBgn0032713	CG17323	I	I	9.20144	3.08546	8.95229	0.382112	4.26831	9.45058	0.397049	4.20131	3.98618	1.59681	5.22973	2.87515	0.0002316	0.03168	1.119e-06	0.07779	28	0.82	0.778	11.9445	11.8234	12.0656	2.60382	2.887	2.8562	1.6037	1.7317	inter-male aggressive behavior /// metabolic process	glucuronosyltransferase activity /// glucuronosyltransferase activity /// transferase activity /// transferase activity, transferring glycosyl groups /// transferase activity, transferring hexosyl groups	---
1639594_at	FBgn0069973	CG40485	I	I	8.40272	2.94773	8.27384	0.278155	3.36186	8.53159	0.286953	3.36342	3.29991	1.57987	4.77218	2.4749	0.01641	0.009194	0.001811	0.9992	28	0.82	0.748	10.5514	10.61	10.4928	3.51645	3.6288	3.7271	2.618	2.596	metabolic process /// oxidation reduction	catalytic activity /// binding /// oxidoreductase activity /// oxidoreductase activity	---
1624704_at	FBgn0035040	CG4741	I	I	7.4808	1.32214	7.58089	0.124596	1.64355	7.38071	0.132357	1.79328	1.76924	0.940859	1.74114	0.894282	1.848e-05	0.004437	1.297e-09	0.09385	28	0.82	0.746	10.274	10.4383	10.1097	1.92639	2.0485	1.7583	1.6485	1.2338	---	---	---
1631167_at	FBgn0038774	CG5023	I	I	9.99364	2.93053	9.72058	0.412765	4.2463	10.2667	0.358918	3.49594	4.04233	1.48368	4.36402	3.135	0.0001583	0.02229	1.563e-07	0.1678	28	0.82	0.854	12.66	12.5043	12.8156	3.24715	3.0622	3.4767	1.8423	2.0985	actomyosin structure organization	actin binding /// actin binding	---
1637538_s_at	FBgn0034618	CG9485 /// DsecCG9485	I	I	9.73227	3.49902	9.55958	0.515334	5.39076	9.90495	0.369687	3.73235	5.12884	2.49818	5.82462	2.69997	0.008991	0.03897	0.005756	0.2531	28	0.82	0.862	12.8929	12.8641	12.9218	1.93596	2.0762	2.1585	2.0585	1.7176	carbohydrate metabolic process /// glycogen biosynthetic process /// metabolic process	catalytic activity /// 4-alpha-glucanotransferase activity /// 4-alpha-glucanotransferase activity /// amylo-alpha-1,6-glucosidase activity /// amylo-alpha-1,6-glucosidase activity /// transferase activity /// transferase activity, transferring glycosyl groups /// hydrolase activity /// hydrolase activity, acting on glycosyl bonds /// cation binding	---
1632339_s_at	FBgn0014141	cher	I	I	8.88714	3.06184	9.05706	0.384442	4.24466	8.71722	0.234698	2.69235	4.99248	1.95568	3.48053	1.57051	0.002909	0.005358	0.0001071	0.8394	28	0.82	0.773	11.8963	12.3343	11.4583	1.10659	2.0416	1.0012	2.2925	2.1515	female germline ring canal formation /// learning or memory /// protein localization /// female germline ring canal formation, actin assembly /// determination of adult lifespan /// olfactory learning /// germarium-derived female germ-line cyst encapsulation /// germline ring canal formation /// negative regulation of lamellocyte differentiation	actin binding /// actin binding /// protein binding	female germline ring canal outer rim /// female germline ring canal inner rim
1626893_at	FBgn0026077	Gasp	I	I	8.55915	3.99226	8.55234	0.415487	4.85817	8.56596	0.340566	3.97581	5.20011	1.89914	4.608	1.94628	0.007441	0.0002472	1	0.9586	28	0.82	0.853	11.5174	11.6278	11.407	2.44742	3.2486	3.0759	2.5261	2.3122	chitin metabolic process	protein binding /// chitin binding /// chitin binding /// chitin binding /// structural constituent of peritrophic membrane	extracellular region
1631620_at	FBgn0004507	GlyP	I	I	11.0612	3.60074	10.9082	0.57718	5.29126	11.2141	0.439878	3.92252	5.33693	3.53208	5.26529	2.8051	0.01326	0.02434	0.04022	0.3114	28	0.82	0.88	14.663	14.6552	14.6708	1.42717	1.6747	1.3773	1.5875	1.6246	carbohydrate metabolic process /// glycogen metabolic process /// glycogen catabolic process /// flight	phosphorylase activity /// glycogen phosphorylase activity /// glycogen phosphorylase activity /// transferase activity /// transferase activity, transferring glycosyl groups /// pyridoxal phosphate binding /// pyridoxal phosphate binding /// protein homodimerization activity	protein complex
1616608_a_at	FBgn0001128	Gpdh	I	I	11.9529	2.7774	11.8085	0.464046	3.92977	12.0973	0.385006	3.18259	4.0502	2.07265	4.33352	2.44696	0.01505	0.0315	0.01886	0.3763	28	0.82	0.875	15.0159	15.0549	14.9769	1.3422	1.1695	1.5289	1.6674	1.5415	carbohydrate metabolic process /// glycerol-3-phosphate metabolic process /// glycerol-3-phosphate metabolic process /// glycerophosphate shuttle /// triglyceride metabolic process /// flight behavior /// metabolic process /// glycerol-3-phosphate catabolic process /// oxidation reduction	catalytic activity /// glycerol-3-phosphate dehydrogenase (NAD+) activity /// glycerol-3-phosphate dehydrogenase (NAD+) activity /// glycerol-3-phosphate dehydrogenase (NAD+) activity /// binding /// oxidoreductase activity /// oxidoreductase activity, acting on CH-OH group of donors /// oxidoreductase activity, acting on the CH-OH group of donors, NAD or NADP as acceptor /// protein homodimeriza…	cytoplasm /// cytoplasm /// lipid particle /// glycerol-3-phosphate dehydrogenase complex
1631474_s_at	FBgn0022160	Gpo-1	I	I	10.1888	4.87285	9.99762	0.613931	6.14077	10.3799	0.508131	4.89532	4.43352	2.54721	5.51113	3.05891	4.839e-05	5.152e-06	0.001786	0.4712	28	0.82	0.863	13.8983	13.917	13.8795	1.81534	2.6203	1.6626	1.9196	1.5643	glycerol metabolic process /// glycerol-3-phosphate metabolic process /// glycerophosphate shuttle /// flight behavior /// oxidation reduction	glycerol-3-phosphate dehydrogenase activity /// glycerol-3-phosphate dehydrogenase activity /// glycerol-3-phosphate dehydrogenase activity /// calcium ion binding /// oxidoreductase activity	mitochondrion /// mitochondrion /// mitochondrial inner membrane /// lipid particle /// glycerol-3-phosphate dehydrogenase complex
1623252_a_at	FBgn0261955	kdn	I	I	11.4009	4.11997	11.1473	0.685649	6.15079	11.6544	0.460384	3.95028	5.26916	3.24655	4.60623	3.65601	0.0003131	0.001114	0.000309	0.1708	28	0.82	0.868	14.4641	14.4604	14.4679	1.41705	1.7558	1.2573	1.6474	1.6854	carbohydrate metabolic process /// tricarboxylic acid cycle /// tricarboxylic acid cycle /// behavior /// cellular carbohydrate metabolic process	citrate (Si)-synthase activity /// citrate (Si)-synthase activity /// transferase activity /// transferase activity, transferring acyl groups, acyl groups converted into alkyl on transfer	mitochondrion /// mitochondrial matrix /// mitochondrial matrix
1639033_at	FBgn0010482	l(2)01289	I	I	8.95362	3.62973	8.65509	0.438845	5.07037	9.25214	0.392057	4.23748	4.4144	2.14439	5.83451	3.61691	0.0002758	0.02113	2.095e-07	0.3309	28	0.82	0.89	12.1939	12.057	12.3309	1.23041	1.7199	1.3986	1.8749	1.9765	cell redox homeostasis	protein disulfide isomerase activity /// protein disulfide isomerase activity /// protein binding /// isomerase activity	plasma membrane
1631925_at	FBgn0004513	Mdr65	I	I	7.48984	1.55599	7.40964	0.138964	1.87545	7.57004	0.141116	1.86414	2.20828	1.09329	2.50758	1.39058	0.01617	0.04876	0.0001736	0.8963	28	0.82	0.804	10.4207	10.359	10.4823	1.19574	1.4257	1.4753	1.5083	1.441	transport /// transmembrane transport	nucleotide binding /// protein binding /// ATP binding /// xenobiotic-transporting ATPase activity /// drug transmembrane transporter activity /// hydrolase activity /// ATPase activity /// nucleoside-triphosphatase activity /// ATPase activity, coupled to transmembrane movement of substances	integral to plasma membrane /// membrane /// integral to membrane
1625071_a_at	FBgn0002773	Mlc2	I	I	10.4754	4.54498	10.0843	0.688096	6.82343	10.8665	0.495689	4.56164	5.93669	3.16705	6.78463	4.57516	0.0006248	0.01642	2.009e-06	0.4106	28	0.82	0.861	14.4935	14.352	14.6349	2.38842	2.69	2.4604	1.717	1.8821	---	microfilament motor activity /// motor activity /// calcium ion binding /// calcium ion binding /// protein binding /// hydrolase activity /// ATPase activity, coupled /// ATPase activity, uncoupled	muscle myosin complex /// myosin complex /// myosin complex
1637057_at	FBgn0262509	nrm	I	I	7.65161	1.99561	7.49377	0.204715	2.73181	7.80944	0.192163	2.46065	2.32047	1.1376	3.16142	1.7482	3.963e-05	0.01358	4.123e-09	0.1829	28	0.82	0.83	10.574	10.4889	10.659	0.85608	1.2873	0.9515	1.266	1.3173	cell adhesion	---	plasma membrane /// plasma membrane /// membrane
1633935_at	FBgn0262600	skf	I	I	8.06493	2.46585	8.04427	0.27347	3.39956	8.08558	0.195081	2.4127	3.14833	1.24522	2.72831	1.5452	0.001421	0.0002432	0.7486	0.3009	28	0.82	0.815	11.1857	11.3358	11.0356	0.68152	0.7626	1.2848	1.8251	1.2994	---	guanylate kinase activity /// guanylate kinase activity /// protein binding /// protein binding /// transferase activity	plasma membrane
1641325_s_at	FBgn0004117	Tm2	I	I	11.0416	3.72843	10.702	0.587615	5.49071	11.3812	0.451856	3.9702	4.70675	2.47256	5.19689	3.72735	0.0001582	0.007095	6.407e-07	0.2181	28	0.82	0.879	13.9749	13.8641	14.0857	1.33936	1.7703	1.2433	1.6539	1.7555	heart development	actin binding /// protein binding	muscle thin filament tropomyosin
1623019_a_at	FBgn0053519	Unc-89	I	I	8.60214	4.01762	8.26734	0.500487	6.05379	8.93693	0.415536	4.64965	5.76032	2.74036	5.80122	3.77465	8.208e-05	0.01976	4.759e-08	0.1267	28	0.82	0.82	11.9713	11.8553	12.0874	1.99587	2.3036	2.2711	2.0575	2.0086	protein amino acid phosphorylation /// regulation of Rho protein signal transduction	protein kinase activity /// protein serine/threonine kinase activity /// Rho guanyl-nucleotide exchange factor activity /// ATP binding /// transferase activity	intracellular
1630261_a_at	FBgn0004169	up	I	I	10.6302	4.39127	10.2714	0.650506	6.3332	10.9891	0.523889	4.76737	5.75967	3.06713	5.87894	4.24692	0.0003261	0.007612	3.328e-06	0.2643	28	0.82	0.881	12.4543	12.1935	12.7151	2.0018	1.864	2.123	2.6229	2.014	cellular calcium ion homeostasis /// mitochondrion organization /// mesoderm development /// myofibril assembly /// skeletal muscle thin filament assembly /// sarcomere organization /// muscle cell homeostasis /// muscle organ morphogenesis	calcium ion binding /// tropomyosin binding /// tropomyosin binding	troponin complex /// troponin complex /// striated muscle thin filament
1632882_at	FBgn0037562	CG11671	I	I	7.82076	5.27933	8.16157	0.51908	6.36005	7.47994	0.414166	5.53702	4.8618	2.63293	5.8789	3.12772	1.423e-06	6.968e-06	2.52e-10	0.4735	29	0.815	0.812	10.306	10.7324	9.8797	3.3873	4.5761	3.4817	2.4406	2.2638	---	---	---
1639457_at	FBgn0052284	CG32284	I	I	7.18384	7.79479	7.4705	0.802343	10.7401	6.89717	0.41873	6.07103	6.24604	3.83059	6.5554	5.01247	8.695e-07	6.348e-08	2.556e-06	0.1118	29	0.815	0.882	9.4932	9.6358	9.3506	3.45186	4.8185	2.6552	2.4287	1.6351	chitin metabolic process	chitin binding	extracellular region
1627069_at	FBgn0031945	CG7191	I	I	7.13646	1.35273	7.14981	0.146895	2.05454	7.1231	0.0717219	1.00689	1.66173	0.942092	1.53676	0.782011	0.001936	0.0003893	0.58	0.3287	29	0.815	0.763	10.0867	10.0932	10.0802	1.83603	2.1112	2.1249	1.2048	1.0862	---	protein binding	---
1628405_at	FBgn0036948	CG7298	I	I	8.00136	6.38783	8.64781	0.835651	9.66315	7.35491	0.496752	6.75401	9.19604	4.95656	8.36789	5.84616	1.223e-05	0.02495	1.87e-11	0.1129	29	0.815	0.836	10.4254	10.9091	9.9418	4.89195	6.9569	5.1656	4.5987	4.1621	chitin metabolic process	protein binding /// chitin binding /// structural constituent of peritrophic membrane	extracellular region
1623714_at	FBgn0040837	CG8620	I	I	7.33813	5.31784	7.3469	0.437368	5.95309	7.32937	0.386321	5.27086	2.82466	3.22318	4.03573	3.53363	1.948e-05	7.052e-09	1	0.9852	29	0.815	0.785	10.1215	10.1304	10.1127	2.35679	2.3832	2.6444	0.9409	1.1977	---	protein binding	---
1630934_at	FBte0000030	---	I	I	9.41374	4.27402	9.43454	0.522479	5.53794	9.39295	0.362137	3.85541	4.802	2.46166	5.09216	3.17959	0.007876	0.000309	0.9535	0.9397	30	0.813	0.746	11.8283	12.1733	11.4832	5.41163	9.8043	7.2858	3.3554	2.9882	---	---	---
1630429_s_at	FBgn0039308	CG11889 /// CG11891	I	I	8.70354	5.45592	8.391	0.512043	6.10229	9.01608	0.592639	6.57314	4.79531	2.11838	5.89476	3.57159	3.264e-06	3.305e-06	9.757e-08	0.1611	30	0.813	0.815	11.4796	11.208	11.7512	8.10792	8.0566	8.3041	1.995	2.2734	---	protein binding	---
1626011_at	FBgn0028394	CG17834	I	I	7.64973	1.61027	7.6687	0.0930937	1.21394	7.63077	0.177891	2.33123	1.7398	1.05938	1.44028	1.21358	0.0006615	4.515e-05	0.426	0.4945	30	0.813	0.848	10.4141	10.5334	10.2949	1.12381	1.2626	0.8643	1.6036	1.0773	---	protein binding	---
1640552_at	FBgn0046114	Gclm	I	I	7.58152	2.84489	7.56307	0.184516	2.43969	7.59998	0.278505	3.66455	2.18845	1.15839	1.96154	1.33384	4.275e-07	1.12e-10	0.6121	0.2103	30	0.813	0.844	10.1499	10.2396	10.0601	0.93526	1.1602	0.9083	0.8839	0.9937	glutathione biosynthetic process /// glutathione biosynthetic process /// response to DNA damage stimulus /// learning or memory /// olfactory learning /// positive regulation of glutamate-cysteine ligase activity /// oxidation reduction	glutamate-cysteine ligase activity /// oxidoreductase activity /// ligase activity /// enzyme binding /// enzyme regulator activity /// glutamate-cysteine ligase catalytic subunit binding	cytosol /// glutamate-cysteine ligase complex
1625210_a_at	FBgn0261836	---	I	I	7.65447	3.38088	7.42925	0.277936	3.74111	7.8797	0.32062	4.06893	3.81107	1.60595	4.77983	3.5324	0.0007078	0.009671	2.634e-07	0.9348	31	0.813	0.87	11.3266	11.1905	11.4627	4.1653	4.3864	4.3435	2.0949	1.7201	transcription from RNA polymerase II promoter /// cytoskeleton organization /// actin filament organization /// cytoplasmic transport, nurse cell to oocyte /// mesoderm development /// skeletal muscle tissue development /// female germline ring canal stabilization /// cell migration /// regulation of Rab GTPase activity /// establishment of nucleus localization	RNA polymerase II transcription factor activity /// double-stranded RNA binding /// actin binding /// actin binding /// actin binding /// actin binding /// Rab GTPase activator activity /// protein binding /// cytoskeletal protein binding	intracellular /// nuclear envelope /// cytoplasm /// integrin complex /// actin cytoskeleton /// integral to membrane /// Z disc
1626700_at	FBgn0000047	Act88F	I	I	10.07	9.20957	9.74079	1.0238	10.5105	10.3992	0.921397	8.86028	8.3069	2.85945	11.2116	4.48532	0.0004189	6.756e-06	0.004619	1	31	0.813	0.846	14.7044	14.6501	14.7588	5.06563	5.3895	5.1535	2.075	1.9394	phagocytosis, engulfment /// cytoskeleton organization /// skeletal myofibril assembly	nucleotide binding /// structural constituent of cytoskeleton /// protein binding /// protein binding /// ATP binding	cytoplasm /// cytoskeleton /// actin filament
1626001_at	FBgn0002968	Nrg	I	I	7.29829	1.17566	7.23473	0.101319	1.40045	7.36185	0.134471	1.82659	1.64721	0.863515	1.93864	0.966329	0.001085	0.04774	5.27e-05	0.08177	31	0.813	0.698	10.2478	10.2277	10.2679	0.87004	1.0204	0.9552	1.481	1.3126	cell adhesion /// neuron cell-cell adhesion /// neuron cell-cell adhesion /// neuron cell-cell adhesion /// epidermal growth factor receptor signaling pathway /// multicellular organismal development /// axonogenesis /// imaginal disc morphogenesis /// axon ensheathment /// mushroom body development /// mushroom body development /// septate junction assembly /// nerve maturation /// regulation of…	calcium ion binding	plasma membrane /// plasma membrane /// plasma membrane /// septate junction /// pleated septate junction /// tight junction /// membrane /// integral to membrane /// lateral plasma membrane /// cell junction
1641581_at	FBgn0003721	Tm1	I	I	7.67363	4.89936	7.67323	0.319546	4.16443	7.67403	0.470126	6.1262	3.51451	1.72183	4.46485	2.94173	3.271e-05	4.468e-08	1	0.9318	31	0.813	0.836	11.3849	11.3789	11.391	4.12846	4.0227	4.5378	2.085	1.576	muscle contraction /// pole plasm assembly /// regulation of lamellipodium assembly /// pole plasm oskar mRNA localization /// pole plasm oskar mRNA localization /// oogenesis /// dendrite morphogenesis /// dendrite morphogenesis	actin binding /// actin binding /// actin binding /// protein binding /// identical protein binding	cytoplasm /// cytoskeleton /// muscle thin filament tropomyosin /// sarcomere
1637027_s_at	FBgn0032801	CG10165	I	I	8.74074	1.97637	8.82053	0.194189	2.20156	8.66096	0.204536	2.36159	2.93104	1.59584	2.75199	1.1245	0.03249	0.01567	0.00815	0.9832	32	0.813	0.752	11.6934	11.8619	11.5248	1.63578	1.7455	2.0109	2.0664	2.0001	---	---	---
1625312_at	FBgn0039324	CG10553	I	I	10.3796	4.97592	10.0495	0.675331	6.72003	10.7097	0.538528	5.0284	5.14539	3.35093	5.66014	3.71995	3.608e-05	0.0001053	3.073e-06	0.3058	32	0.813	0.865	12.6086	12.4001	12.817	5.00452	5.3535	4.993	1.7996	2.1567	---	---	---
1634939_at	FBgn0032810	CG13077	I	I	8.11313	2.12992	8.01239	0.192761	2.40579	8.21386	0.224615	2.73458	2.25481	1.34153	3.33862	1.45773	0.001605	0.004073	0.000245	0.5294	32	0.813	0.833	10.9773	10.9168	11.0378	1.75369	1.8935	2.2907	1.6983	1.5503	---	protein binding	---
1630977_at	FBgn0032779	CG16771	I	I	7.76343	1.31578	7.80136	0.141009	1.80749	7.7255	0.1207	1.56236	1.99254	0.625364	1.90609	0.845661	0.007275	0.01316	0.03966	0.2412	32	0.813	0.766	10.9469	10.9852	10.9086	1.49197	1.522	1.6868	1.2078	1.0145	metabolic process	catalytic activity /// alkaline phosphatase activity /// alkaline phosphatase activity /// hydrolase activity /// phosphatase activity	---
1634207_at	FBgn0034538	CG16799 /// DmirCG16799 /// DpseGA14157	I	I	10.1061	3.41631	9.97369	0.421299	4.2241	10.2385	0.391504	3.82384	3.82508	1.61441	4.10009	2.44903	0.000393	0.000149	0.006229	0.3793	32	0.813	0.873	12.3813	12.4312	12.3315	2.33945	2.3359	2.8223	2.2907	2.1103	defense response /// metabolic process /// antimicrobial humoral response	lysozyme activity /// lysozyme activity /// hydrolase activity /// hydrolase activity, acting on glycosyl bonds	---
1623083_at	FBgn0033443	CG1698	I	I	7.66808	1.94522	7.71085	0.196773	2.5519	7.6253	0.142613	1.87025	2.30107	1.10531	2.00142	1.08256	0.0004249	5.017e-05	0.04301	0.5113	32	0.813	0.807	10.5685	10.638	10.499	1.61403	2.4694	1.6225	1.3732	1.0066	transport /// neurotransmitter transport /// neurotransmitter transport	neurotransmitter transporter activity /// neurotransmitter:sodium symporter activity /// symporter activity /// potassium:amino acid symporter activity	integral to plasma membrane /// membrane /// integral to membrane
1624975_at	FBgn0036552	CG17028	I	I	7.82427	2.51549	7.75935	0.202717	2.61255	7.8892	0.242573	3.07475	2.47664	1.26745	2.78079	1.36327	9.64e-05	8.094e-06	0.009617	0.5064	32	0.813	0.812	10.4872	10.4791	10.4953	1.24116	1.1716	1.5032	1.8196	1.5726	dephosphorylation	inositol or phosphatidylinositol phosphatase activity /// inositol-1(or 4)-monophosphatase activity /// inositol-1(or 4)-monophosphatase activity /// inositol-1(or 4)-monophosphatase activity /// hydrolase activity	---
1633002_at	FBgn0039872	CG2196	I	I	9.05777	3.42248	8.96056	0.376228	4.19871	9.15498	0.356005	3.88865	3.96714	2.24515	4.35587	2.48062	0.002457	0.0007222	0.04711	0.5388	32	0.813	0.771	12.2068	12.289	12.1247	4.07156	3.8609	5.0344	1.6627	1.3879	transport /// ion transport /// sodium ion transport /// transmembrane transport	transporter activity /// sodium:iodide symporter activity	membrane /// integral to membrane /// basolateral plasma membrane
1624569_at	FBgn0051087	CG31087	I	I	8.13738	2.76266	8.16126	0.274001	3.35733	8.11351	0.256712	3.164	2.68676	1.58002	2.69115	1.53636	4.799e-05	3.309e-06	0.6499	0.09405	32	0.813	0.824	10.8136	10.9247	10.7024	1.60456	1.7497	2.1723	1.5457	1.3654	---	---	---
1637997_at	FBgn0052155	CG32155	I	I	7.58661	1.92565	7.51099	0.187127	2.49138	7.66223	0.167456	2.18547	2.20904	1.21561	3.19723	1.32259	0.008654	0.01278	0.00235	0.6752	32	0.813	0.781	10.4518	10.479	10.4246	1.70207	1.6198	1.9572	1.3191	1.0986	glutamine metabolic process	catalytic activity /// omega peptidase activity /// omega peptidase activity /// hydrolase activity /// gamma-glutamyl-peptidase activity	---
1627817_at	FBgn0053109	CG33109	I	I	9.79781	2.97603	10.1032	0.389203	3.85226	9.49238	0.322359	3.39598	4.32972	2.62365	4.07258	1.49091	6.291e-05	0.01175	2.178e-09	0.5887	32	0.813	0.758	11.5121	12.1684	10.8558	9.94951	10.9391	10.7669	2.486	2.7429	---	---	---
1626028_at	FBgn0038756	CG4783	I	I	11.7691	2.43054	11.6309	0.368264	3.16626	11.9073	0.328747	2.76089	2.64252	1.47722	3.1638	2.71349	0.002119	0.003114	0.002237	0.4194	32	0.813	0.803	13.6762	13.7738	13.5786	2.79359	3.3437	2.803	1.9301	2.2751	---	---	---
1623298_at	FBgn0029828	CG6067	I	I	9.63162	2.97267	9.55751	0.344704	3.60663	9.70573	0.327074	3.36991	3.80651	1.8466	4.28528	1.81925	0.017	0.003925	0.1707	0.7977	32	0.813	0.848	12.5815	12.5926	12.5704	0.85075	1.1279	1.7538	2.0791	2.0079	proteolysis	catalytic activity /// serine-type endopeptidase activity /// hydrolase activity	---
1629476_at	FBgn0036738	CG7542	I	I	11.0091	2.83759	11.0795	0.384641	3.47166	10.9387	0.315389	2.88323	3.48714	1.47844	3.7563	1.54629	0.01046	0.0008357	0.2153	0.9444	32	0.813	0.797	13.5515	13.8164	13.2866	4.75187	5.5902	4.6424	2.0279	2.2426	proteolysis /// proteolysis	catalytic activity /// serine-type endopeptidase activity /// serine-type endopeptidase activity /// serine-type endopeptidase activity /// protein binding /// peptidase activity /// serine-type peptidase activity /// hydrolase activity	---
1639653_at	FBgn0036756	cln3	I	I	9.05449	2.8565	8.91054	0.368192	4.13209	9.19843	0.251149	2.73034	3.55457	1.71118	4.25903	2.18889	0.00306	0.006629	0.0006472	0.5478	32	0.813	0.851	11.9647	11.9765	11.9529	1.10503	1.3822	1.9153	2.253	1.917	---	---	membrane
1627078_at	FBgn0034716	Oatp58Dc	I	I	9.10856	3.75104	8.84691	0.487042	5.50522	9.37021	0.362422	3.86781	4.63629	2.67557	4.60377	3.43632	0.0001199	0.003053	1.338e-06	0.2041	32	0.813	0.859	11.9734	11.8501	12.0968	2.25638	2.5185	2.2584	1.6483	1.6915	transport /// organic anion transport	transporter activity /// organic anion transmembrane transporter activity /// sodium-independent organic anion transmembrane transporter activity	membrane /// integral to membrane
1631555_at	FBgn0034439	CG10062	I	I	7.27355	1.72391	7.20404	0.154941	2.15075	7.34305	0.135592	1.84654	1.72095	0.861056	1.89883	0.884757	1.961e-05	9.058e-06	9.756e-06	0.2608	33	0.812	0.74	10.4593	10.3188	10.5998	2.11503	2.1841	2.5644	1.1112	1.5129	proteolysis	peptidase activity /// hydrolase activity	---
1637647_at	FBgn0051148	CG31148	I	I	7.85382	3.65931	7.6931	0.290686	3.77852	8.01453	0.399732	4.98758	3.84397	2.19068	4.18105	2.07186	2.853e-05	6.474e-05	2.91e-05	0.09759	33	0.812	0.764	10.9044	10.8483	10.9606	4.17358	4.9658	4.7269	1.5482	1.6889	carbohydrate metabolic process /// sphingolipid metabolic process /// lysosome organization /// metabolic process	catalytic activity /// glucosylceramidase activity /// glucosylceramidase activity /// hydrolase activity /// hydrolase activity, acting on glycosyl bonds /// cation binding	lysosome
1639272_at	FBgn0038702	CG3739	I	I	8.74923	6.83151	8.17311	0.720578	8.81646	9.32534	0.751147	8.05489	8.30334	5.84959	8.81538	4.81491	4.225e-05	0.004633	5.962e-09	0.3971	33	0.812	0.8	11.1194	10.6631	11.5758	3.81778	4.4524	4.7782	1.5761	1.6332	proteolysis	serine-type peptidase activity /// serine-type peptidase activity	---
1634515_at	FBgn0033999	CG8093	I	I	8.86706	7.0864	8.42769	0.806889	9.57426	9.30644	0.693381	7.45055	8.97431	4.68565	7.22474	4.74405	2.883e-05	0.0001777	6.492e-07	0.2522	33	0.812	0.88	11.3922	10.9272	11.8571	4.23901	5.3213	5.0705	2.1999	2.4485	lipid metabolic process /// lipid metabolic process	triglyceride lipase activity /// triglyceride lipase activity /// lipase activity /// hydrolase activity	---
1631806_at	FBgn0033294	CG8693 /// DsimCG8693	I	I	8.6902	5.0793	8.39459	0.542832	6.46646	8.98582	0.538202	5.98945	6.16115	2.63471	5.74329	3.6553	3.973e-05	0.000313	2.798e-06	0.1546	33	0.812	0.875	11.2919	11.0686	11.5151	4.45889	5.003	5.4761	1.6124	1.7143	carbohydrate metabolic process /// metabolic process	catalytic activity /// alpha-glucosidase activity /// alpha-glucosidase activity /// hydrolase activity /// hydrolase activity, acting on glycosyl bonds /// cation binding	---
1638649_at	FBgn0039840	CG11340	I	I	7.05623	1.54831	7.05637	0.117809	1.66955	7.05609	0.141922	2.01135	1.7425	1.19698	2.01934	1.21727	0.01066	0.001988	1	0.5673	34	0.806	0.695	9.9391	9.9205	9.9578	1.45151	1.3289	1.778	1.1349	0.9115	transport /// ion transport	ion channel activity /// extracellular ligand-gated ion channel activity /// protein binding /// extracellular-glycine-gated chloride channel activity	plasma membrane /// membrane /// integral to membrane /// glycine-gated chloride channel complex /// cell junction /// synapse /// postsynaptic membrane
1630800_s_at	FBgn0054040	CG34040	I	I	7.78477	9.03071	7.52087	0.544753	7.24322	8.04867	0.961077	11.9408	5.88355	4.64438	6.52181	3.48155	2.54e-08	6.82e-11	4.017e-05	0.07193	34	0.806	0.867	10.337	10.0176	10.6565	7.65605	6.8464	10.1282	2.0387	1.9611	---	---	---
1630568_at	FBgn0054040	CG34040	I	I	8.07657	9.92071	7.68582	0.660817	8.59787	8.46733	1.08142	12.7717	7.44947	5.03443	7.43421	4.94132	1.464e-07	2.775e-09	1.28e-06	0.1403	34	0.806	0.866	10.1549	9.855	10.4548	9.20545	8.1205	12.1587	2.9211	2.5486	---	---	---
1623398_at	FBgn0037996	CG4830	I	I	7.98566	5.22792	8.14298	0.420697	5.16638	7.82833	0.485824	6.20598	4.82321	2.61952	4.23556	2.23188	3.194e-06	1.283e-08	0.0002734	0.6334	34	0.806	0.794	11.1746	11.5506	10.7985	4.03392	4.2652	4.5526	2.2586	2.1159	metabolic process	catalytic activity /// long-chain fatty acid transporter activity /// protein binding	---
1639682_at	FBgn0259481	---	I	I	6.78244	1.97596	6.82102	0.109045	1.59867	6.74386	0.186808	2.77005	2.18243	1.24163	2.90235	2.18575	0.04237	0.007538	0.1281	0.9895	35	0.804	0.724	10.2349	10.2079	10.262	1.32773	1.7229	1.2439	1.7018	1.6295	cell morphogenesis /// learning or memory /// olfactory learning	protein binding /// protein binding /// metal ion binding	nucleus /// nucleus /// cytoplasm /// cytoplasm
1628173_at	FBgn0039485	CG17189	I	I	8.78134	2.95051	8.64051	0.320326	3.70726	8.92217	0.304262	3.41018	2.98818	1.33465	4.77152	2.43335	0.002783	0.004722	0.0007033	0.5956	35	0.804	0.871	11.3165	11.2816	11.3514	3.94326	3.8354	4.1932	1.7263	2.335	---	---	---
1630299_at	FBgn0040993	CG17325 /// CG42305	I	I	10.2488	6.13536	9.88236	0.743027	7.51872	10.6153	0.65918	6.20971	5.97718	1.71732	8.53502	3.9959	0.0003025	0.0001907	2.877e-05	0.9165	35	0.804	0.785	13.5595	13.4134	13.7056	6.69603	6.9506	6.871	1.9404	2.1315	---	protein binding	---
1629642_a_at	FBgn0034883	CG17664	I	I	8.7722	2.56891	8.62158	0.30068	3.48752	8.92282	0.290894	3.26011	3.2041	1.45963	3.88984	2.12012	0.0004292	0.008253	5.103e-05	0.1033	35	0.804	0.822	11.4155	11.3936	11.4373	2.5344	2.8598	2.6462	1.5705	1.6504	renal system process /// transport /// transmembrane transport	transporter activity /// water channel activity /// channel activity	membrane /// integral to membrane /// integral to membrane
1627669_at	FBgn0030163	CG1791	I	I	7.69566	2.00097	7.57493	0.198202	2.61656	7.81639	0.199082	2.54699	2.52008	1.405	3.06055	1.38233	0.0003137	0.01062	3.217e-06	0.1944	35	0.804	0.779	10.4209	10.3792	10.4627	2.36925	2.156	3.0345	1.0333	1.4541	signal transduction	receptor binding	---
1636426_at	FBgn0025827	CG6421	I	I	9.68671	3.19763	9.46808	0.367245	3.87877	9.90534	0.367969	3.71485	3.89146	1.93572	5.43408	3.06532	0.01051	0.03321	7.894e-05	0.9176	35	0.804	0.846	12.5137	12.412	12.6155	1.25079	1.6296	1.8621	2.1661	2.3069	---	lysozyme activity	---
1640599_at	FBgn0020513	ade5	I	I	11.441	3.54205	11.3281	0.505587	4.46313	11.5539	0.494831	4.2828	3.9476	2.00178	4.63774	2.54179	0.0006963	0.0004453	0.08103	0.1393	36	0.803	0.836	13.5907	13.7659	13.4155	1.78431	2.0226	2.4176	2.1725	2.1236	inter-male aggressive behavior /// purine nucleotide biosynthetic process /// 'de novo' IMP biosynthetic process /// purine base biosynthetic process	nucleotide binding /// catalytic activity /// phosphoribosylaminoimidazole carboxylase activity /// phosphoribosylaminoimidazole carboxylase activity /// phosphoribosylaminoimidazole carboxylase activity /// phosphoribosylaminoimidazolesuccinocarboxamide synthase activity /// phosphoribosylaminoimidazolesuccinocarboxamide synthase activity /// phosphoribosylaminoimidazolesuccinocarboxamide syntha…	---
1639079_at	FBgn0038172	Adgf-D	I	I	8.5571	3.01621	8.34523	0.263145	3.15323	8.76896	0.376741	4.2963	3.46807	1.39619	4.26029	2.39852	4.087e-05	0.001873	1.465e-07	0.1513	36	0.803	0.833	11.7185	11.6425	11.7945	4.00702	4.3468	4.1125	1.755	1.4086	cell proliferation /// purine ribonucleoside monophosphate biosynthetic process	adenosine deaminase activity /// adenosine deaminase activity /// growth factor activity /// hydrolase activity /// deaminase activity	extracellular space /// extracellular space
1631523_at	FBgn0038865	CG10824	I	I	8.48849	3.5223	8.2393	0.264291	3.20769	8.73768	0.46366	5.30644	4.74582	2.06735	4.81762	2.77556	0.0001457	0.006315	4.345e-07	0.2562	36	0.803	0.715	11.2023	10.9507	11.4539	3.43054	3.7331	4.154	1.6026	1.6274	---	protein binding /// hydrolase activity	---
1639262_at	FBgn0033296	CG11669 /// DsecCG11669	I	I	10.1546	5.37011	9.60444	0.809459	8.42796	10.7048	0.666534	6.22648	8.54945	3.25772	7.29767	5.53806	8.451e-05	0.03204	3.506e-08	0.1017	36	0.803	0.82	12.9293	12.3616	13.497	7.63974	10.2512	7.1737	1.975	2.1284	carbohydrate metabolic process /// metabolic process	catalytic activity /// alpha-glucosidase activity /// alpha-glucosidase activity /// hydrolase activity /// hydrolase activity, acting on glycosyl bonds /// cation binding	---
1625613_at	FBgn0014427	CG11899 /// DsimGD21426	I	I	9.82604	2.98615	9.98606	0.352118	3.52609	9.66601	0.3575	3.69853	3.99162	1.95601	3.71726	1.57341	0.0006038	0.001251	0.0002877	0.3781	36	0.803	0.808	12.4252	12.8425	12.0078	2.06058	2.0959	2.0259	1.9489	1.7976	L-serine biosynthetic process /// L-serine biosynthetic process /// metabolic process /// pyridoxine biosynthetic process /// cellular amino acid biosynthetic process	catalytic activity /// O-phospho-L-serine:2-oxoglutarate aminotransferase activity /// O-phospho-L-serine:2-oxoglutarate aminotransferase activity /// O-phospho-L-serine:2-oxoglutarate aminotransferase activity /// protein binding /// transaminase activity /// transferase activity /// pyridoxal phosphate binding	---
1623521_at	FBgn0261575	CG11909	I	I	11.1659	5.41347	10.7252	0.811713	7.5683	11.6067	0.67791	5.84068	6.71969	2.55906	7.08096	5.12294	0.0001726	0.002464	3.093e-06	0.2782	36	0.803	0.824	13.4379	13.0726	13.8032	6.19328	7.8466	5.721	2.3259	1.9835	carbohydrate metabolic process /// metabolic process	hydrolase activity, hydrolyzing O-glycosyl compounds /// alpha-glucosidase activity /// hydrolase activity /// hydrolase activity, acting on glycosyl bonds	---
1629070_at	FBgn0037386	CG1208	I	I	8.69694	4.03126	8.30471	0.418272	5.03656	9.08917	0.485805	5.34487	4.99301	2.26182	6.63766	4.21548	7.238e-05	0.03497	2.12e-09	0.3483	36	0.803	0.826	11.505	11.2922	11.7179	2.78666	3.5707	3.3631	2.231	2.0959	transport /// transmembrane transport	transporter activity /// glucose transmembrane transporter activity /// substrate-specific transmembrane transporter activity	membrane /// integral to membrane
1623018_at	FBgn0033301	CG12780 /// DsimCG12780	I	I	9.33243	4.50617	8.96378	0.539417	6.01774	9.70107	0.476568	4.91253	4.67733	2.88037	4.9705	3.88881	7.647e-06	0.0001977	1.604e-09	0.1864	36	0.803	0.802	11.3215	11.0903	11.5527	4.03183	4.3913	4.4685	1.8178	2.0317	---	Gram-negative bacterial cell surface binding	---
1623900_a_at	FBgn0032382	CG14935 /// DsecCG14935	I	I	9.97482	4.3797	9.88352	0.42351	4.28501	10.0661	0.580984	5.77168	3.78456	1.5976	4.58097	2.9547	2.499e-05	1.047e-06	0.1174	0.1192	36	0.803	0.817	12.5385	12.6471	12.4298	3.89297	3.9884	4.4208	2.285	2.0135	carbohydrate metabolic process /// metabolic process	catalytic activity /// alpha-glucosidase activity /// alpha-glucosidase activity /// protein binding /// hydrolase activity /// hydrolase activity, acting on glycosyl bonds /// cation binding	---
1626248_at	FBgn0037973	CG18547	I	I	9.12871	3.21672	8.95364	0.378992	4.23283	9.30378	0.380884	4.09386	3.6475	1.35383	5.45127	2.39149	0.001288	0.01029	0.0003531	0.1764	36	0.803	0.876	12.0368	11.9747	12.0989	3.38728	3.478	3.8985	1.6565	1.915	oxidation reduction	oxidoreductase activity	---
1637567_at	FBgn0050360	CG30360	I	I	10.8963	4.41511	10.4326	0.720714	6.9083	11.36	0.578183	5.08962	6.60202	2.57861	6.46273	4.91682	0.0001852	0.03955	1.669e-07	0.1236	36	0.803	0.839	13.6032	13.192	14.0144	6.23971	7.7711	5.686	1.8763	1.8971	carbohydrate metabolic process	catalytic activity /// cation binding	---
1625193_at	FBgn0051106	CG31106	I	I	8.9571	5.87781	8.67019	0.672392	7.75522	9.24401	0.515769	5.57949	5.34943	3.06564	5.38725	3.51615	3.997e-06	5.425e-07	2.384e-06	0.2527	36	0.803	0.743	11.7408	11.558	11.9236	3.26676	3.876	3.3552	1.9077	1.9136	transmembrane transport	---	---
1635379_at	FBgn0051300	CG31300	I	I	8.61694	3.98879	8.34439	0.42296	5.0688	8.8895	0.430316	4.84072	3.95159	1.83993	5.33416	3.30335	2.126e-05	0.0004961	7.957e-08	0.1218	36	0.803	0.79	10.9399	10.7835	11.0963	3.7268	3.3763	4.5787	1.6707	1.8908	---	protein binding	---
1636682_at	FBgn0051778	CG31778	I	I	8.79615	2.46745	8.78206	0.245214	2.79221	8.81024	0.286693	3.25409	2.66595	1.24153	3.05512	1.64043	0.000542	0.000167	0.8996	0.1018	36	0.803	0.774	11.0939	11.1827	11.0051	2.53519	2.9953	2.4664	2.4555	2.0146	---	serine-type endopeptidase inhibitor activity	---
1641434_at	FBgn0052695	CG32695	I	I	9.8389	2.85025	9.84418	0.370682	3.76549	9.83361	0.297768	3.02806	3.46808	1.62958	3.47172	1.88213	0.002618	0.000469	1	0.338	36	0.803	0.812	12.1262	12.2859	11.9665	1.98773	2.2306	2.7241	2.0353	2.0611	---	---	---
1624695_at	FBgn0037801	CG3999 /// DsecCG3999	I	I	7.47736	2.32962	7.48744	0.18647	2.49043	7.46728	0.233661	3.12914	1.94266	1.32872	2.83046	1.3732	9.294e-05	1.65e-05	0.9069	0.05612	36	0.803	0.769	10.2332	10.3455	10.1209	1.67967	2.0166	2.0448	1.0612	1.0924	glycine metabolic process /// glycine decarboxylation via glycine cleavage system /// oxidation reduction	catalytic activity /// glycine dehydrogenase (decarboxylating) activity /// glycine dehydrogenase (decarboxylating) activity /// protein binding /// oxidoreductase activity /// lyase activity /// pyridoxal phosphate binding	glycine cleavage complex
1630740_at	FBgn0034663	CG4363	I	I	11.6494	4.3453	11.293	0.664577	5.88485	12.0057	0.574515	4.78534	5.10202	2.42398	5.1261	3.92087	5.713e-05	0.0006555	1.845e-06	0.1991	36	0.803	0.867	13.9457	13.6433	14.2481	4.11877	5.1348	4.0411	2.3507	2.1393	---	---	---
1624993_at	FBgn0034664	CG4377	I	I	10.3024	4.41809	10.1471	0.515641	5.08168	10.4578	0.51379	4.913	4.00701	1.85186	5.03295	2.62467	7.039e-05	5.277e-06	0.006262	0.5247	36	0.803	0.809	12.8932	12.7663	13.0201	3.57041	4.2055	4.0447	2.3433	2.537	---	---	---
1641681_s_at	FBgn0035950	CG5288 /// DsecCG5288 /// DsimCG5288	I	I	10.1079	3.27535	9.98858	0.394512	3.94963	10.2272	0.450729	4.40717	3.72457	1.38663	5.46514	2.51474	0.005422	0.009046	0.04208	0.2194	36	0.803	0.865	12.8096	12.8194	12.7998	2.1313	1.9351	3.3102	1.954	1.8255	galactose metabolic process /// metabolic process /// phosphorylation /// carbohydrate phosphorylation	nucleotide binding /// galactokinase activity /// galactokinase activity /// protein binding /// ATP binding /// kinase activity /// transferase activity /// phosphotransferase activity, alcohol group as acceptor	cytoplasm
1626734_at	FBgn0034247	CG6484 /// DsecCG6484	I	I	9.87404	4.21276	9.57674	0.530075	5.53503	10.1713	0.486259	4.78067	4.45022	1.3887	5.61328	3.71582	5.549e-05	0.000657	1.323e-06	0.2213	36	0.803	0.844	12.5167	12.3233	12.7101	4.20748	4.5902	4.5489	2.1752	1.846	transport /// transmembrane transport	transporter activity /// glucose transmembrane transporter activity /// substrate-specific transmembrane transporter activity	membrane /// integral to membrane
1641455_at	FBgn0030876	CG6762	I	I	7.94105	2.15929	7.88031	0.167948	2.13123	8.0018	0.23403	2.92472	2.42608	1.17595	3.00703	1.49978	0.003085	0.001269	0.02471	0.5563	36	0.803	0.819	10.3038	10.3629	10.2447	0.99828	1.2855	0.8907	1.0197	1.0327	oxidation reduction	nucleotide binding /// DNA binding /// protein binding /// ATP binding /// antioxidant activity /// oxidoreductase activity /// sulfiredoxin activity	---
1631225_at	FBgn0034140	CG8317	I	I	10.2183	3.36749	10.0125	0.44419	4.43635	10.4241	0.433604	4.15962	3.14028	1.93249	5.17127	2.85974	0.0002953	0.002486	0.0001167	0.1182	36	0.803	0.822	12.7516	12.7743	12.7289	8.16986	7.5953	8.8153	2.8208	2.7868	---	---	---
1624914_at	FBgn0033297	CG8690	I	I	9.91043	4.98676	9.5208	0.69723	7.32323	10.3001	0.542594	5.26787	6.96509	1.90962	6.90895	4.71754	0.0003769	0.009569	2.534e-06	0.3004	36	0.803	0.773	12.1857	11.8208	12.5507	8.20697	9.3355	8.1704	2.1306	2.2871	carbohydrate metabolic process /// metabolic process	catalytic activity /// alpha-glucosidase activity /// alpha-glucosidase activity /// hydrolase activity /// hydrolase activity, acting on glycosyl bonds /// cation binding	---
1625265_at	FBgn0035189	CG9119	I	I	10.2151	4.21675	9.88175	0.613279	6.20618	10.5485	0.506362	4.80031	5.2224	2.66819	6.50733	3.73337	0.0003425	0.01239	5.043e-06	0.1561	36	0.803	0.825	12.4379	12.2386	12.6372	2.54976	2.7147	2.9328	1.763	1.9779	---	zinc ion binding /// hydrolase activity, acting on ester bonds	nucleus
1634674_at	FBgn0039593	CG9989	I	I	7.45452	3.3795	7.32738	0.238268	3.25175	7.58167	0.353917	4.66806	3.7583	2.35675	4.03096	2.19864	0.0003093	0.000407	0.0004332	0.3325	36	0.803	0.662	10.1247	10.1227	10.1267	4.22416	4.2164	4.5476	2.0553	1.8497	---	nucleic acid binding /// protein binding /// hydrolase activity /// metal ion binding	---
1629055_a_at	FBgn0001125	Got2	I	I	12.0769	2.52147	12.0066	0.411215	3.42491	12.1472	0.372346	3.06529	3.51755	2.1933	3.84811	2.46014	0.03347	0.0358	0.3465	0.3783	36	0.803	0.835	14.4494	14.605	14.2937	1.96389	1.938	2.2869	1.5991	1.626	cellular amino acid metabolic process /// aspartate metabolic process /// glutamate biosynthetic process /// glutamate biosynthetic process /// synapse assembly /// biosynthetic process /// neurotransmitter receptor metabolic process	catalytic activity /// L-aspartate:2-oxoglutarate aminotransferase activity /// L-aspartate:2-oxoglutarate aminotransferase activity /// L-aspartate:2-oxoglutarate aminotransferase activity /// transaminase activity /// transferase activity /// transferase activity, transferring nitrogenous groups /// pyridoxal phosphate binding	mitochondrion /// mitochondrial matrix /// lipid particle
1638325_at	FBgn0001208	Hn	I	I	10.9913	2.87177	10.8339	0.332776	3.07161	11.1486	0.438626	3.93436	2.75194	1.28738	4.37185	2.63583	0.001092	0.002272	0.001317	0.2905	36	0.803	0.816	13.7432	13.7086	13.7778	1.52742	1.6492	1.8566	1.7507	1.5941	L-phenylalanine catabolic process /// L-phenylalanine catabolic process /// L-phenylalanine catabolic process /// eye pigment biosynthetic process /// phagocytosis, engulfment /// aromatic amino acid family metabolic process /// serotonin biosynthetic process /// oxidation reduction	monooxygenase activity /// phenylalanine 4-monooxygenase activity /// phenylalanine 4-monooxygenase activity /// phenylalanine 4-monooxygenase activity /// phenylalanine 4-monooxygenase activity /// phenylalanine 4-monooxygenase activity /// tryptophan 5-monooxygenase activity /// tryptophan 5-monooxygenase activity /// iron ion binding /// protein binding /// oxidoreductase activity /// oxidored…	lipid particle
1633237_at	FBgn0020416	Idgf1	I	I	9.54352	2.23396	9.57364	0.255743	2.67133	9.5134	0.296657	3.11831	3.1231	1.21822	3.20178	1.57685	0.006572	0.007615	0.6637	0.1329	36	0.803	0.625	12.1246	12.3869	11.8623	1.67879	2.2841	1.9456	1.8662	1.4672	carbohydrate metabolic process /// chitin catabolic process /// multicellular organismal development /// imaginal disc development	catalytic activity /// hydrolase activity, hydrolyzing O-glycosyl compounds /// chitinase activity /// chitinase activity /// imaginal disc growth factor activity /// cation binding	extracellular region /// extracellular region /// extracellular region
1633391_at	FBgn0038465	Irc	I	I	10.1736	2.39593	10.0379	0.31096	3.09787	10.3093	0.312154	3.02788	2.92949	1.72396	3.63921	2.24832	0.002717	0.01246	0.0009905	0.2647	36	0.803	0.811	12.9777	12.9779	12.9775	1.28	1.7999	1.9136	2.0669	1.9156	response to oxidative stress /// oxidation reduction	catalase activity /// catalase activity /// peroxidase activity /// peroxidase activity /// oxidoreductase activity /// heme binding	---
1627464_at	FBgn0002569	LvpD	I	I	9.30424	4.05435	9.01719	0.514665	5.7076	9.59129	0.449416	4.68567	4.92696	2.15806	5.36969	3.53611	6.17e-05	0.002267	1.12e-06	0.0985	36	0.803	0.821	11.7517	11.6907	11.8126	4.09311	4.6462	4.437	1.9805	2.13	carbohydrate metabolic process /// glucose metabolic process /// metabolic process	catalytic activity /// alpha-glucosidase activity /// alpha-glucosidase activity /// alpha-glucosidase activity /// hydrolase activity /// hydrolase activity, acting on glycosyl bonds /// cation binding	---
1639401_at	FBgn0002570	LvpH	I	I	12.1339	4.36283	11.6335	0.799074	6.86873	12.6343	0.577981	4.57469	6.03241	2.59272	5.3351	4.29596	2.312e-05	0.004928	1.146e-08	0.0655	36	0.803	0.835	14.7314	14.3619	15.101	3.9274	5.5921	3.1575	1.8274	1.7356	carbohydrate metabolic process /// glucose metabolic process /// metabolic process	catalytic activity /// alpha-glucosidase activity /// alpha-glucosidase activity /// alpha-glucosidase activity /// hydrolase activity /// hydrolase activity, acting on glycosyl bonds /// cation binding	---
1630593_at	FBgn0053126	NLaz	I	I	10.3692	3.00157	10.3048	0.408943	3.96846	10.4336	0.353071	3.38397	3.35187	1.71379	3.60396	2.34818	0.0007473	0.0003154	0.2475	0.1436	36	0.803	0.848	12.9725	13.0361	12.9088	3.88266	4.223	4.3899	2.3099	2.3309	transport /// response to oxidative stress /// determination of adult lifespan /// carbohydrate homeostasis /// triglyceride homeostasis	transporter activity /// binding /// binding /// lipid binding /// lipid binding	extracellular space
1628449_at	FBgn0040257	Ugt86Dc	I	I	7.73953	3.74112	7.95034	0.328693	4.13432	7.52872	0.307364	4.08256	4.12316	2.38508	3.51112	2.07919	1.957e-05	2.045e-05	3.15e-08	0.9248	36	0.803	0.753	10.081	10.4198	9.7423	4.33195	5.357	3.9265	1.3553	1.1104	metabolic process	2-hydroxyacylsphingosine 1-beta-galactosyltransferase activity /// 2-hydroxyacylsphingosine 1-beta-galactosyltransferase activity /// glucuronosyltransferase activity /// glucuronosyltransferase activity /// transferase activity /// transferase activity, transferring glycosyl groups /// transferase activity, transferring hexosyl groups	---
1639744_at	FBgn0259225	---	I	I	11.5145	2.04703	11.4806	0.295371	2.5728	11.5484	0.265497	2.29899	2.68429	1.18055	2.89299	1.29797	0.01604	0.003518	0.6242	0.6668	37	0.801	0.82	13.2643	13.4465	13.0821	4.08393	4.0128	4.7009	2.2726	2.4606	signal transduction /// cyclic nucleotide metabolic process /// regulation of proteolysis	catalytic activity /// 3',5'-cyclic-nucleotide phosphodiesterase activity /// 3',5'-cyclic-nucleotide phosphodiesterase activity /// 3',5'-cyclic-AMP phosphodiesterase activity /// calmodulin-dependent cyclic-nucleotide phosphodiesterase activity /// serine-type endopeptidase inhibitor activity /// hydrolase activity /// metal ion binding /// 3',5'-cyclic-GMP phosphodiesterase activity /// 3',5'-…	---
1641676_at	FBgn0031298	Atg4	I	I	8.87547	2.46106	8.82653	0.327308	3.70823	8.92441	0.248624	2.78588	3.84123	2.08017	3.20972	2.28616	0.01509	0.02829	0.3589	0.1626	37	0.801	0.843	11.5804	11.8064	11.3543	1.08104	1.5969	1.2448	2.0405	1.5655	transport /// autophagy /// protein transport	cysteine-type endopeptidase activity /// protein binding /// peptidase activity /// cysteine-type peptidase activity /// hydrolase activity	cytoplasm
1636398_at	FBgn0037517	CG10086	I	I	8.34708	2.27724	8.18139	0.285138	3.4852	8.51276	0.228899	2.6889	2.80816	1.42624	3.50688	2.13028	8.978e-05	0.01486	4.549e-07	0.0543	37	0.801	0.818	10.6227	10.5837	10.6617	3.05565	3.0765	3.1246	1.826	1.5928	---	protein binding	---
1624342_at	FBgn0034295	CG10911	I	I	12.2816	2.7534	12.2109	0.493468	4.04121	12.3523	0.326195	2.64075	3.51994	2.22939	2.7573	1.49166	0.0003307	0.0001654	0.2211	0.07987	37	0.801	0.806	14.8327	14.9696	14.6957	1.4118	1.8457	1.5252	1.5607	2.0533	---	---	---
1639454_at	FBgn0034296	CG10912	I	I	10.5888	4.15163	10.5516	0.540307	5.12062	10.6259	0.465324	4.37916	4.52791	2.00093	4.82339	2.13341	0.0007191	3.619e-05	0.8044	0.5314	37	0.801	0.77	13.139	13.295	12.9829	3.46391	3.5534	3.8599	2.0471	2.5004	---	---	---
1636009_at	FBgn0033502	CG12910	I	I	7.47192	1.04783	7.48115	0.123484	1.6506	7.46268	0.0755128	1.01187	1.28384	0.847838	1.50692	1.05953	0.01485	0.01744	0.782	0.1854	37	0.801	0.76	10.3558	10.4333	10.2783	1.67741	1.9796	2.1931	1.3394	0.824	---	---	---
1636910_at	FBgn0035583	CG13704	I	I	9.4747	3.25915	9.45055	0.419731	4.44134	9.49885	0.278278	2.9296	3.15141	1.50161	3.28317	1.73439	4.203e-05	1.156e-06	0.7916	0.1824	37	0.801	0.852	12.4442	12.5529	12.3355	3.02437	3.0877	3.341	2.0278	2.2939	---	---	---
1635216_at	FBgn0033474	CG1407	I	I	7.24998	1.08812	7.25657	0.117536	1.61972	7.24339	0.0778891	1.07531	1.38197	0.529609	1.39049	0.652124	0.001293	0.0008284	0.8478	0.08634	37	0.801	0.613	9.9693	10.0289	9.9096	0.93075	1.116	1.2342	1.068	1.031	---	zinc ion binding /// metal ion binding	---
1640827_at	FBgn0031579	CG15422	I	I	9.50514	3.13143	9.50091	0.399418	4.204	9.50937	0.292608	3.07705	3.20542	1.42014	3.68646	1.92927	0.0003137	2.632e-05	1	0.232	37	0.801	0.87	11.9492	12.178	11.7205	1.67496	2.1461	1.6609	2.0645	2.1486	pathogenesis	protein binding	extracellular region
1629431_at	FBgn0042104	CG18747	I	I	7.66125	1.38466	7.65513	0.147464	1.92635	7.66737	0.121666	1.5868	1.76787	0.914994	1.79152	0.972589	0.003466	0.00253	0.9496	0.1231	37	0.801	0.793	10.5849	10.6784	10.4913	1.04057	1.4168	1.2561	1.1137	1.0186	---	---	---
1632575_at	FBgn0085205	CG34176	I	I	9.4063	2.68288	9.26698	0.348864	3.76459	9.54561	0.299009	3.13242	3.1144	1.2603	4.38941	2.63142	0.00344	0.0163	0.001321	0.2573	37	0.801	0.837	12.1008	12.1538	12.0477	1.91272	1.996	2.4833	2.0213	2.044	---	---	---
1623532_at	FBgn0085265	CG34236	I	I	7.72274	2.52757	7.7893	0.194717	2.4998	7.65617	0.236964	3.09507	2.34599	1.29477	2.57627	1.48182	5.343e-05	2.145e-06	0.004826	0.6959	37	0.801	0.769	10.1687	10.3167	10.0207	1.85108	2.1848	2.1367	1.4852	1.2496	---	---	---
1622960_at	FBgn0028381	decay	I	I	9.13101	2.89327	9.05647	0.364454	4.02424	9.20555	0.28453	3.09086	3.31381	1.1092	3.57187	2.19578	0.0004451	0.0003064	0.07017	0.1067	37	0.801	0.87	11.7061	11.8369	11.5753	1.35296	1.7069	2.0072	2.1495	2.0284	proteolysis /// apoptosis /// apoptosis /// apoptosis /// programmed cell death	cysteine-type endopeptidase activity /// cysteine-type endopeptidase activity /// cysteine-type endopeptidase activity /// cysteine-type endopeptidase activity /// cysteine-type endopeptidase activity /// peptidase activity /// cysteine-type peptidase activity /// hydrolase activity	cytoplasm
1626158_s_at	FBgn0026630	nes	I	I	9.67155	3.04366	9.60565	0.411076	4.27952	9.73745	0.333161	3.42144	4.84472	2.93463	3.97845	2.90049	0.0459	0.03909	0.3765	0.4978	37	0.801	0.8	11.8311	12.1888	11.4734	4.11408	5.096	3.6509	2.2097	2.5189	---	---	plasma membrane /// membrane /// integral to membrane /// integral to membrane
1625124_at	FBgn0012042	AttA	I	I	7.79211	6.05343	7.82518	0.501134	6.40412	7.75903	0.630743	8.12914	6.81703	4.29023	8.11966	5.42671	0.03484	0.00973	0.9236	0.6881	38	0.8	0.756	10.5551	10.7977	10.3124	6.88548	5.8064	9.0714	9.9918	7.5533	antibacterial humoral response /// antibacterial humoral response /// defense response to bacterium /// defense response to bacterium /// innate immune response /// defense response to Gram-negative bacterium /// defense response to Gram-negative bacterium	---	extracellular region /// extracellular space
1638475_a_at	FBgn0032538	CG16885	I	I	7.20127	1.68876	7.30956	0.146243	2.0007	7.09297	0.166387	2.34581	2.39858	1.18583	2.18955	1.61216	0.0001459	0.01214	2.045e-07	0.2173	38	0.8	0.855	10.1242	10.169	10.0794	1.45014	2.0037	2.2336	1.4689	1.5336	---	---	---
1631302_at	FBgn0032538	CG16885	I	I	7.39565	2.54604	7.47658	0.215987	2.88885	7.31473	0.244519	3.34282	2.96499	1.8807	3.03514	1.4868	0.0002673	0.0003352	0.002736	0.1568	38	0.8	0.79	10.5123	10.592	10.4327	2.59977	3.5386	4.1211	1.9141	1.9241	---	---	---
1634960_at	FBgn0038147	CG14375	I	I	9.40299	3.68777	9.14214	0.403629	4.41504	9.66384	0.491486	5.08582	4.69203	2.12855	6.06599	4.28248	0.00309	0.04684	3.971e-05	0.3808	39	0.8	0.84	11.3823	11.2668	11.4977	2.56187	2.7529	3.8702	2.6366	2.7788	---	---	---
1628885_at	FBgn0052698	CG32698	I	I	7.44856	1.8406	7.46843	0.163055	2.18326	7.42869	0.17462	2.35061	1.59374	1.21532	2.41679	1.34273	0.0005268	0.0002007	0.5226	0.1013	39	0.8	0.772	9.8677	9.9931	9.7423	2.98954	3.0612	3.0737	0.9956	1.2916	one-carbon metabolic process	carbonate dehydratase activity /// carbonate dehydratase activity /// zinc ion binding /// lyase activity	extracellular region
1636583_at	FBgn0036996	CG5932	I	I	10.7616	3.7071	10.6983	0.465874	4.35464	10.8249	0.512126	4.73101	4.46526	2.3165	4.87043	2.70921	0.003082	0.001169	0.5087	0.2538	39	0.8	0.787	13.7345	13.8632	13.6059	2.81966	3.7879	3.1512	1.7362	2.0139	lipid metabolic process	triglyceride lipase activity /// triglyceride lipase activity /// hydrolase activity	---
1640639_at	FBgn0250757	CG42235	I	I	6.86845	1.3646	6.89345	0.0860924	1.2489	6.84345	0.141891	2.07338	1.72909	0.999268	2.26749	1.21645	0.03731	0.02831	0.2234	0.5581	40	0.789	0.713	9.9811	10.0054	9.9569	2.18315	2.0935	2.3114	0.8695	0.9783	transport /// ion transport /// sodium ion transport /// vitamin transport /// transmembrane transport	transporter activity /// protein binding /// sodium:iodide symporter activity /// sodium-dependent multivitamin transmembrane transporter activity	membrane /// integral to membrane /// integral to membrane
1635045_at	FBgn0039476	CG6271	I	I	7.17107	1.99677	7.16968	0.130383	1.81854	7.17247	0.222041	3.09574	2.51723	1.43873	2.73118	1.69547	0.007919	0.005357	1	0.1957	40	0.789	0.783	10.0891	10.1237	10.0544	2.67887	2.6228	3.0596	1.9794	1.758	lipid metabolic process	catalytic activity /// triglyceride lipase activity /// triglyceride lipase activity /// phospholipase A1 activity /// hydrolase activity	---
1623027_s_at	FBgn0039476	CG6271 /// CG6277	I	I	9.58436	4.09908	9.3485	0.421585	4.50965	9.82021	0.506508	5.15781	5.29515	2.21165	5.68358	3.30043	0.001736	0.003516	0.0001424	0.7072	40	0.789	0.836	11.9696	11.7781	12.1611	6.69344	7.9949	6.2978	1.9456	2.3978	lipid metabolic process	catalytic activity /// triglyceride lipase activity /// triglyceride lipase activity /// protein binding /// phospholipase A1 activity /// hydrolase activity	---
1636343_at	FBgn0039474	CG6283	I	I	9.51903	5.43339	9.0272	0.670553	7.42814	10.0108	0.633841	6.33154	7.0536	3.96045	6.14499	3.70938	7.979e-06	0.0008111	7.7e-10	0.09093	40	0.789	0.824	11.4789	11.2912	11.6665	9.81043	9.9496	10.4016	2.0031	1.9363	lipid metabolic process	catalytic activity /// triglyceride lipase activity /// triglyceride lipase activity /// protein binding /// phospholipase A1 activity /// hydrolase activity	---
1641367_at	FBte0000023	---	I	I	6.53622	5.17827	6.64622	0.231477	3.48283	6.42622	0.508641	7.91508	3.56795	3.1228	9.11578	6.9025	0.02094	0.005922	0.06745	0.8622	41	0.786	0.786	10.0612	10.1025	10.0199	5.34837	4.8364	5.6866	4.5435	4.3622	---	---	---
1635318_at	FBgn0013307	Odc1	I	I	9.55261	2.51635	9.59881	0.329295	3.43058	9.50641	0.242971	2.55586	3.28892	1.71529	3.47546	1.55204	0.01184	0.003498	0.3909	0.5656	41	0.786	0.786	12.449	12.7492	12.1487	3.23818	3.8184	3.0348	2.108	1.9038	polyamine biosynthetic process /// polyamine biosynthetic process	catalytic activity /// ornithine decarboxylase activity /// ornithine decarboxylase activity /// protein binding /// lyase activity /// carboxy-lyase activity	---
1624017_at	FBgn0015011	Ahcy89E	I	I	8.35692	2.78863	8.22396	0.334254	4.06439	8.48989	0.243794	2.87158	3.4971	1.69678	4.84388	2.22763	0.01164	0.03395	0.001514	0.5719	42	0.78	0.8	11.1928	11.1418	11.2439	1.33332	1.8218	1.5097	1.3815	1.4624	one-carbon metabolic process /// metabolic process	catalytic activity /// adenosylhomocysteinase activity /// adenosylhomocysteinase activity /// adenosylhomocysteinase activity /// binding /// protein binding /// hydrolase activity	---
1641111_s_at	FBgn0028646	aralar1	I	I	8.37086	2.51391	8.33157	0.31729	3.80828	8.41015	0.21443	2.54965	3.26025	1.2814	3.47416	1.12462	0.001143	0.001343	0.3777	0.06127	42	0.78	0.771	12.0988	12.2397	11.958	0.98221	1.2395	1.4013	2.2223	1.925	transport /// transport /// mitochondrial transport /// transmembrane transport	binding /// calcium ion binding /// calcium ion binding /// calcium ion binding /// protein binding /// transmembrane transporter activity /// transmembrane transporter activity	mitochondrion /// mitochondrial envelope /// mitochondrial inner membrane /// mitochondrial inner membrane /// mitochondrial inner membrane /// lipid particle /// membrane /// integral to membrane /// integral to membrane
1636163_at	FBgn0000120	Arr1	I	I	12.5531	2.87471	12.2002	0.59952	4.91403	12.906	0.336679	2.60871	4.30353	2.29179	3.38565	2.88147	2.792e-05	0.01006	1.266e-08	0.05361	42	0.78	0.776	15.0322	14.916	15.1483	0.83527	1.3094	0.7153	1.5622	1.634	endocytosis /// signal transduction /// sensory perception /// visual perception /// phototransduction /// deactivation of rhodopsin mediated signaling /// deactivation of rhodopsin mediated signaling /// metarhodopsin inactivation /// metarhodopsin inactivation /// photoreceptor cell maintenance /// response to stimulus	protein binding /// metarhodopsin binding /// metarhodopsin binding	membrane fraction /// cytoplasm /// rhabdomere
1625885_at	FBgn0003890	betaTub97EF	I	I	9.85859	2.43811	9.72567	0.378209	3.88877	9.99151	0.233264	2.33463	3.31473	1.74335	3.75745	2.43021	0.005245	0.02841	0.001902	0.2473	42	0.78	0.812	12.4415	12.5305	12.3526	3.55976	3.6729	3.7042	1.6916	1.6481	microtubule-based process /// microtubule-based movement /// protein polymerization	nucleotide binding /// GTPase activity /// structural molecule activity /// structural constituent of cytoskeleton /// GTP binding	microtubule /// microtubule /// protein complex
1632734_s_at	FBgn0001090	bnb	I	I	9.30051	3.33342	9.14898	0.468645	5.12238	9.45204	0.266226	2.8166	3.72725	1.73619	5.52499	2.54873	0.005649	0.008859	0.003481	0.5136	42	0.78	0.754	12.9393	12.8015	13.077	0.96961	1.1659	1.2039	2.1106	1.8145	multicellular organismal development /// multicellular organismal development /// gliogenesis	---	---
1628276_s_at	FBgn0261822	Bsg	I	I	10.7811	3.51582	10.5276	0.600719	5.70615	11.0347	0.407749	3.69515	5.57055	3.22618	4.96451	3.75457	0.002845	0.04838	0.0002611	0.1541	42	0.78	0.842	12.8225	12.8907	12.7542	1.04567	1.2009	1.8042	2.0762	2.2779	inter-male aggressive behavior /// spermatid development /// ER localization /// mitochondrion localization /// nucleus localization	---	---
1625533_at	FBgn0000229	bsk	I	I	9.687	3.06884	9.50911	0.447111	4.70193	9.8649	0.293532	2.97552	4.05285	2.25123	4.20699	2.81264	0.001319	0.008246	0.0002836	0.2407	42	0.78	0.868	12.4567	12.3813	12.532	0.13556	1.0919	0.8028	1.7666	1.8728	MAPKKK cascade /// establishment of planar polarity /// compound eye photoreceptor fate commitment /// glycogen biosynthetic process /// protein amino acid phosphorylation /// protein amino acid phosphorylation /// protein amino acid phosphorylation /// response to stress /// defense response /// response to oxidative stress /// JNK cascade /// JNK cascade /// JNK cascade /// JUN phosphorylation …	nucleotide binding /// protein kinase activity /// protein serine/threonine kinase activity /// protein serine/threonine kinase activity /// phosphorylase kinase activity /// JUN kinase activity /// JUN kinase activity /// JUN kinase activity /// JUN kinase activity /// JUN kinase activity /// MAP kinase activity /// MAP kinase activity /// protein binding /// calmodulin binding /// ATP binding /…	nucleus /// cytoplasm /// phosphorylase kinase complex
1628087_s_at	FBgn0033968	CG10200 /// DsimCG10200	I	I	8.16386	2.47553	8.03138	0.240378	2.99299	8.29634	0.236076	2.84554	2.43658	1.16081	3.7917	2.23775	0.001132	0.00329	3.188e-05	0.7488	42	0.78	0.777	10.9426	10.9533	10.9319	2.21845	2.3804	2.2247	1.7737	1.5971	---	---	---
1633989_at	FBgn0037290	CG1124	I	I	10.1739	2.65567	10.0518	0.368436	3.66536	10.296	0.296373	2.87852	3.27365	1.58819	4.28409	2.61597	0.01567	0.02045	0.01127	0.5993	42	0.78	0.779	12.4044	12.4141	12.3947	2.5385	2.5793	2.926	1.7341	2.0905	---	protein binding	---
1641222_at	FBgn0032645	CG15142	I	I	6.89447	1.33132	6.92051	0.106802	1.54327	6.86843	0.114189	1.66252	1.66131	1.15389	1.85375	1.16374	0.02464	0.01034	0.1459	0.7178	42	0.78	0.822	9.73	9.6552	9.8049	0.52896	1.061	0.9281	0.9539	0.7639	---	---	---
1628263_s_at	FBgn0033108	CG15236	I	I	7.19864	1.95186	7.06048	0.167547	2.37303	7.3368	0.148459	2.02348	2.79481	1.05873	2.84281	1.66219	0.0007189	0.01751	2.597e-08	1	42	0.78	0.71	9.8229	9.7075	9.9383	0.81166	1.1498	1.6168	2.0213	1.9716	---	---	---
1636420_at	FBgn0032505	CG16826	I	I	13.649	1.47485	13.594	0.302006	2.22162	13.7041	0.189404	1.3821	2.16575	1.19803	2.03965	0.941008	0.01629	0.01279	0.1747	0.4153	42	0.78	0.784	15.9751	16.0691	15.8812	1.14152	1.3266	1.0984	1.2809	1.5717	---	---	---
1633959_s_at	FBgn0050345	CG30345 /// CG9766 /// DsimCG9766	I	I	8.77208	3.65576	8.60028	0.428829	4.98622	8.94388	0.37018	4.13892	4.76447	1.71403	4.98895	2.47216	0.0006597	0.002285	0.0005353	0.2085	42	0.78	0.68	11.3977	11.4628	11.3326	5.07671	5.1891	5.4425	2.2015	2.1162	transport /// transmembrane transport	transporter activity	membrane
1640991_at	FBgn0052091	CG32091	I	I	7.94346	2.15533	8.02841	0.197419	2.459	7.8585	0.174335	2.21842	3.57263	1.39143	2.15095	1.05515	0.0167	0.003712	0.001825	1	42	0.78	0.691	10.9499	11.2673	10.6324	1.69522	2.4377	1.6887	1.7738	1.5026	transport	nucleotide binding /// transporter activity /// ATP binding /// hydrolase activity /// ATPase activity /// nucleoside-triphosphatase activity /// ATPase activity, uncoupled /// ATPase activity, coupled to transmembrane movement of substances	membrane /// integral to membrane /// ATP-binding cassette (ABC) transporter complex
1629181_at	FBgn0053494	CG33494	I	I	10.1848	2.39311	10.0968	0.357558	3.54129	10.2727	0.260614	2.53696	3.20165	1.39939	3.88587	2.03581	0.01484	0.02337	0.05778	0.3296	42	0.78	0.737	12.2713	12.3652	12.1775	2.90493	3.1724	3.4343	2.2522	2.0076	---	---	---
1633012_at	FBgn0031285	CG3662	I	I	11.7956	2.8	11.5579	0.468085	4.0499	12.0333	0.358266	2.97729	3.83703	1.88591	4.13478	3.17748	0.002914	0.02748	4.699e-05	0.4871	42	0.78	0.846	14.39	14.3801	14.3999	1.21184	1.5416	1.4499	1.5813	1.6532	---	protein binding	---
1623685_at	FBgn0261610	CG4064	I	I	6.78149	1.69062	6.83476	0.143015	2.09246	6.72821	0.153785	2.28567	1.728	1.13032	2.62354	1.6457	0.001817	0.006934	0.005064	0.1364	42	0.78	0.802	9.9231	9.8567	9.9896	0	0.5088	1.0121	1.0581	1.0101	---	---	---
1630679_at	FBgn0259101	CG42249	I	I	9.60273	3.13436	9.4833	0.455689	4.80518	9.72217	0.285156	2.93305	4.30266	2.28068	4.35585	2.30202	0.004566	0.007259	0.01994	0.2697	42	0.78	0.772	12.921	12.9914	12.8506	2.00815	2.6001	2.1458	1.9708	1.8686	nucleotide catabolic process	nucleotide binding /// protein binding /// 5'-nucleotidase activity /// 5'-nucleotidase activity /// hydrolase activity /// hydrolase activity, acting on ester bonds /// metal ion binding	---
1639295_at	FBgn0033826	CG4734	I	I	10.2606	3.04459	10.0986	0.479519	4.74836	10.4225	0.388139	3.72405	4.95235	2.13221	4.29686	2.82399	0.00412	0.04922	0.005407	0.07061	42	0.78	0.65	12.2367	12.3525	12.121	8.67046	8.2493	9.6898	2.1406	1.9667	---	---	---
1628398_at	FBgn0032167	CG5853	I	I	8.52049	2.30345	8.54728	0.293855	3.438	8.49371	0.161125	1.89699	3.11478	1.02404	2.71677	0.879637	0.001308	0.0003117	0.5836	0.2402	42	0.78	0.826	11.6296	11.8964	11.3627	0.75551	2.0908	2.1213	2.2141	1.5988	phagocytosis, engulfment	nucleotide binding /// transporter activity /// ATP binding /// hydrolase activity /// ATPase activity /// nucleoside-triphosphatase activity /// ATPase activity, uncoupled /// ATPase activity, coupled to transmembrane movement of substances	membrane /// integral to membrane /// ATP-binding cassette (ABC) transporter complex
1637457_at	FBgn0036926	CG7646	I	I	8.02143	2.57118	7.89528	0.237181	3.00409	8.14758	0.254832	3.1277	3.34074	1.81295	4.20768	2.28628	0.02126	0.03727	0.0006964	0.9022	42	0.78	0.815	11.0459	10.9388	11.1529	1.11619	1.1294	1.4663	1.7441	1.6053	---	calcium ion binding /// calcium ion binding /// protein binding	---
1624273_at	FBgn0031011	CG8034 /// DmirCG8034	I	I	7.2952	1.5667	7.328	0.182996	2.49721	7.26239	0.100669	1.38617	2.12065	1.08059	2.05116	1.16197	0.003816	0.005991	0.1232	0.1339	42	0.78	0.715	10.8298	10.9263	10.7333	1.28016	0.8849	1.3973	2.1681	1.6241	transmembrane transport	---	---
1625389_at	FBgn0035830	CG8209	I	I	8.6873	1.59739	8.78421	0.198062	2.25475	8.59039	0.131086	1.52596	2.84985	1.28436	2.00503	0.787087	0.008585	0.03387	9.554e-05	0.825	42	0.78	0.669	11.7114	11.8721	11.5507	2.80397	3.5198	2.2927	2.1142	2.1275	---	zinc ion binding	intracellular
1638405_at	FBgn0032899	CG9338 /// DsimCG9338	I	I	9.51993	3.14865	9.30596	0.404774	4.34962	9.7339	0.307885	3.16302	3.99677	1.42523	4.96541	2.94598	0.003479	0.01627	3.15e-05	0.7972	42	0.78	0.826	12.7179	12.5944	12.8413	1.48131	1.8198	1.6955	1.7668	2.1697	---	---	---
1625833_at	FBgn0034808	CG9896	I	I	9.56261	4.23864	9.36558	0.597019	6.37461	9.75965	0.413826	4.24017	6.89093	3.12854	5.16596	3.26007	0.003883	0.01016	0.00397	0.2916	42	0.78	0.815	12.1334	12.3298	11.937	3.538	3.7341	3.706	2.2051	2.5269	---	---	---
1626619_at	FBgn0030742	CG9919	I	I	7.41542	1.69521	7.2967	0.148688	2.03774	7.53415	0.137787	1.82883	1.82923	1.30347	2.74517	1.68356	0.001415	0.02394	1.255e-07	1	42	0.78	0.801	10.0992	10.0228	10.1755	0.7533	1.0096	1.1704	1.0123	0.8739	---	---	---
1635110_at	FBgn0033304	Cyp6a13	I	I	8.53869	2.44509	8.41231	0.311593	3.70401	8.66506	0.239861	2.76814	3.27386	1.42256	4.28334	1.92541	0.005461	0.047	0.0009635	0.2224	42	0.78	0.756	11.5792	11.6186	11.5398	2.20383	2.3299	2.3599	1.6444	1.3531	oxidation reduction	monooxygenase activity /// iron ion binding /// protein binding /// electron carrier activity /// electron carrier activity /// electron carrier activity /// oxidoreductase activity /// heme binding /// metal ion binding	endoplasmic reticulum /// endoplasmic reticulum membrane /// microsome /// microsome /// membrane /// membrane
1641390_at	FBgn0032233	dpr19	I	I	7.26045	2.03189	7.13015	0.181277	2.54239	7.39075	0.166697	2.25548	2.18495	1.35345	2.71201	1.4107	3.54e-05	0.001095	1.047e-08	0.6032	42	0.78	0.654	9.9224	9.8085	10.0363	1.15689	1.2109	1.4398	1.6101	1.4595	---	---	---
1628984_s_at	FBgn0010228	HmgZ	I	I	11.0566	2.93595	10.925	0.490479	4.48952	11.1882	0.32329	2.88955	4.07928	2.70359	4.21234	2.96975	0.01448	0.02573	0.02873	0.3675	42	0.78	0.859	12.6798	12.7199	12.6397	4.38603	4.343	4.8	2.1621	2.128	---	DNA binding /// DNA binding	nucleus /// nucleus /// chromosome
1640923_at	FBgn0034076	Jhedup	I	I	7.7859	2.58643	7.61594	0.250545	3.28975	7.95586	0.236675	2.97485	2.78847	1.87279	4.33788	1.99317	0.001055	0.01759	1.208e-06	0.7508	42	0.78	0.807	10.847	10.7807	10.9132	1.95675	2.038	2.045	1.4143	1.539	---	carboxylesterase activity /// carboxylesterase activity /// hydrolase activity	---
1631832_at	FBgn0004687	Mlc-c	I	I	11.8047	2.07493	11.9322	0.306668	2.57007	11.6771	0.234764	2.01045	3.28661	1.57272	2.49541	1.20103	0.01939	0.007695	0.001608	1	42	0.78	0.825	13.9087	14.2313	13.5861	0.93899	1.2686	1.3847	1.7667	2.1543	---	motor activity /// calcium ion binding /// protein binding /// cytoskeletal protein binding /// myosin binding /// myosin heavy chain binding /// ATPase activity, coupled	myosin complex /// myosin complex /// unconventional myosin complex
1625041_at	FBgn0036732	Oatp74D	I	I	8.17397	2.46466	8.03984	0.284368	3.53699	8.30811	0.225909	2.71913	2.52026	1.50737	3.47691	1.89757	6.807e-05	0.001112	9.429e-06	0.07601	42	0.78	0.778	10.5639	10.6141	10.5136	1.257	1.4075	1.5157	1.7764	1.4265	transport /// organic anion transport	transporter activity /// protein binding /// organic anion transmembrane transporter activity /// sodium-independent organic anion transmembrane transporter activity	membrane
1637454_a_at	FBgn0031109	Obp19a	I	I	8.01111	2.13596	7.92666	0.223492	2.8195	8.09557	0.189291	2.33821	2.6299	1.01126	3.4067	1.66495	0.008407	0.01024	0.003413	0.6777	42	0.78	0.786	10.5871	10.646	10.5282	1.71866	1.5054	2.1009	1.6716	1.3022	transport /// sensory perception of chemical stimulus /// sensory perception of chemical stimulus /// sensory perception of smell /// response to pheromone /// olfactory behavior /// response to stimulus	odorant binding /// odorant binding /// odorant binding /// odorant binding	extracellular region /// extracellular region
1625806_at	FBgn0003134	Pp1alpha-96A	I	I	9.51818	2.76814	9.31212	0.3885	4.17198	9.72424	0.318052	3.27071	4.19187	1.94557	3.94033	2.89443	0.0008327	0.03524	1.407e-05	0.1384	42	0.78	0.779	12.1388	12.2383	12.0394	1.52379	2.0519	2.0436	2.1305	2.3005	protein amino acid dephosphorylation /// protein amino acid dephosphorylation	phosphoprotein phosphatase activity /// protein serine/threonine phosphatase activity /// protein serine/threonine phosphatase activity /// protein binding /// hydrolase activity /// metal ion binding	protein phosphatase type 1 complex
1631183_at	FBgn0014380	RhoL	I	I	9.39041	2.86414	9.27549	0.387095	4.17331	9.50533	0.251721	2.64821	3.37884	1.5338	3.49124	2.10216	0.0003885	0.0003896	0.003103	0.2222	42	0.78	0.83	12.2183	12.2598	12.1769	1.05346	1.1806	1.8489	1.8025	1.9982	response to DNA damage stimulus /// cell adhesion /// small GTPase mediated signal transduction /// border follicle cell migration /// mesoderm development /// hemocyte development /// regulation of cell shape /// ovarian follicle cell development	nucleotide binding /// GTPase activity /// GTPase activity /// GTPase activity /// calcium ion binding /// GTP binding	intracellular /// plasma membrane /// membrane
1638050_s_at	FBgn0005612	Sox14	I	I	8.12793	2.08754	8.09601	0.219568	2.71205	8.15985	0.192231	2.35582	3.25485	1.66772	2.48008	1.54951	0.02604	0.009773	0.4538	0.628	42	0.78	0.811	10.9033	11.0251	10.7816	0.7654	1.0781	1.1536	1.1423	0.9207	transcription /// neuron remodeling /// regulation of transcription /// regulation of transcription /// dendrite morphogenesis	DNA binding /// transcription factor activity /// protein binding	nucleus /// nucleus /// nucleus
1624907_at	FBgn0029506	Tsp42Ee	I	I	11.3315	2.61822	11.3818	0.372061	3.26892	11.2812	0.290811	2.57783	3.33726	2.01702	3.3619	1.73991	0.02402	0.001867	0.4716	0.9842	42	0.78	0.872	14.1537	14.4258	13.8816	0.33679	0.776	1.3169	1.7982	1.9595	---	---	membrane /// integral to membrane /// integral to membrane
1633535_at	FBgn0028665	VhaAC39	I	I	11.0214	2.87784	11.0303	0.475864	4.31415	11.0126	0.285515	2.59264	4.84468	2.70546	3.44439	1.82103	0.04459	0.01899	1	0.5879	42	0.78	0.826	13.8687	14.1333	13.6041	0.45291	0.838	0.6991	1.5778	1.6813	transport /// ion transport /// vacuolar acidification /// regulation of Notch signaling pathway /// ATP synthesis coupled proton transport /// proton transport /// proton transport	protein binding /// hydrogen-exporting ATPase activity, phosphorylative mechanism /// hydrogen-exporting ATPase activity, phosphorylative mechanism /// hydrogen ion transmembrane transporter activity	vacuolar proton-transporting V-type ATPase, V0 domain /// vacuolar proton-transporting V-type ATPase, V0 domain /// proton-transporting two-sector ATPase complex, proton-transporting domain /// proton-transporting V-type ATPase, V0 domain
1641347_s_at	FBgn0045823	vsg	I	I	11.5403	2.93039	11.2946	0.561316	4.96975	11.7859	0.338827	2.87486	4.18756	3.2093	3.6888	3.06785	0.0004375	0.02105	3.037e-05	0.05705	42	0.78	0.851	14.4307	14.5458	14.3156	0.94157	1.5363	1.2839	1.7385	1.7786	learning or memory /// olfactory learning /// regulation of cell proliferation	---	cytoplasmic vesicle
1640235_at	FBgn0003997	W	I	I	7.41413	2.02028	7.47154	0.190903	2.55507	7.35671	0.159834	2.17263	2.90406	1.29262	2.60404	1.67007	0.0204	0.008512	0.02733	0.854	42	0.78	0.609	10.1383	10.3907	9.8858	0.99642	1.1868	0.7922	1.7355	1.1262	embryonic development via the syncytial blastoderm /// instar larval or pupal development /// apoptosis /// apoptosis /// apoptosis /// induction of apoptosis /// induction of apoptosis /// induction of apoptosis /// induction of apoptosis /// multicellular organismal development /// open tracheal system development /// cell death /// head involution /// head involution /// response to red light …	protein binding	---
1639418_at	FBgn0020765	Acp65Aa	I	I	7.0203	4.99188	7.26012	0.374469	5.15789	6.78048	0.424581	6.26181	5.3344	3.766	5.28435	2.77844	6.671e-05	0.000174	1.047e-06	0.7397	43	0.776	0.806	10.7975	11.3007	10.2942	7.63759	9.8055	7.1554	3.8517	2.1841	---	structural constituent of chitin-based cuticle /// structural constituent of adult chitin-based cuticle /// structural constituent of cuticle	---
1630004_at	FBgn0028645	beat-Ib	I	I	6.91813	1.15077	6.9083	0.0571507	0.827277	6.92797	0.12998	1.87616	1.44423	1.06272	1.43174	1.11552	0.01385	0.008717	0.744	0.3035	43	0.776	0.679	9.8613	9.82	9.9026	0.89669	1.1355	1.1681	1.0385	1.0446	cell adhesion /// defasciculation of motor neuron axon /// axon choice point recognition	---	extracellular region
1625409_at	FBgn0262599	CG17086	I	I	6.86843	2.54456	6.92857	0.135068	1.94943	6.8083	0.2451	3.60002	2.274	1.20003	3.26815	1.62173	0.0004434	4.909e-05	0.01132	0.7207	43	0.776	0.773	10.1934	10.2049	10.1819	3.35552	3.8461	3.1464	1.3723	1.1256	---	protein binding	---
1633344_at	FBgn0038819	Cpr92F	I	I	6.52736	7.70324	6.68401	0.394888	5.90794	6.3707	0.709963	11.1442	4.45369	3.20372	8.36423	5.97691	3.255e-05	1.796e-06	0.0105	0.2985	43	0.776	0.844	10.3292	10.2568	10.4016	8.75286	9.1139	9.3471	3.1553	2.7819	---	structural constituent of chitin-based cuticle /// protein binding /// structural constituent of cuticle	---
1637072_at	FBgn0037396	CG11459 /// DsimCG11459	I	I	7.5975	3.2072	7.60437	0.210603	2.7695	7.59062	0.321322	4.23315	2.96852	1.62156	3.70357	1.97494	0.0006828	1.382e-05	1	0.7856	44	0.776	0.704	10.4272	10.5519	10.3025	3.60863	4.1546	4.0993	2.0096	2.74	proteolysis	cysteine-type endopeptidase activity /// cysteine-type endopeptidase activity /// cysteine-type peptidase activity /// hydrolase activity	---
1637195_at	FBgn0051321	CG31321	I	I	7.36654	1.48375	7.34233	0.0876789	1.19416	7.39075	0.16297	2.20505	1.71644	0.832493	2.47975	1.0697	0.03924	0.01266	0.3296	0.7838	44	0.776	0.807	10.4819	10.4837	10.4801	1.48467	2.0889	1.7655	1.2382	1.2646	transmembrane transport	---	---
1639983_at	FBgn0085319	CG34290	I	I	6.92305	3.13039	6.82141	0.193007	2.82943	7.02469	0.277149	3.94535	4.13984	2.64434	3.66701	2.0257	0.00811	0.001723	0.002282	1	44	0.776	0.742	9.5025	9.4566	9.5484	2.04604	1.8116	2.921	1.0123	1.1598	proteolysis	catalytic activity /// serine-type endopeptidase activity /// peptidase activity /// serine-type peptidase activity /// hydrolase activity	---
1622974_at	FBgn0038820	CG4000	I	I	10.8161	4.41835	10.5387	0.569621	5.40505	11.0934	0.532656	4.80154	4.60099	1.64481	6.60239	3.83036	0.001611	0.001789	0.0001459	0.8421	44	0.776	0.824	14.2115	14.1745	14.2484	2.23641	2.198	2.4149	1.6702	2.1121	---	---	---
1634162_at	FBgn0058198	CG40198	I	I	7.86378	3.91252	7.86878	0.342268	4.34969	7.85877	0.312783	3.98005	3.29352	1.31143	3.4472	1.62733	1.361e-05	4.052e-09	1	0.8871	44	0.776	0.751	10.4563	10.4889	10.4237	2.17808	2.935	2.2912	1.3523	1.3782	---	---	---
1623851_at	FBgn0030562	CG9400	I	I	7.36133	2.56056	7.37253	0.181139	2.45694	7.35013	0.225826	3.0724	1.56722	0.914161	2.32731	1.4561	2.762e-06	9.32e-10	0.8228	0.4818	44	0.776	0.797	10.2962	10.3242	10.2681	2.22254	2.0777	2.7783	1.3415	1.3274	---	---	extracellular region
1623558_at	FBgn0033728	Cpr49Ae	I	I	10.6849	5.33653	10.3263	0.687876	6.66139	11.0435	0.658009	5.95832	5.8885	2.70329	7.31657	4.10325	0.0002511	0.0006912	1.878e-05	0.5421	44	0.776	0.807	13.3865	13.4225	13.3505	3.68041	5.0469	3.9548	2.7436	2.2492	---	structural constituent of chitin-based cuticle /// protein binding /// structural constituent of cuticle	---
1638472_at	FBgn0035280	Cpr62Bb	I	I	8.05735	3.23317	7.81361	0.31209	3.99419	8.3011	0.303491	3.65604	3.31392	1.23442	6.23861	2.28313	0.001726	0.0362	3.019e-07	0.9443	44	0.776	0.852	11.4619	11.2776	11.6461	3.20458	3.3446	3.6036	1.5536	2.0687	---	structural constituent of chitin-based cuticle /// protein binding /// structural constituent of cuticle	---
1640107_at	FBgn0031097	obst-A	I	I	7.47465	4.12724	7.42946	0.283516	3.8161	7.51983	0.405544	5.39299	3.61891	1.81123	4.59805	2.25164	0.0001297	3.825e-06	0.399	0.4537	44	0.776	0.835	10.8086	10.7745	10.8428	3.13268	3.7412	3.4	1.9955	2.2305	chitin metabolic process	chitin binding /// chitin binding /// structural constituent of peritrophic membrane	extracellular region
1630085_s_at	FBgn0022770	Peritrophin-A	I	I	6.97574	1.57857	7.0245	0.0997539	1.42009	6.92698	0.165691	2.39197	1.52667	0.895736	2.39283	1.73397	0.003059	0.004703	0.006649	0.3308	44	0.776	0.637	9.6413	9.6937	9.5889	0.53023	0.7075	0.6697	1.1566	1.1206	chitin metabolic process	chitin binding /// chitin binding /// chitin binding /// structural constituent of peritrophic membrane	extracellular region
1634519_at	FBgn0085246	CG34217	I	I	6.74587	3.86448	6.91285	0.281672	4.07462	6.57889	0.324016	4.92508	4.49871	3.04788	6.51905	4.14603	0.02709	0.04056	0.0004063	1	45	0.774	0.641	9.4351	9.4934	9.3768	1.85089	2.073	1.9027	1.2431	1.4318	---	---	---
1635593_at	FBgn0034756	Cyp6d2	I	I	8.09708	3.99778	8.07667	0.348665	4.31694	8.1175	0.378011	4.65674	2.46956	1.32932	3.66565	4.11621	0.0003331	7.457e-06	0.879	0.6503	45	0.774	0.786	10.807	10.929	10.685	2.07426	2.6529	2.2391	1.819	1.3653	oxidation reduction	monooxygenase activity /// iron ion binding /// electron carrier activity /// electron carrier activity /// electron carrier activity /// oxidoreductase activity /// heme binding /// metal ion binding	endoplasmic reticulum /// endoplasmic reticulum membrane /// microsome /// microsome /// membrane /// membrane
1630258_at	FBgn0010038	GstD2	I	I	7.77585	7.63936	7.71593	0.581451	7.53572	7.83577	0.680179	8.68044	4.19743	3.88268	6.57348	7.44012	0.001312	9.234e-06	0.703	1	45	0.774	0.856	10.6054	10.6234	10.5874	6.46809	5.6179	7.9929	1.9396	1.9576	---	glutathione transferase activity /// glutathione transferase activity /// glutathione transferase activity /// glutathione transferase activity /// glutathione peroxidase activity /// transferase activity	---
1636174_at	FBgn0038020	GstD9	I	I	10.1645	3.54693	9.88868	0.423083	4.27846	10.4404	0.402794	3.85803	3.76865	1.77998	6.04176	3.56915	0.006964	0.02337	1.313e-05	1	45	0.774	0.816	12.2081	11.9253	12.4909	4.31765	4.8324	4.5434	1.4713	1.9595	---	glutathione transferase activity /// glutathione transferase activity /// glutathione transferase activity /// transferase activity	---
1625120_at	FBgn0014903	CG14630 /// CG33082	I	I	8.58014	2.72829	8.48061	0.316983	3.73774	8.67967	0.27231	3.13733	2.65739	1.623	3.93672	1.89428	0.0003549	0.000808	0.004462	0.08879	46	0.774	0.727	11.564	11.6556	11.4724	2.14094	2.556	2.2446	1.8804	1.5258	oxidation reduction	gamma-butyrobetaine dioxygenase activity /// gamma-butyrobetaine dioxygenase activity /// oxidoreductase activity	---
1630168_at	FBgn0051636	CG31636	I	I	7.0313	1.62581	7.05351	0.0950785	1.34796	7.00909	0.165649	2.36334	1.80318	1.08724	1.99012	0.777898	0.0009812	0.0001573	0.2741	0.3555	46	0.774	0.698	9.9716	10.0207	9.9224	2.25395	2.5556	2.3481	0.9277	0.7448	transport	transporter activity	intracellular
1623817_at	FBgn0028534	CG7916	I	I	10.8611	3.87206	10.5243	0.420901	3.99931	11.1978	0.597098	5.33225	5.70597	2.62293	5.85357	3.9748	0.003729	0.0388	1.01e-05	0.7584	46	0.774	0.81	13.5122	13.3661	13.6583	5.10717	6.4631	5.1117	1.9017	2.5718	---	protein binding	---
1637403_at	FBgn0028533	CG7953	I	I	11.3479	2.98844	11.1397	0.335914	3.01547	11.556	0.480209	4.15549	4.11793	1.63692	4.16066	2.70707	0.002899	0.009422	0.0002177	0.5784	46	0.774	0.778	13.5786	13.566	13.5912	3.77897	4.6311	3.9392	1.8398	1.7125	---	---	---
1628364_at	FBgn0028532	CG7968	I	I	9.10376	3.31151	9.05361	0.295072	3.25916	9.15392	0.400192	4.37181	3.96196	1.65952	3.71757	1.92882	0.001003	0.0001048	0.387	0.4484	46	0.774	0.844	11.4739	11.6408	11.307	3.29355	3.4571	4.1557	2.1181	2.0624	---	---	---
1629520_at	FBgn0028920	CG8997 /// DsimCG8997	I	I	11.8745	3.18359	11.669	0.383315	3.2849	12.0801	0.513239	4.24865	4.31949	1.8744	4.42884	2.70116	0.004956	0.007255	0.0009251	0.7127	46	0.774	0.828	14.3774	14.3369	14.4179	3.77405	4.7464	3.8853	1.6591	2.0654	---	protein binding	---
1630361_at	FBgn0002945	nkd	I	I	7.07752	1.81226	7.04656	0.113376	1.60895	7.10849	0.195427	2.74921	2.29095	1.36213	2.00697	1.09037	0.0007821	0.000528	0.1577	0.1119	46	0.774	0.731	9.6969	9.7604	9.6335	0.96713	1.5277	1.178	1.1944	0.967	multicellular organismal development /// segment polarity determination /// neuroblast fate specification /// Wnt receptor signaling pathway /// Wnt receptor signaling pathway /// Wnt receptor signaling pathway, planar cell polarity pathway	protein binding /// zinc ion binding /// metal ion binding	nucleus /// nucleus /// cytoplasm /// cytoplasm /// plasma membrane /// membrane
1626066_at	FBgn0042105	CG18748	I	I	7.33384	2.87737	7.4258	0.240631	3.24048	7.24189	0.229863	3.17408	2.31289	1.35303	2.90209	1.83679	1.8e-05	6.514e-07	0.0001535	0.5388	47	0.773	0.786	10.1977	10.2877	10.1078	2.73602	2.8193	2.9744	1.1959	0.9339	---	---	---
1625557_at	FBgn0085227	CG34198	I	I	7.99611	3.53591	7.92703	0.283446	3.57569	8.06519	0.349079	4.32822	2.48966	1.58845	3.25613	2.02931	4.766e-06	2.043e-08	0.0265	0.181	47	0.773	0.838	10.6893	10.7236	10.6549	2.28236	2.0807	3.1531	1.2109	1.4179	---	---	---
1633009_a_at	FBgn0262007	CG6640 /// DmauCG6640 /// DsimCG6640	I	I	8.14512	3.79067	8.08116	0.345902	4.28035	8.20909	0.378372	4.60918	4.07884	1.76829	4.29079	3.30901	0.001992	0.0003095	0.2461	0.5001	47	0.773	0.742	10.6367	10.8015	10.4719	5.12589	5.2251	5.4272	2.7285	1.9286	transport /// transmembrane transport	transporter activity	integral to membrane
1623757_at	FBgn0005664	Cry	I	I	7.5268	3.08535	7.42452	0.196507	2.64672	7.62908	0.328443	4.30515	2.89456	1.63041	3.43803	1.96542	4.374e-05	1.494e-05	0.0005226	0.2664	47	0.773	0.724	9.9414	9.9952	9.8877	3.37171	3.871	3.7173	1.766	1.2786	---	structural constituent of eye lens /// structural constituent of chitin-based cuticle /// structural constituent of cuticle	---
1633488_at	FBgn0023129	aay	I	I	10.1666	4.26099	10.0001	0.321417	3.21414	10.3331	0.673162	6.51465	4.37691	2.5319	5.49308	2.96741	0.0002616	0.000212	0.006954	0.1577	48	0.773	0.658	13.1033	13.179	13.0276	3.2817	3.3482	3.2469	1.9593	1.6969	L-serine biosynthetic process /// L-serine biosynthetic process /// axon guidance /// peripheral nervous system development /// metabolic process /// cellular amino acid biosynthetic process	catalytic activity /// phosphoserine phosphatase activity /// phosphoserine phosphatase activity /// phosphoserine phosphatase activity /// hydrolase activity /// phosphatase activity	---
1627287_at	FBgn0029831	CG5966	I	I	9.01078	5.75982	8.87326	0.425585	4.79626	9.1483	0.673422	7.36117	4.18224	3.11067	4.90026	4.33499	3.185e-05	2.276e-07	0.02346	0.8388	48	0.773	0.835	10.8979	11.0911	10.7047	1.9903	2.6392	2.9049	2.1277	1.6782	lipid metabolic process	catalytic activity /// triglyceride lipase activity /// triglyceride lipase activity /// hydrolase activity	---
1628080_at	FBgn0030013	GIIIspla2	I	I	9.3549	5.83206	9.31125	0.457808	4.91671	9.39854	0.68888	7.32965	4.75391	3.00657	4.36734	3.22199	1.426e-05	6.212e-09	0.7178	0.8289	48	0.773	0.836	12.4705	12.8187	12.1223	1.20576	2.0733	2.3055	1.8644	2.0151	phospholipid metabolic process /// lipid catabolic process	phospholipase A2 activity /// phospholipase A2 activity /// calcium ion binding /// hydrolase activity	extracellular region
1629648_s_at	FBgn0085443	spri	I	I	7.14685	3.35298	7.32956	0.197096	2.68906	6.96415	0.392425	5.63492	6.28666	2.72369	2.36846	1.67792	0.0006223	0.01603	9.149e-06	0.2188	48	0.773	0.762	10.4095	10.8263	9.9927	0	1.5443	0.6391	2.0033	1.2625	endocytosis /// signal transduction /// multicellular organismal development /// border follicle cell migration	GTPase activator activity /// protein binding /// protein binding /// Ras GTPase binding	---
1635512_at	FBgn0039316	CG11893	I	I	9.3514	6.34718	9.04876	0.77932	8.61245	9.65403	0.631454	6.54083	5.32851	3.60088	7.88688	4.27358	6.647e-05	8.387e-05	0.0001548	0.204	49	0.772	0.839	11.8146	11.7617	11.8675	5.29332	5.466	5.895	2.558	2.6183	---	protein binding	---
1635030_at	FBgn0033945	CG12868	I	I	8.94167	3.17644	8.76634	0.298646	3.40673	9.117	0.369491	4.05277	3.07472	1.90052	5.35479	2.819	0.006302	0.01182	0.0002402	0.8466	49	0.772	0.761	11.3691	11.3031	11.4351	2.09101	1.7871	2.7763	2.1147	2.158	---	---	---
1638080_at	FBgn0039315	CG13658	I	I	8.1938	3.24047	8.09444	0.314529	3.88574	8.29317	0.318165	3.83647	3.40444	1.54974	4.03757	2.78507	0.001528	0.0007452	0.01361	0.4546	49	0.772	0.78	10.6503	10.7303	10.5702	6.58877	7.0164	6.2503	2.0754	1.759	---	---	---
1633857_at	FBgn0039319	CG13659	I	I	7.5017	5.7279	7.44639	0.460797	6.18819	7.557	0.4625	6.12015	2.60443	2.60369	4.62521	4.60154	2.175e-05	2.767e-08	0.3906	0.8625	49	0.772	0.809	10.3393	10.382	10.2966	2.80273	2.6645	3.5113	1.6002	1.2256	---	---	---
1625873_at	FBgn0034605	CG15661	I	I	7.83133	3.14171	7.75626	0.294889	3.80195	7.90641	0.268209	3.3923	2.37686	1.69055	4.34153	2.04136	0.001085	0.0001405	0.03688	0.6902	49	0.772	0.84	10.3581	10.3752	10.341	4.82047	4.7732	5.1335	1.4267	1.2617	metabolic process	glucuronosyltransferase activity /// glucuronosyltransferase activity /// transferase activity /// transferase activity, transferring glycosyl groups /// transferase activity, transferring hexosyl groups	---
1634019_at	FBgn0033205	CG2064	I	I	8.94383	4.44578	8.90861	0.491648	5.5188	8.97904	0.376952	4.19813	3.64226	2.09651	5.24714	2.94476	0.0009528	1.616e-05	0.7761	0.8962	49	0.772	0.856	11.6821	11.7529	11.6113	8.48903	8.3784	8.8421	2.3099	2.4015	metabolic process /// oxidation reduction	catalytic activity /// binding /// oxidoreductase activity	---
1630212_at	FBgn0033204	CG2065	I	I	8.52822	4.3704	8.32165	0.404708	4.86332	8.7348	0.460615	5.27333	4.09936	3.03147	6.5822	3.51918	0.004923	0.004826	0.0005527	0.8673	49	0.772	0.734	10.9305	10.7919	11.0691	6.19773	6.36	6.3338	1.3228	1.5107	metabolic process /// oxidation reduction	catalytic activity /// binding /// oxidoreductase activity	---
1638182_at	FBgn0038083	CG5999	I	I	7.10499	3.90932	7.26423	0.339686	4.67614	6.94574	0.303097	4.36377	2.45939	1.4002	4.42517	3.38862	1.379e-05	5.402e-06	3.514e-06	0.2395	49	0.772	0.666	9.8862	10.0244	9.7481	2.37523	2.5777	2.1913	0.9967	1.4931	metabolic process	glucuronosyltransferase activity /// glucuronosyltransferase activity /// transferase activity /// transferase activity, transferring glycosyl groups /// transferase activity, transferring hexosyl groups	---
1634551_at	FBgn0038074	CG6188	I	I	10.9932	6.40041	10.3683	0.919698	8.87028	11.6181	0.80123	6.89637	9.45414	4.48976	7.85417	5.86983	0.0001256	0.005847	7.999e-08	0.4726	49	0.772	0.775	12.9441	12.1314	13.7568	4.49052	7.703	4.2873	3.4053	2.0622	methionine metabolic process	folic acid binding /// methyltransferase activity /// transferase activity /// glycine N-methyltransferase activity /// glycine N-methyltransferase activity	cytoplasm
1622946_at	FBgn0037936	CG6908	I	I	10.225	5.72129	9.93176	0.703572	7.08407	10.5183	0.663401	6.30709	5.40413	3.00596	7.65396	4.27116	0.0006287	0.000485	0.0005212	0.6057	49	0.772	0.822	12.3608	12.1842	12.5374	11.0568	11.144	11.1318	1.9161	2.0441	---	---	---
1624688_at	FBgn0030332	CG9360 /// DsimCG9360	I	I	11.0254	4.72122	10.7191	0.667259	6.22498	11.3317	0.560298	4.9445	4.2963	2.34358	7.24119	4.18386	0.001692	0.003042	0.0001727	0.708	49	0.772	0.775	13.1083	12.912	13.3046	10.4501	10.8577	10.1647	1.8625	1.913	metabolic process /// oxidation reduction	catalytic activity /// binding /// protein binding /// oxidoreductase activity /// oxidoreductase activity, acting on CH-OH group of donors	---
1632683_s_at	FBgn0013437	copiaGIP	I	I	11.283	5.18324	11.1018	0.777484	7.00321	11.4641	0.576979	5.03292	6.11366	3.3912	6.10961	3.83082	0.002326	0.0005453	0.04725	0.6037	49	0.772	0.692	14.4497	14.5289	14.3706	5.49572	5.8312	5.7589	2.2049	1.9109	DNA integration	nucleotide binding /// nucleic acid binding /// DNA binding /// aspartic-type endopeptidase activity /// protein binding /// ATP binding /// peptidase activity /// zinc ion binding /// hydrolase activity /// identical protein binding /// metal ion binding	---
1640755_at	FBgn0013772	Cyp6a8	I	I	9.16494	7.32105	8.69902	0.816178	9.38242	9.63086	0.751482	7.80286	5.66342	4.83809	9.87835	5.63608	8.926e-05	0.0003983	1.582e-06	0.5779	49	0.772	0.854	11.5527	11.2502	11.8552	11.5329	11.1192	12.2209	1.8796	2.1462	insecticide metabolic process /// response to caffeine /// lauric acid metabolic process /// oxidation reduction	monooxygenase activity /// iron ion binding /// fatty acid (omega-1)-hydroxylase activity /// electron carrier activity /// electron carrier activity /// electron carrier activity /// oxidoreductase activity /// heme binding /// metal ion binding	endoplasmic reticulum /// endoplasmic reticulum membrane /// microsome /// microsome /// membrane /// membrane
1634143_at	FBgn0033065	Cyp6w1	I	I	11.554	4.3766	11.1587	0.641666	5.75034	11.9493	0.555645	4.65003	4.98052	2.30953	6.34164	3.91808	0.0003948	0.004037	1.146e-06	0.7178	49	0.772	0.81	13.4815	13.1304	13.8326	8.07555	9.2084	7.3357	1.9834	1.4506	oxidation reduction	monooxygenase activity /// iron ion binding /// electron carrier activity /// electron carrier activity /// electron carrier activity /// oxidoreductase activity /// heme binding /// metal ion binding	endoplasmic reticulum /// endoplasmic reticulum membrane /// microsome /// microsome /// membrane /// membrane
1638330_at	FBgn0015663	Dot	I	I	7.26648	1.08168	7.30004	0.0824535	1.12949	7.23292	0.105919	1.4644	1.2674	1.03383	1.39675	0.827508	0.005446	0.004538	0.009069	0.5749	49	0.772	0.599	10.2309	10.3209	10.1408	1.70938	1.8543	1.9372	1.2031	1.0081	metabolic process	transferase activity /// transferase activity, transferring glycosyl groups /// transferase activity, transferring hexosyl groups /// ecdysteroid UDP-glucosyltransferase activity	---
1626414_at	FBgn0010053	Jheh1	I	I	10.4709	4.40217	10.1127	0.650758	6.43507	10.8291	0.475012	4.38643	5.864	3.02882	7.12015	3.88423	0.003481	0.03436	1.539e-05	0.6985	49	0.772	0.812	13.3072	13.0667	13.5477	4.254	4.3132	4.4562	1.9149	2.2028	juvenile hormone catabolic process /// juvenile hormone catabolic process /// response to toxin	catalytic activity /// epoxide hydrolase activity /// epoxide hydrolase activity /// juvenile hormone epoxide hydrolase activity /// juvenile hormone epoxide hydrolase activity /// hydrolase activity	membrane
1623355_at	FBgn0003965	v	I	I	8.73129	2.86462	8.59052	0.328195	3.82043	8.87205	0.291126	3.28138	3.14502	1.44647	4.79333	1.85011	0.002052	0.006472	0.0005499	0.3863	49	0.772	0.699	11.6962	11.6411	11.7512	1.69017	2.3871	1.9737	1.7571	1.7544	tryptophan catabolic process /// tryptophan catabolic process /// ommochrome biosynthetic process /// ommochrome biosynthetic process /// tryptophan catabolic process to kynurenine /// tryptophan catabolic process to kynurenine /// compound eye pigmentation /// oxidation reduction	tryptophan 2,3-dioxygenase activity /// tryptophan 2,3-dioxygenase activity /// tryptophan 2,3-dioxygenase activity /// iron ion binding /// oxidoreductase activity /// oxidoreductase activity, acting on single donors with incorporation of molecular oxygen, incorporation of two atoms of oxygen /// heme binding /// metal ion binding	---
1640534_s_at	FBgn0004624	CaMKII	I	I	7.55985	2.34517	7.42428	0.238247	3.20903	7.69541	0.189714	2.46529	3.36515	2.02184	3.36299	1.83098	0.003575	0.02674	1.552e-05	0.7794	50	0.768	0.758	10.3023	10.1962	10.4084	1.12871	1.2354	1.4507	2.1281	2.1513	protein amino acid phosphorylation /// protein amino acid phosphorylation /// protein amino acid phosphorylation /// synaptic transmission /// neuromuscular junction development /// learning or memory /// learning or memory /// long-term memory /// courtship behavior /// male courtship behavior /// regulation of filopodium assembly	nucleotide binding /// protein kinase activity /// protein serine/threonine kinase activity /// protein serine/threonine kinase activity /// protein serine/threonine kinase activity /// calmodulin-dependent protein kinase activity /// calmodulin-dependent protein kinase activity /// calmodulin-dependent protein kinase activity /// calmodulin binding /// calmodulin binding /// ATP binding /// kina…	calcium- and calmodulin-dependent protein kinase complex /// calcium- and calmodulin-dependent protein kinase complex /// axon /// dendrite /// postsynaptic membrane /// presynaptic active zone
1629062_at	FBgn0037016	CG13252	I	I	9.07837	3.55858	8.9727	0.491791	5.48097	9.18404	0.30093	3.27666	5.15733	2.81099	4.51599	2.95036	0.00628	0.00716	0.06869	0.2727	50	0.768	0.841	11.4416	11.6247	11.2586	1.13743	1.6408	1.8545	2.1669	2.0347	---	---	---
1641152_at	FBgn0031170	CG1718 /// DmirCG1718	I	I	8.00958	2.75914	7.9856	0.30655	3.83878	8.03355	0.227092	2.82679	3.97892	2.00642	2.93361	1.65253	0.003836	0.001172	0.7592	0.2922	50	0.768	0.815	11.2008	11.3912	11.0104	1.35244	1.2057	1.7648	1.8891	1.5445	---	nucleotide binding /// transporter activity /// ATP binding /// hydrolase activity /// ATPase activity /// nucleoside-triphosphatase activity /// ATPase activity, uncoupled /// ATPase activity, coupled to transmembrane movement of substances	ATP-binding cassette (ABC) transporter complex
1630150_s_at	FBgn0000299	Cg25C	I	I	9.76806	3.68233	9.87911	0.52123	5.27608	9.65701	0.307982	3.1892	5.47743	2.76648	2.88962	1.76759	0.000678	0.0002132	0.03799	0.3185	50	0.768	0.821	12.5465	12.8308	12.2621	1.22879	1.1352	1.4207	2.1604	1.5798	dorsal closure	extracellular matrix structural constituent /// binding	extracellular region /// proteinaceous extracellular matrix /// collagen /// collagen type IV /// collagen type IV /// basement membrane /// basement membrane
1636154_at	FBgn0050090	CG30090	I	I	6.79353	2.7539	6.7767	0.206054	3.04062	6.81037	0.22613	3.32038	3.79108	1.92405	3.71515	2.12531	0.0493	0.006656	0.8554	0.9227	50	0.768	0.521	9.6907	9.4593	9.9221	1.70648	1.6822	2.4608	1.2793	1.2323	proteolysis	catalytic activity /// serine-type endopeptidase activity /// peptidase activity /// serine-type peptidase activity /// hydrolase activity	---
1625227_at	FBgn0050456	CG30456	I	I	7.82314	1.59962	7.80646	0.201225	2.57768	7.83982	0.130337	1.6625	2.37103	0.958325	2.57223	1.32619	0.01831	0.03796	0.7488	0.1277	50	0.768	0.7	11.0059	11.1027	10.9092	1.12823	1.2909	1.4405	1.58	1.3949	regulation of Rho protein signal transduction	Rho guanyl-nucleotide exchange factor activity	intracellular
1638905_s_at	FBgn0032187	CG4839	I	I	7.48725	1.92647	7.44649	0.189001	2.53812	7.528	0.14787	1.96426	2.84628	1.21848	2.606	1.14474	0.0277	0.007736	0.1392	0.8399	50	0.768	0.811	10.253	10.3039	10.202	1.63685	1.7084	1.7035	1.4733	1.2889	protein amino acid phosphorylation /// protein amino acid phosphorylation	nucleotide binding /// protein kinase activity /// protein serine/threonine kinase activity /// protein serine/threonine kinase activity /// cGMP-dependent protein kinase activity /// cGMP-dependent protein kinase activity /// ATP binding /// kinase activity /// transferase activity	---
1627420_s_at	FBgn0038638	CG7702	I	I	8.08791	2.39417	8.10311	0.261651	3.22902	8.07271	0.18251	2.26083	3.03386	1.19338	2.29455	0.908869	0.0002827	1.873e-05	0.822	0.2886	50	0.768	0.698	10.9168	11.0579	10.7757	0.68524	1.2679	1.2139	1.5643	1.164	---	protein binding	---
1627795_at	FBgn0039061	Ir	I	I	8.72218	3.10583	8.76839	0.386095	4.40326	8.67597	0.252919	2.91517	5.26326	2.68831	3.211	1.67392	0.02524	0.007644	0.5233	0.6743	50	0.768	0.827	11.9877	12.2518	11.7235	1.60394	1.8673	1.816	1.9616	1.9428	transport /// ion transport /// potassium ion transport /// potassium ion transport /// regulation of membrane potential	ion channel activity /// inward rectifier potassium channel activity /// inward rectifier potassium channel activity /// inward rectifier potassium channel activity /// voltage-gated ion channel activity /// ATP-activated inward rectifier potassium channel activity	membrane /// integral to membrane /// integral to membrane
1634184_a_at	FBgn0032129	jp	I	I	7.58872	2.44126	7.42061	0.242844	3.27256	7.75683	0.226918	2.92539	3.75883	2.02794	3.56048	1.9759	0.001153	0.0458	9.035e-07	0.5456	50	0.768	0.632	9.822	9.7965	9.8476	2.65961	2.4514	3.501	2.3518	2.5874	---	---	---
1635210_a_at	FBgn0003137	Ppn	I	I	9.65284	3.23092	9.61543	0.49212	5.11802	9.69024	0.236027	2.43572	3.88435	1.90029	4.69763	2.48332	0.006767	0.00291	0.7309	0.2964	50	0.768	0.858	12.5055	12.7012	12.3098	1.74758	1.522	2.3823	2.4831	1.7576	multicellular organismal development /// extracellular matrix organization	metalloendopeptidase activity /// serine-type endopeptidase inhibitor activity /// extracellular matrix structural constituent /// protein binding /// peptidase activity /// metallopeptidase activity /// zinc ion binding /// peptidase inhibitor activity	extracellular region /// proteinaceous extracellular matrix /// proteinaceous extracellular matrix /// basement membrane /// basement membrane /// extracellular matrix
1633553_s_at	FBgn0035710	SP1173	I	I	8.26677	2.38622	8.1674	0.277602	3.3989	8.36613	0.192867	2.30534	3.05702	1.38063	3.42325	1.97889	0.00463	0.006392	0.002097	0.5949	50	0.768	0.807	11.5161	11.5914	11.4407	1.44171	1.7268	2.1624	1.6711	1.8091	---	---	---
1636302_s_at	FBgn0003557	Su(dx)	I	I	8.52513	2.84955	8.43632	0.380257	4.50738	8.61394	0.215292	2.49935	4.04113	2.1187	2.98518	2.17889	0.0006903	0.001273	0.01962	0.08854	50	0.768	0.826	11.1341	11.3081	10.9601	0.84172	1.6792	1.2782	1.9831	1.4363	protein modification process /// Notch signaling pathway /// Notch signaling pathway /// multicellular organismal development /// imaginal disc-derived wing vein morphogenesis /// imaginal disc-derived wing vein morphogenesis /// imaginal disc-derived wing margin morphogenesis /// imaginal disc-derived leg joint morphogenesis /// imaginal disc-derived leg joint morphogenesis /// receptor internal…	ubiquitin-protein ligase activity /// ubiquitin-protein ligase activity /// ubiquitin-protein ligase activity /// Notch binding /// protein binding /// ligase activity /// acid-amino acid ligase activity	intracellular
1640223_a_at	FBgn0261451	trol	I	I	7.74189	1.88326	7.71715	0.242531	3.14275	7.76663	0.137949	1.77617	2.94057	1.29473	2.71553	1.40336	0.01172	0.02686	0.5839	0.101	50	0.768	0.761	11.0788	11.1974	10.9602	0.90122	1.1515	1.1279	1.6927	1.175	cell adhesion /// maintenance of epithelial cell apical/basal polarity	---	extracellular matrix
1639229_at	FBgn0016075	vkg	I	I	9.57652	3.86982	9.71461	0.508154	5.23082	9.43844	0.325	3.44337	6.16893	2.30273	3.5925	1.76857	0.004022	0.000971	0.01545	0.8156	50	0.768	0.849	12.8718	13.2542	12.4895	1.32953	1.2848	1.5145	2.1286	1.4899	skeletal muscle tissue development	extracellular matrix structural constituent /// binding	collagen /// collagen /// collagen type IV /// lipid particle
1625266_at	FBgn0015010	Ag5r	I	I	11.5636	2.64226	11.4129	0.380521	3.33412	11.7142	0.328184	2.8016	3.83799	1.66791	3.06352	1.93976	0.004464	0.002876	0.001708	0.8297	51	0.767	0.815	13.9249	14.0639	13.7858	2.93739	3.0693	3.3347	1.9995	2.3773	---	---	extracellular region /// extracellular region
1626609_at	FBgn0036461	CG10006	I	I	7.36864	1.51123	7.28412	0.136413	1.87275	7.45316	0.127804	1.71477	1.97589	1.25426	1.83208	1.24477	0.0006043	0.00477	2.626e-06	0.7363	51	0.767	0.697	10.643	10.5887	10.6974	1.56023	1.7488	1.8128	1.4645	1.4141	metal ion transport /// transmembrane transport	metal ion transmembrane transporter activity	membrane
1630088_at	FBgn0032322	CG16743	I	I	9.38193	2.99373	9.38253	0.334335	3.56337	9.38134	0.317357	3.38286	2.86625	1.71361	3.90102	1.65835	0.001059	7.375e-05	1	0.4652	51	0.767	0.731	12.1015	12.1916	12.0114	4.10387	4.8046	3.9224	1.9647	2.2798	---	---	---
1623565_at	FBgn0046763	CG17278	I	I	8.79117	2.71715	8.6442	0.331723	3.83752	8.93814	0.238606	2.66952	3.27148	1.39606	4.7402	2.35289	0.01229	0.02803	0.0005084	0.8082	51	0.767	0.781	11.7536	11.6782	11.829	0.94374	1.5016	1.0601	1.8339	1.9473	negative regulation of Wnt receptor signaling pathway	---	---
1633067_at	FBgn0085405	CG34376	I	I	7.9102	2.25094	7.8386	0.254169	3.24253	7.9818	0.205778	2.57809	2.72423	1.39447	3.47539	1.75916	0.003522	0.009455	0.02007	0.1525	51	0.767	0.783	10.8751	10.9206	10.8295	1.38264	1.7289	2.146	1.599	1.3234	---	protein binding /// protein binding /// protein binding	---
1635375_at	FBgn0038842	CG5630	I	I	8.56166	2.4361	8.40709	0.291758	3.47038	8.71622	0.242797	2.78558	2.73255	1.53304	4.10138	2.35783	0.001413	0.02345	2.379e-05	0.3134	51	0.767	0.85	11.6768	11.6084	11.7453	1.38788	1.4353	1.9464	1.9713	1.6542	---	protein binding	---
1636526_at	FBgn0036876	CG9451	I	I	9.12417	3.94857	8.826	0.457826	5.18724	9.42233	0.413965	4.39345	4.43678	1.97875	6.2229	3.65686	0.0005192	0.009369	8.423e-07	0.6561	51	0.767	0.713	12.1024	11.8986	12.3062	4.87265	4.8671	4.8121	2.2819	2.4185	---	acid phosphatase activity /// acid phosphatase activity /// hydrolase activity	---
1634064_at	FBgn0035929	CG13311	I	I	8.14542	4.20977	7.99798	0.398616	4.98396	8.29285	0.387406	4.67156	3.99947	2.95605	3.87963	2.48359	3.436e-05	6.046e-06	0.0004863	0.361	52	0.766	0.814	10.3236	10.2816	10.3655	2.85641	2.7932	3.2121	1.5493	1.7143	metabolic process	structural molecule activity /// hydrolase activity /// phosphatase activity	---
1637821_at	FBgn0052023	CG32023	I	I	9.56004	4.04762	9.32505	0.453972	4.86831	9.79502	0.449724	4.59135	4.25378	2.60398	4.91996	2.91933	0.0001476	0.0002808	1.805e-05	0.5493	52	0.766	0.843	12.1212	11.9969	12.2456	2.60377	2.4605	3.0622	1.768	2.0349	---	---	---
1634514_at	FBgn0053258	CG33258	I	I	10.0368	5.43197	9.76134	0.689131	7.0598	10.3122	0.574812	5.57408	5.29139	2.93443	4.404	3.4487	1.758e-06	2.533e-07	7.356e-06	0.07068	52	0.766	0.816	12.3346	12.2299	12.4394	3.46147	4.215	3.6396	2.1697	2.3282	chitin metabolic process	chitin binding	extracellular region
1632874_at	FBgn0035673	CG6602	I	I	8.61798	3.1242	8.40925	0.31741	3.77454	8.8267	0.348305	3.94604	4.03163	2.33732	4.29905	2.43249	0.0003841	0.006682	2.409e-06	0.4091	52	0.766	0.785	11.1004	10.984	11.2168	3.14202	2.9561	3.7673	1.5308	1.4509	---	---	---
1626081_at	FBgn0031520	CG8837	I	I	7.19291	1.30151	7.14833	0.116553	1.6305	7.23749	0.0914146	1.26307	1.62476	1.11325	1.70328	0.865125	0.01283	0.003889	0.002931	1	52	0.766	0.704	10.0313	9.9493	10.1133	0.72744	0.7318	1.477	0.8826	0.8593	transport /// transmembrane transport	transporter activity	membrane /// integral to membrane
1628446_at	FBgn0038790	MtnC	I	I	12.3165	2.89963	12.062	0.497086	4.12108	12.571	0.383097	3.04745	3.46514	1.5269	4.13358	3.58151	0.00183	0.01542	3.072e-05	0.513	52	0.766	0.75	13.8296	13.7189	13.9403	4.08233	5.3474	3.766	2.5594	2.4221	---	metal ion binding	---
1631962_at	FBgn0053192	MtnD	I	I	11.2132	4.09504	11.0809	0.477619	4.31029	11.3455	0.531912	4.68831	2.98126	1.59615	4.39133	2.64681	2.797e-05	3.453e-07	0.0135	0.6882	52	0.766	0.651	12.2851	12.2996	12.2706	6.37026	6.3639	6.7019	3.0565	2.2354	---	metal ion binding	---
1640778_at		---	I	I	7.38728	1.25162	7.35414	0.115461	1.57002	7.42042	0.103962	1.40103	1.51997	0.735265	1.86757	0.912202	0.01122	0.004896	0.03545	0.731	53	0.764	0.724	10.1379	10.2051	10.0707	3.06881	2.676	3.709	1.1099	1.1316	---	---	---
1636005_at	FBgn0034293	CG14495	I	I	7.89299	2.29732	7.90604	0.196272	2.48256	7.87993	0.199609	2.53314	2.56545	1.28552	2.35626	1.39376	0.002277	3.604e-05	0.8562	0.9904	53	0.764	0.753	10.631	10.757	10.5051	1.41091	1.6184	1.7298	1.4659	1.369	---	---	---
1637192_at	FBgn0039086	CG16732	I	I	7.12768	1.6093	7.18375	0.149329	2.07871	7.07161	0.122394	1.73078	1.8432	1.30553	2.25567	1.21999	0.004202	0.003936	0.002231	0.6904	53	0.764	0.515	10.0342	10.0838	9.9847	4.54012	4.51	4.5547	1.6222	1.3173	metabolic process	2-hydroxyacylsphingosine 1-beta-galactosyltransferase activity /// 2-hydroxyacylsphingosine 1-beta-galactosyltransferase activity /// transferase activity /// transferase activity, transferring glycosyl groups /// transferase activity, transferring hexosyl groups	---
1639762_at	FBgn0038700	CG3734	I	I	9.29631	3.00652	9.28359	0.368484	3.9692	9.30903	0.320972	3.44796	3.39733	1.81278	3.50973	1.51219	0.0002673	8.935e-05	0.9675	0.05932	53	0.764	0.772	12.2643	12.4548	12.0737	4.10237	4.4888	4.2292	2.0948	1.9945	proteolysis	serine-type peptidase activity /// serine-type peptidase activity	---
1627047_at	FBgn0038292	CG3987	I	I	8.77399	3.47942	8.79385	0.406655	4.62431	8.75413	0.280853	3.20823	3.37018	1.23708	2.90194	1.68725	7.506e-06	2.98e-08	0.8219	0.07983	53	0.764	0.827	11.4449	11.6362	11.2537	2.2872	2.798	2.4404	1.8964	1.8697	mesoderm development	---	---
1638991_at	FBgn0036766	CG5506 /// DsimCG5506	I	I	11.3199	2.98509	11.672	0.419145	3.59103	10.9677	0.375022	3.41933	4.11938	1.84504	3.55018	1.41517	1.301e-05	0.001146	6.21e-11	0.6394	53	0.764	0.843	13.314	13.8497	12.7783	2.6607	2.8859	3.4786	1.9624	2.1049	---	---	---
1638246_at	FBgn0035926	CG5804	I	I	12.6586	2.24529	12.8196	0.255595	1.99378	12.4976	0.381501	3.05259	3.08785	1.46199	1.99089	1.14865	0.0001689	0.000141	3.854e-05	0.7199	53	0.764	0.765	14.6401	14.9414	14.3388	1.55727	1.488	2.3501	1.7822	2.0069	cellular acyl-CoA homeostasis	acyl-CoA binding /// acyl-CoA binding /// enzyme inhibitor activity /// binding /// diazepam binding	---
1628314_a_at	FBgn0030955	CG6891	I	I	8.53846	2.34452	8.70808	0.281381	3.23126	8.36885	0.189765	2.26751	3.70387	1.61326	2.52485	1.06355	0.0001632	0.003871	1.579e-07	0.6214	53	0.764	0.807	10.9329	11.1961	10.6697	1.01869	1.3901	1.3198	2.4687	1.4602	---	actin binding	intracellular
1636196_s_at	FBgn0030955	CG6891 /// CG6900	I	I	9.60177	2.69692	9.79172	0.34231	3.49592	9.41182	0.247374	2.62833	4.24351	1.3115	2.92069	1.13388	0.0003799	0.001709	1.893e-06	0.8426	53	0.764	0.817	12.0953	12.4169	11.7737	1.15251	1.4635	1.6054	2.1166	1.8697	---	actin binding	intracellular
1630241_at	FBgn0043470	lambdaTry	I	I	10.6117	3.10484	10.6043	0.349927	3.29986	10.6191	0.404672	3.8108	3.17245	1.70429	2.78146	1.78306	4.949e-05	1.208e-06	1	0.2213	53	0.764	0.812	13.0945	13.2763	12.9126	1.99491	2.0296	2.5791	2.0126	2.3365	proteolysis /// proteolysis	catalytic activity /// serine-type endopeptidase activity /// serine-type endopeptidase activity /// peptidase activity /// serine-type peptidase activity /// hydrolase activity	---
1631154_at	FBgn0033787	CG13321	I	I	9.82041	4.20977	9.82246	0.459639	4.67947	9.81836	0.462185	4.70736	3.39256	1.95505	3.65484	2.15505	5.855e-06	7.244e-09	1	0.2137	54	0.763	0.837	12.562	12.7982	12.3258	2.47993	2.6617	3.1105	1.9555	1.6242	---	---	---
1638816_at	FBgn0033786	CG3884	I	I	7.39724	3.45955	7.47907	0.225898	3.0204	7.31541	0.346209	4.73259	2.0753	1.30663	3.043	2.61097	2.46e-06	2.735e-08	0.002678	0.08747	54	0.763	0.691	10.3391	10.4882	10.1899	2.12637	2.0848	2.3537	1.5786	1.2296	---	protein binding	---
1628581_at	FBgn0033786	CG3884	I	I	9.28138	3.26995	9.25992	0.350294	3.7829	9.30284	0.35396	3.80485	3.13407	1.46347	3.48262	1.80922	6.785e-05	2.788e-06	0.8354	0.1872	54	0.763	0.755	12.063	12.2495	11.8765	3.0341	3.0728	3.7771	1.7332	1.6428	---	protein binding	---
1628875_at	FBgn0060296	pain	I	I	7.25265	1.16301	7.2703	0.104288	1.43444	7.23501	0.0991811	1.37085	1.28906	0.709931	1.79557	0.829895	0.01231	0.00401	0.3267	0.5644	54	0.763	0.634	10.2433	10.3569	10.1297	1.30627	1.7042	1.1762	1.0259	0.776	transport /// ion transport /// calcium ion transport /// copulation /// feeding behavior /// response to heat /// response to mechanical stimulus /// sensory perception of pain /// sensory perception of pain /// thermotaxis /// regulation of female receptivity /// response to stimulus /// detection of temperature stimulus involved in sensory perception of pain /// detection of mechanical stimulu…	ion channel activity /// ion channel activity /// calcium channel activity	membrane /// integral to membrane /// integral to membrane
1631765_at	FBgn0243512	puc	I	I	8.94051	4.34281	8.89476	0.412957	4.6427	8.98627	0.488124	5.43189	6.23395	3.84669	4.40347	2.80141	0.01104	0.001346	0.721	0.7566	54	0.763	0.825	11.7408	12.0598	11.4219	3.53285	3.9016	3.5355	2.2657	1.8947	establishment of planar polarity /// protein amino acid dephosphorylation /// protein amino acid dephosphorylation /// protein amino acid dephosphorylation /// protein amino acid dephosphorylation /// response to oxidative stress /// actin filament organization /// JNK cascade /// JNK cascade /// JNK cascade /// border follicle cell migration /// dorsal closure /// dorsal closure /// dorsal closu…	phosphoprotein phosphatase activity /// phosphoprotein phosphatase activity /// protein tyrosine phosphatase activity /// protein tyrosine phosphatase activity /// protein tyrosine/serine/threonine phosphatase activity /// protein tyrosine/serine/threonine phosphatase activity /// protein tyrosine/serine/threonine phosphatase activity /// JUN kinase phosphatase activity /// JUN kinase phosphatase…	endoplasmic reticulum /// Golgi apparatus
1637703_a_at	FBgn0041184	Socs36E	I	I	8.62367	4.18691	8.54305	0.439019	5.1389	8.70428	0.433449	4.97972	5.91499	2.76287	4.86578	3.09302	0.005404	0.001818	0.247	0.4358	54	0.763	0.783	11.1681	11.3453	10.9909	1.56201	1.806	2.4107	2.1554	1.7311	JAK-STAT cascade /// haltere development /// imaginal disc-derived wing vein morphogenesis /// negative regulation of epidermal growth factor receptor signaling pathway /// negative regulation of sevenless signaling pathway /// regulation of JAK-STAT cascade /// negative regulation of JAK-STAT cascade /// compound eye pigmentation /// notum morphogenesis	protein binding /// protein binding	---
1632613_at	FBgn0028983	Spn6	I	I	8.52875	3.33097	8.54735	0.324554	3.79713	8.51016	0.31172	3.66291	3.52042	1.54049	3.42395	1.57594	0.00024	4.472e-06	0.8632	0.6452	54	0.763	0.818	11.459	11.6214	11.2966	1.53952	1.6015	1.9184	1.6398	1.8675	---	serine-type endopeptidase inhibitor activity /// serine-type endopeptidase inhibitor activity /// serine-type endopeptidase inhibitor activity /// peptidase activity	---
1635975_s_at	FBgn0047095	---	I	I	7.60744	1.57201	7.5835	0.12258	1.6164	7.63138	0.1731	2.26826	1.90549	0.669565	2.16741	0.905116	0.001326	0.0009165	0.3071	0.118	55	0.757	0.706	10.411	10.3796	10.4423	1.80474	2.2337	1.9874	1.4299	1.3629	---	---	---
1630570_at	FBgn0030798	CG13003	I	I	7.4863	2.08877	7.36982	0.216503	2.93769	7.60278	0.17584	2.31284	3.0614	1.55645	3.05895	1.66048	0.002364	0.0272	2.547e-05	0.4901	55	0.757	0.731	10.1761	10.1523	10.2	1.49423	1.8442	1.7949	1.1372	1.251	---	---	---
1639774_at	FBgn0030271	CG15202	I	I	8.78645	3.0059	8.5955	0.316958	3.68749	8.9774	0.31609	3.52095	3.18402	1.47223	5.34712	2.65765	0.00398	0.01896	2.949e-05	0.8187	55	0.757	0.845	11.5053	11.4616	11.5489	1.19624	1.791	1.0689	1.6457	1.9001	---	---	---
1634935_a_at	FBgn0033446	CG1648	I	I	12.4821	2.57556	12.3854	0.477728	3.8572	12.5789	0.31404	2.49656	3.98968	2.72566	3.24695	2.07173	0.02531	0.02279	0.138	0.4821	55	0.757	0.641	15.0362	14.9488	15.1235	3.2692	4.1531	3.4678	1.8752	1.9466	---	---	lipid particle
1633795_a_at	FBgn0032297	CG17124	I	I	10.2821	3.13385	10.1696	0.486219	4.78108	10.3945	0.313617	3.01715	3.74481	2.30261	3.60798	2.28958	0.0002686	0.0004636	0.02012	0.05217	55	0.757	0.738	12.6639	12.6824	12.6453	2.87079	3.3421	2.9532	2.345	2.3021	regulation of phosphorylation	phosphoprotein phosphatase inhibitor activity /// protein binding	cytoplasm
1636902_at	FBgn0030351	CG1840	I	I	8.3206	1.58109	8.40904	0.150886	1.79433	8.23215	0.158594	1.92652	2.32175	1.46866	2.08951	1.01735	0.007038	0.01737	9.159e-05	0.9063	55	0.757	0.735	10.6588	10.7218	10.5958	0.77015	1.0515	0.9426	1.4121	1.3549	---	---	---
1638365_at	FBgn0031629	CG3244	I	I	9.82598	4.06543	9.60419	0.48992	5.10111	10.0478	0.486065	4.83754	4.61501	1.97181	6.19677	3.628	0.002031	0.004786	0.0005373	0.4734	55	0.757	0.854	12.7966	12.7512	12.8421	0.64284	1.6901	1.2622	1.8658	2.4493	---	binding /// sugar binding	---
1628388_at	FBgn0029863	CG3823	I	I	7.70382	2.14865	7.84299	0.205767	2.62358	7.56464	0.161589	2.1361	2.93764	0.976662	1.91594	1.07622	1.558e-05	7.415e-05	1.845e-09	0.8621	55	0.757	0.817	10.4787	10.7514	10.206	1.34735	2.102	1.4732	1.5068	1.3238	transport	transporter activity /// vitamin E binding	intracellular
1640896_at	FBgn0038752	CG4462	I	I	7.96399	2.39112	7.88482	0.213255	2.70462	8.04316	0.234065	2.91012	2.51816	1.07165	3.13718	1.21534	0.0002884	0.0001299	0.002623	0.3829	55	0.757	0.785	11.0767	11.0752	11.0782	1.60686	1.6321	1.9777	1.3279	1.1857	transmembrane transport	secondary active organic cation transmembrane transporter activity	---
1637067_at	FBgn0039486	CG6074	I	I	8.24549	2.95258	8.21289	0.285021	3.47041	8.27809	0.257401	3.10943	3.29702	1.47487	4.05947	1.57911	0.009962	0.000463	0.6096	0.9679	55	0.757	0.778	11.4284	11.5114	11.3454	1.45294	2.0342	2.083	1.814	1.9912	one-carbon metabolic process	carbonate dehydratase activity /// carbonate dehydratase activity /// zinc ion binding /// lyase activity /// metal ion binding	---
1633407_at	FBgn0037956	CG6959	I	I	8.16097	2.69374	8.02712	0.309539	3.85617	8.29482	0.24091	2.90434	3.10337	1.39708	3.91859	2.12581	0.0003654	0.002649	9.206e-05	0.1695	55	0.757	0.788	10.5765	10.5812	10.5717	0.84349	1.2057	1.5162	1.9299	1.5102	---	---	---
1630419_a_at	FBgn0032286	CG7300	I	I	7.64326	2.98305	7.54339	0.217489	2.88317	7.74313	0.292899	3.78269	2.58795	1.53165	3.43744	2.36189	0.0001897	3.914e-05	0.0008599	0.7104	55	0.757	0.604	10.3271	10.3913	10.2629	6.59415	6.4877	7.7521	1.4715	1.6415	---	---	---
1631280_at	FBgn0030617	CG9095	I	I	7.15608	1.60342	7.13712	0.148872	2.08588	7.17504	0.121846	1.6982	2.51887	1.3821	1.6357	1.05066	0.03078	0.006988	0.5451	0.7854	55	0.757	0.641	9.9017	9.9104	9.8931	1.45756	1.6648	1.9589	1.2451	0.7201	cell adhesion	binding /// sugar binding	---
1633834_at	FBgn0036659	CG9701	I	I	8.1846	2.51726	8.00632	0.233726	2.91927	8.36288	0.287295	3.43536	3.14423	1.34887	4.34035	2.36845	0.001382	0.04132	2.228e-06	0.5084	55	0.757	0.793	11.4532	11.3186	11.5878	1.62863	1.772	2.1717	1.6609	1.5369	carbohydrate metabolic process /// metabolic process	catalytic activity /// hydrolase activity, hydrolyzing O-glycosyl compounds /// hydrolase activity /// hydrolase activity, acting on glycosyl bonds /// cation binding	---
1625780_a_at	FBgn0034860	CG9812	I	I	10.1637	3.06695	10.0313	0.438624	4.37258	10.2962	0.348815	3.3878	3.65653	1.5728	4.85501	2.67867	0.004133	0.008409	0.01237	0.2473	55	0.757	0.825	13.0874	13.1947	12.9801	2.12373	2.3321	2.2142	1.8172	1.9679	---	---	---
1638612_at	FBgn0031737	obst-E	I	I	7.87466	1.58819	7.84216	0.156515	1.99582	7.90716	0.163632	2.06942	1.80159	0.674549	2.76992	1.23587	0.01279	0.01418	0.213	0.2721	55	0.757	0.776	10.6993	10.7651	10.6334	2.20799	2.3414	2.3921	1.627	1.5537	chitin metabolic process	protein binding /// chitin binding /// chitin binding /// structural constituent of peritrophic membrane	extracellular region
1628498_at	FBgn0031737	obst-E	I	I	7.80475	1.70937	7.74648	0.168972	2.18128	7.86302	0.168914	2.1482	2.16358	0.944009	2.73747	1.19926	0.006297	0.01207	0.01161	0.3212	55	0.757	0.791	10.6988	10.6865	10.7111	2.00128	1.8423	2.4055	1.1965	1.5121	chitin metabolic process	protein binding /// chitin binding /// chitin binding /// structural constituent of peritrophic membrane	extracellular region
1639469_a_at	FBgn0003162	Pu	I	I	9.38465	3.97617	9.05797	0.461156	5.09116	9.71133	0.470597	4.84586	4.90625	1.8509	6.43063	4.32299	0.0008798	0.02687	9.363e-07	0.5725	55	0.757	0.827	11.7069	11.6565	11.7574	1.39392	1.4433	1.7798	2.14	2.2995	pteridine biosynthetic process /// tetrahydrobiopterin biosynthetic process /// tetrahydrobiopterin biosynthetic process /// one-carbon metabolic process /// larval chitin-based cuticle development /// embryonic pattern specification /// preblastoderm mitotic cell cycle /// tetrahydrofolate biosynthetic process /// cuticle pigmentation /// compound eye pigmentation	nucleotide binding /// GTP cyclohydrolase activity /// GTP cyclohydrolase I activity /// GTP cyclohydrolase I activity /// GTP cyclohydrolase I activity /// GTP cyclohydrolase I activity /// GTP binding /// hydrolase activity /// identical protein binding /// metal ion binding	cytoplasm /// cytoplasm
1627855_at	FBgn0041711	yellow-e	I	I	7.8686	2.54919	7.65692	0.233828	3.05381	8.08029	0.288002	3.56425	2.8665	1.7603	4.05273	2.05316	3.091e-05	0.01344	2.181e-09	0.1571	55	0.757	0.704	10.819	10.6372	11.0008	1.8369	1.9545	2.2703	1.1092	1.5018	---	---	---
1625053_at	FBgn0034480	CG16898	I	I	9.44565	4.79812	9.14969	0.556772	6.08515	9.74161	0.506867	5.20312	4.78025	1.81703	6.4998	4.09655	0.0001489	0.00048	6.792e-06	0.5486	56	0.755	0.716	11.5527	11.4332	11.6722	6.90427	7.1712	7.3511	2.2747	1.971	---	---	---
1626536_at	FBgn0035904	CG6776	I	I	10.1865	3.73646	10.0905	0.431077	4.27211	10.2825	0.436853	4.2485	4.43338	2.00267	4.39619	2.97389	0.003855	0.0003893	0.1254	0.8168	56	0.755	0.709	12.4758	12.3973	12.5544	8.66906	9.5681	7.9827	2.033	2.2638	metabolic process /// oxidation reduction	glutathione transferase activity /// glutathione transferase activity /// glutathione transferase activity /// pyrimidodiazepine synthase activity /// pyrimidodiazepine synthase activity /// protein binding /// oxidoreductase activity /// transferase activity /// transferase activity, transferring sulfur-containing groups /// glutathione dehydrogenase (ascorbate) activity /// glutathione dehydrog…	cytoplasm
1637129_at	FBgn0063497	GstE3	I	I	10.7992	3.73071	10.5245	0.48351	4.59414	11.074	0.515236	4.65267	4.30857	2.10434	6.1094	3.52224	0.002231	0.01439	6.101e-05	0.5186	56	0.755	0.841	12.936	12.7304	13.1417	4.56728	5.3722	3.9834	2.5005	2.8762	---	glutathione transferase activity /// glutathione transferase activity /// transferase activity	---
1631369_at	FBgn0039670	CG7567	I	I	7.7925	2.59418	7.82904	0.259042	3.30873	7.75595	0.231863	2.98949	2.62862	1.35812	3.00096	1.93164	0.0002106	5.902e-05	0.3019	0.09352	57	0.751	0.751	10.104	10.1381	10.0699	5.02862	4.7714	5.5585	1.2644	1.7325	---	---	---
1639838_at	FBgn0038126	CG8483	I	I	6.87888	1.43175	6.87249	0.0804216	1.17019	6.88528	0.147309	2.13948	1.56743	0.915709	1.8894	1.14954	0.004748	0.001043	0.9166	0.3875	57	0.751	0.751	10.1299	10.0908	10.1691	2.93073	2.4747	4.153	1.0863	1.1982	---	protein binding	extracellular region
1640838_s_at	FBgn0027932	Akap200	I	I	10.8738	2.7056	11.0271	0.450171	4.0824	10.7204	0.240294	2.24147	5.04725	2.58138	3.08586	1.70483	0.02814	0.04231	0.004637	0.7793	58	0.747	0.749	13.5939	13.9718	13.2161	2.06845	1.805	2.3853	2.4953	2.5121	protein localization /// type I hypersensitivity /// salivary gland cell autophagic cell death /// negative regulation of Ras protein signal transduction /// autophagic cell death	kinase activity /// protein kinase A binding /// protein kinase A binding	lipid particle
1630320_at	FBgn0010357	betaTry	I	I	13.7308	1.49388	13.6906	0.235723	1.72178	13.771	0.256628	1.86353	2.00647	1.12328	2.03862	0.937292	0.01616	0.004744	0.3875	0.6317	58	0.747	0.803	15.8343	15.9439	15.7248	3.35478	3.3906	3.471	1.1755	1.564	proteolysis /// proteolysis	catalytic activity /// serine-type endopeptidase activity /// serine-type endopeptidase activity /// peptidase activity /// serine-type peptidase activity /// hydrolase activity	extracellular region /// extracellular region /// extracellular space
1623605_a_at	FBgn0043364	cbt	I	I	10.2611	3.81726	10.093	0.531463	5.26564	10.4292	0.424855	4.07371	5.5281	2.4988	4.58617	3.1591	0.002717	0.003217	0.00746	0.3671	58	0.747	0.81	13.1776	13.2712	13.084	2.10821	2.1242	2.3487	2.1206	1.9472	establishment of planar polarity /// JNK cascade /// germ-band shortening /// dorsal closure /// dorsal closure /// sensory organ development /// salivary gland cell autophagic cell death /// positive regulation of transcription /// autophagic cell death /// wing disc dorsal/ventral pattern formation /// eye morphogenesis	nucleic acid binding /// zinc ion binding /// transcription activator activity	intracellular
1639971_at	FBgn0037974	CG12224	I	I	7.02117	3.31267	6.96218	0.180128	2.58724	7.08016	0.31376	4.43154	2.0662	1.01003	3.35626	3.0506	9.399e-05	1.71e-06	0.04643	0.7995	58	0.747	0.632	9.5511	9.5084	9.5938	1.78803	1.3462	2.8644	1.5058	1.6711	oxidation reduction	oxidoreductase activity /// oxidoreductase activity	---
1623126_at	FBgn0035186	CG13912	I	I	8.55709	2.1123	8.64582	0.258341	2.98804	8.46835	0.17724	2.09297	3.15953	1.1716	3.33015	1.32602	0.01792	0.02416	0.005887	0.7058	58	0.747	0.658	11.3844	11.5616	11.2072	1.88126	2.3938	2.4675	2.0625	1.7733	---	---	---
1623069_s_at	FBgn0032775	CG17544	I	I	8.6429	2.8762	8.62634	0.292633	3.39232	8.65946	0.284755	3.28837	4.22378	1.76385	3.75624	1.67169	0.03399	0.004461	0.9261	0.8705	58	0.747	0.831	11.3466	11.5233	11.1698	1.76859	1.6965	1.7902	1.7701	1.6929	fatty acid metabolic process /// fatty acid beta-oxidation /// metabolic process /// oxidation reduction	acyl-CoA dehydrogenase activity /// acyl-CoA oxidase activity /// pristanoyl-CoA oxidase activity /// oxidoreductase activity /// oxidoreductase activity, acting on the CH-CH group of donors /// FAD binding	peroxisome
1640505_at	FBgn0259682	CG42351	I	I	8.77223	2.64573	8.98412	0.36755	4.0911	8.56034	0.241104	2.81652	4.419	1.46422	3.37625	1.10508	4.979e-05	0.01035	8.619e-08	0.06626	58	0.747	0.637	12.1307	12.3817	11.8797	2.3117	2.9803	2.4302	1.5091	1.3323	---	---	lipid particle
1640059_at	FBgn0038679	CG6040	I	I	7.79054	1.86435	7.71128	0.237938	3.08558	7.8698	0.122235	1.55321	2.7672	1.02784	2.99592	1.40191	0.00703	0.03279	0.002434	0.2908	58	0.747	0.793	10.5827	10.6274	10.538	0.99484	1.4124	1.0925	1.3836	1.4123	---	---	---
1632534_at	FBgn0037143	CG7448	I	I	6.67224	1.76245	6.64667	0.176012	2.64813	6.69781	0.119108	1.77831	2.59685	1.43939	2.59862	1.15889	0.0237	0.02208	0.3713	0.3514	58	0.747	0.712	9.4566	9.3234	9.5898	0.17213	0	1.5645	1.3381	0.7948	---	secondary active organic cation transmembrane transporter activity	---
1635442_a_at	FBgn0025595	GRHR	I	I	9.18535	3.04312	9.1056	0.385543	4.23413	9.2651	0.316701	3.41822	3.92805	1.68185	4.17936	2.23311	0.002954	0.003003	0.1088	0.1782	58	0.747	0.765	11.7485	11.8509	11.6462	1.79989	2.4377	2.0764	2.2925	2.2625	signal transduction /// G-protein coupled receptor protein signaling pathway /// G-protein coupled receptor protein signaling pathway /// G-protein coupled receptor protein signaling pathway /// lipid catabolic process /// carbohydrate homeostasis /// lipid homeostasis /// triglyceride homeostasis	peptide receptor activity /// signal transducer activity /// receptor activity /// G-protein coupled receptor activity /// G-protein coupled receptor activity /// gonadotropin-releasing hormone receptor activity /// neuropeptide receptor activity /// neuropeptide receptor activity	integral to plasma membrane /// integral to membrane /// integral to membrane
1630027_s_at	FBgn0053113	Rtnl1	I	I	12.3692	2.09929	12.4167	0.330001	2.65772	12.3217	0.270358	2.19416	3.29091	1.8064	2.2803	1.30452	0.03336	0.005466	0.4523	0.885	58	0.747	0.846	14.5009	14.7524	14.2495	1.3337	1.6606	1.538	1.6637	2.1309	inter-male aggressive behavior /// olfactory behavior	protein binding	cytoplasm /// endoplasmic reticulum /// lipid particle
1624195_at	FBgn0033782	sug	I	I	8.83131	4.11384	8.82838	0.414319	4.69303	8.83425	0.426679	4.82983	4.24343	2.40034	4.35971	2.27626	0.0001952	9.217e-06	1	0.2914	58	0.747	0.746	12.1176	12.2599	11.9753	2.07831	2.3689	2.5069	1.8928	1.6697	transcription /// multicellular organismal development /// negative regulation of transcription /// regulation of transcription /// positive regulation of transcription	nucleic acid binding /// DNA binding /// zinc ion binding /// transcription activator activity /// metal ion binding	intracellular /// nucleus /// nuclear speck
1628927_at	FBgn0032601	yellow-b	I	I	7.5632	1.58744	7.5081	0.156513	2.08459	7.61829	0.139693	1.83365	1.62764	0.949418	2.71467	0.971853	0.005064	0.007452	0.005931	0.4408	58	0.747	0.728	10.7454	10.7228	10.7679	2.26547	2.1404	2.4452	1.5492	1.5262	---	protein binding	---
1639338_at	FBgn0031248	CG11912 /// DsimCG11912	I	I	8.92746	4.95594	9.21885	0.433749	4.70502	8.63607	0.505381	5.85198	5.64573	3.05757	4.3598	2.63728	2.535e-05	8.392e-06	2.019e-07	1	59	0.745	0.782	11.43	11.8709	10.9891	4.76272	5.3648	4.8552	2.1676	1.91	proteolysis /// proteolysis	catalytic activity /// serine-type endopeptidase activity /// serine-type endopeptidase activity /// peptidase activity /// serine-type peptidase activity /// hydrolase activity	---
1641125_at	FBgn0033215	CG1942	I	I	8.13531	6.55071	8.03516	0.537043	6.68367	8.23545	0.575348	6.98623	5.38765	3.54052	6.58779	5.60114	0.004327	3.551e-05	0.258	1	59	0.745	0.633	10.3684	10.3143	10.4226	3.89083	3.7249	4.6097	1.3222	1.5754	mesoderm development	transferase activity, transferring acyl groups other than amino-acyl groups	---
1635548_s_at	FBgn0050287	CG30287 /// CG34166	I	I	12.8493	3.477	12.6931	0.510992	4.02574	13.0055	0.446682	3.43457	4.42994	2.22625	3.2879	1.99343	0.001541	5.884e-05	0.01046	1	59	0.745	0.598	13.7271	13.6249	13.8293	6.07103	6.8358	6.609	2.3702	2.3221	proteolysis	catalytic activity /// serine-type endopeptidase activity /// peptidase activity /// serine-type peptidase activity /// hydrolase activity	---
1628500_at	FBgn0052483	CG32483	I	I	8.98294	3.35193	9.15937	0.377559	4.12211	8.80651	0.310152	3.52185	4.27779	1.89868	3.11855	1.46654	4.542e-05	4.437e-05	9.511e-06	0.5482	59	0.745	0.808	11.5658	11.9176	11.2141	2.70381	3.0126	2.5575	2.0221	1.8352	proteolysis /// proteolysis	carboxypeptidase activity /// serine-type carboxypeptidase activity /// serine-type carboxypeptidase activity /// hydrolase activity	---
1632584_at	FBgn0035154	CG3344	I	I	9.79018	4.75223	10.0541	0.572019	5.68939	9.5262	0.473987	4.97561	4.95642	2.02692	3.8963	2.36213	1.912e-06	2.489e-07	5.846e-07	0.2867	59	0.745	0.831	12.2709	12.7305	11.8112	4.04325	4.7533	4.0178	1.9584	1.5304	proteolysis	carboxypeptidase activity /// serine-type carboxypeptidase activity /// serine-type carboxypeptidase activity /// hydrolase activity	---
1623238_at	FBgn0036975	CG5618	I	I	8.8732	2.52249	8.78812	0.315668	3.59199	8.95828	0.26311	2.93706	4.0111	1.59089	3.87299	1.72234	0.01744	0.034	0.04883	0.3162	59	0.745	0.743	11.9418	11.9873	11.8963	3.26953	3.3086	3.422	1.5643	1.5729	proteolysis /// carboxylic acid metabolic process	catalytic activity /// sulfinoalanine decarboxylase activity /// sulfinoalanine decarboxylase activity /// protein binding /// dipeptidyl-peptidase activity /// hydrolase activity /// lyase activity /// carboxy-lyase activity /// pyridoxal phosphate binding	cytoplasm
1633532_at	FBgn0034292	CG5767	I	I	9.50606	4.2717	9.5613	0.550612	5.75876	9.45081	0.386588	4.09052	4.49493	2.8621	3.96609	2.01738	5.128e-05	3.09e-06	0.4559	0.1304	59	0.745	0.722	12.3339	12.5517	12.116	4.20284	4.5449	3.9879	1.6687	1.9524	---	---	---
1632215_at	FBgn0039470	CG6296	I	I	8.03292	4.40987	8.39545	0.385912	4.59668	7.6704	0.410186	5.34765	5.67033	2.94464	4.58826	2.85474	8.845e-06	0.000373	2.25e-11	0.91	59	0.745	0.772	10.1664	10.5308	9.8019	4.54969	5.5305	4.7204	1.9023	1.4283	lipid metabolic process	catalytic activity /// triglyceride lipase activity /// triglyceride lipase activity /// phospholipase A1 activity /// hydrolase activity	---
1625276_a_at	FBgn0000565	Eip71CD	I	I	9.94109	6.13376	9.96051	0.562238	5.64467	9.92166	0.701325	7.06862	5.30017	2.73295	5.3395	4.01992	0.0001997	2.955e-07	0.9919	1	59	0.745	0.774	11.9357	12.0108	11.8605	1.81902	1.8734	3.1249	1.8028	1.8492	sulfur amino acid metabolic process /// protein modification process /// protein metabolic process /// salivary gland cell autophagic cell death /// autophagic cell death /// oxidation reduction	peptide-methionine-(S)-S-oxide reductase activity /// peptide-methionine-(S)-S-oxide reductase activity /// peptide-methionine-(S)-S-oxide reductase activity /// peptide-methionine-(S)-S-oxide reductase activity /// oxidoreductase activity /// oxidoreductase activity, acting on sulfur group of donors, disulfide as acceptor	---
1633425_at	FBgn0039873	Smvt	I	I	9.27809	5.80313	9.06955	0.619046	6.82554	9.48664	0.609824	6.42824	5.96698	3.86879	6.13395	3.95069	0.0002608	4.547e-05	0.003677	0.6204	59	0.745	0.785	12.1428	12.0024	12.2832	3.40136	3.6674	3.2929	1.6661	1.826	transport /// ion transport /// sodium ion transport /// transmembrane transport	transporter activity /// sodium-dependent multivitamin transmembrane transporter activity	membrane /// integral to membrane
1639498_a_at	FBgn0000099	ap	I	I	7.59966	1.92974	7.4854	0.184106	2.45953	7.71392	0.181521	2.35316	2.35199	1.30501	3.37842	1.43436	0.003004	0.03441	1.471e-05	0.6318	60	0.744	0.786	10.5189	10.4098	10.628	1.20721	1.4729	1.7058	1.568	1.4779	transcription /// transcription /// regulation of transcription, DNA-dependent /// multicellular organismal development /// nervous system development /// nervous system development /// axon guidance /// dorsal/ventral pattern formation, imaginal disc /// dorsal/ventral lineage restriction, imaginal disc /// wing disc morphogenesis /// imaginal disc-derived wing morphogenesis /// leg disc proxima…	DNA binding /// transcription factor activity /// specific RNA polymerase II transcription factor activity /// protein binding /// zinc ion binding /// zinc ion binding /// transcription regulator activity /// sequence-specific DNA binding /// metal ion binding	nucleus /// nucleus /// nucleus
1623265_at	FBgn0039311	CG10513	I	I	10.4673	5.61903	10.0076	0.670304	6.69794	10.927	0.804242	7.36011	7.6934	3.7844	6.22176	5.37523	6.794e-05	0.002216	5.868e-07	0.1657	60	0.744	0.83	13.337	12.9718	13.7023	2.47626	3.3112	2.8122	1.735	2.444	---	protein binding	---
1624892_s_at	FBgn0039313	CG11892 /// DyakCG11892	I	I	11.1477	5.25093	10.9303	0.530001	4.84892	11.3651	0.824482	7.2545	5.6102	3.13982	4.5091	3.61913	1.88e-05	2.305e-06	0.002022	0.07247	60	0.744	0.782	13.4805	13.317	13.644	2.97397	3.4393	3.0538	1.806	1.974	---	---	---
1638974_at	FBgn0035409	CG14963	I	I	8.27812	3.99627	8.14179	0.353341	4.33985	8.41445	0.389617	4.63033	4.94834	2.455	4.90108	2.73128	0.004333	0.0008466	0.006159	0.9531	60	0.744	0.76	11.3315	11.2191	11.4438	3.86238	4.0076	4.0517	1.6166	2.1297	---	---	---
1623491_at	FBgn0032669	CG15155	I	I	9.38578	5.55204	9.1015	0.473938	5.20725	9.67005	0.708303	7.32471	6.94108	3.00168	6.37949	4.11363	0.0004134	0.0003702	0.000133	0.6899	60	0.744	0.758	11.7797	11.4397	12.1197	2.50085	3.4343	2.7975	1.8527	2.364	---	acyltransferase activity /// transferase activity	---
1632160_s_at	FBgn0028886	CG15279	I	I	8.17485	2.35393	8.11105	0.231231	2.85081	8.23866	0.230604	2.79905	2.73066	1.32037	3.13377	1.74568	0.002398	0.001077	0.037	0.4311	60	0.744	0.814	11.2049	11.1696	11.2401	2.421	2.3346	2.4191	1.8065	1.871	transport /// neurotransmitter transport /// neurotransmitter transport	neurotransmitter transporter activity /// neurotransmitter:sodium symporter activity /// neurotransmitter:sodium symporter activity /// cation:amino acid symporter activity /// symporter activity	integral to plasma membrane /// membrane /// integral to membrane
1640917_at	FBgn0034093	CG15706	I	I	7.66342	1.88374	7.71265	0.201789	2.61634	7.61419	0.135988	1.78598	2.85441	0.711082	2.07028	1.03399	0.002929	0.001199	0.03172	0.5135	60	0.744	0.791	10.7558	10.9035	10.6081	1.3545	1.5854	1.8562	1.8334	1.2582	---	---	---
1640881_at	FBgn0035343	CG16762	I	I	8.33509	3.68208	8.15061	0.367621	4.51035	8.51957	0.385404	4.52375	4.98779	2.81325	5.50969	2.79438	0.006327	0.01784	0.0004841	0.6472	60	0.744	0.737	11.3194	11.1602	11.4787	3.5631	3.3116	3.9313	2.3288	2.203	---	---	---
1628821_at	FBgn0036553	CG17027	I	I	8.14458	2.94092	7.95758	0.296077	3.7207	8.33158	0.317084	3.80581	3.77823	1.76337	4.14958	2.68881	0.000298	0.009087	2.944e-06	0.2143	60	0.744	0.795	10.5585	10.495	10.6219	1.80784	1.8616	1.9602	2.3298	2.3284	dephosphorylation	inositol or phosphatidylinositol phosphatase activity /// inositol-1(or 4)-monophosphatase activity /// inositol-1(or 4)-monophosphatase activity /// inositol-1(or 4)-monophosphatase activity /// hydrolase activity	---
1639391_at	FBgn0039051	CG17109	I	I	7.94667	1.37996	8.02474	0.162428	2.02408	7.8686	0.143943	1.82933	2.31641	1.12095	1.89652	0.801501	0.0007972	0.0378	7.862e-05	0.05186	60	0.744	0.69	10.9096	11.0535	10.7657	2.49802	2.6923	2.4055	1.842	1.7289	cellular amino acid metabolic process /// metabolic process	aminoacylase activity /// aminoacylase activity /// protein binding /// protein binding /// hydrolase activity	cytoplasm
1630528_at	FBgn0038717	CG17751	I	I	7.86785	3.61567	7.81925	0.317163	4.05618	7.91644	0.344258	4.34864	3.13448	1.59909	3.76814	2.76584	0.000128	9.129e-06	0.2962	0.2433	60	0.744	0.594	10.8342	10.8759	10.7924	5.24599	5.3307	5.5784	1.8768	1.4873	transport /// transmembrane transport	transporter activity /// secondary active organic cation transmembrane transporter activity	integral to membrane
1627080_at	FBgn0038718	CG17752	I	I	9.0237	5.05212	8.84107	0.467757	5.29073	9.20632	0.585104	6.35546	4.59618	1.71767	5.1163	3.38322	1.792e-05	1.504e-06	0.0007007	0.1448	60	0.744	0.742	11.6281	11.5683	11.688	4.52597	4.3263	5.302	1.9313	2.2039	transport /// transmembrane transport	transporter activity /// secondary active organic cation transmembrane transporter activity	integral to membrane
1633434_at	FBgn0033904	CG18327	I	I	8.04257	2.553	8.06177	0.203785	2.52779	8.02338	0.27132	3.38163	2.8485	1.30153	2.46459	0.784895	5.128e-05	2.532e-06	0.7216	0.1353	60	0.744	0.811	10.8741	10.9765	10.7718	2.32531	2.0157	3.2529	1.5385	1.4816	transport /// transmembrane transport	transporter activity /// binding /// transmembrane transporter activity	mitochondrial envelope /// mitochondrial inner membrane /// membrane /// integral to membrane
1632695_at	FBgn0031929	CG18585	I	I	9.52218	4.24035	9.5827	0.432233	4.51055	9.46167	0.463413	4.8978	4.23265	1.76651	3.7126	2.01787	2.38e-05	1.321e-07	0.3003	0.4782	60	0.744	0.809	12.3385	12.6173	12.0596	3.24222	3.2755	3.7006	3.0412	2.6487	proteolysis	carboxypeptidase activity /// metallocarboxypeptidase activity /// zinc ion binding /// hydrolase activity	---
1632755_at	FBgn0051266	CG31266	I	I	8.8321	2.79636	8.98221	0.245203	2.72987	8.68199	0.320584	3.69252	3.63087	1.91887	2.576	1.30225	6.033e-05	8.966e-05	7.674e-06	0.5391	60	0.744	0.772	11.1388	11.4246	10.8529	2.63925	3.0127	2.4975	1.8031	1.2071	proteolysis	catalytic activity /// serine-type endopeptidase activity /// serine-type endopeptidase activity /// hydrolase activity	---
1626664_at	FBgn0031522	CG3285	I	I	8.24628	3.31003	7.98837	0.314441	3.93624	8.50419	0.361428	4.25	3.80088	1.55826	5.03415	3.48013	0.0002406	0.01637	6.884e-08	0.5339	60	0.744	0.512	10.8374	10.7022	10.9726	3.17044	3.3382	3.5596	1.484	1.6014	transport /// transmembrane transport	transporter activity /// methyltransferase activity /// transferase activity	membrane /// integral to membrane
1638858_at	FBgn0250757	CG42235	I	I	8.45393	2.91417	8.3157	0.336259	4.04367	8.59216	0.277906	3.23441	3.17356	1.38269	3.94327	2.28498	0.0001533	0.0007693	0.0001382	0.1138	60	0.744	0.829	11.6917	11.6014	11.7819	1.39985	1.3947	2.1068	2.1121	1.5232	transport /// ion transport /// sodium ion transport /// vitamin transport /// transmembrane transport	transporter activity /// protein binding /// sodium:iodide symporter activity /// sodium-dependent multivitamin transmembrane transporter activity	membrane /// integral to membrane /// integral to membrane
1625477_a_at	FBgn0034909	CG4797	I	I	8.18509	2.71633	8.05145	0.27453	3.40969	8.31874	0.270833	3.25569	3.71505	2.09966	4.39581	2.40622	0.0205	0.04729	0.001054	0.7919	60	0.744	0.739	11.103	11.0395	11.1665	1.99465	1.8851	2.4387	2.0958	1.753	transport /// transmembrane transport	transporter activity /// glucose transmembrane transporter activity	membrane /// integral to membrane
1633308_at	FBgn0039030	CG6660	I	I	9.24105	2.74988	9.11489	0.278882	3.05963	9.36721	0.333113	3.55616	3.65308	1.70197	4.25834	2.40928	0.01481	0.01717	0.004326	0.7556	60	0.744	0.747	11.8662	11.8062	11.9261	1.68876	1.9511	2.249	1.673	1.8953	---	protein binding	integral to membrane
1638074_at	FBgn0035906	CG6673	I	I	8.85566	2.65895	8.81437	0.259302	2.94181	8.89694	0.252835	2.84182	2.67368	1.3825	4.06368	1.80118	0.0381	0.001677	0.4391	1	60	0.744	0.57	11.2882	11.3343	11.2421	2.8237	2.956	2.6341	2.0119	1.9528	response to oxidative stress /// metabolic process /// determination of adult lifespan	glutathione transferase activity /// glutathione transferase activity /// glutathione transferase activity /// pyrimidodiazepine synthase activity /// pyrimidodiazepine synthase activity /// protein binding /// transferase activity /// transferase activity, transferring sulfur-containing groups /// glutathione dehydrogenase (ascorbate) activity /// glutathione dehydrogenase (ascorbate) activity /…	cytoplasm
1623849_s_at	FBgn0039049	CG6726	I	I	10.7382	2.84174	10.5494	0.399301	3.78507	10.927	0.389918	3.5684	4.1648	1.80551	4.03983	2.9576	0.00366	0.02561	0.0004388	0.2954	60	0.744	0.836	13.4576	13.434	13.4813	2.73741	2.497	3.0398	1.9497	2.3205	cellular amino acid metabolic process /// metabolic process	aminoacylase activity /// aminoacylase activity /// protein binding /// protein binding /// hydrolase activity	cytoplasm
1625130_at	FBgn0033365	CG8170	I	I	6.89166	1.70583	6.90316	0.116759	1.69138	6.88016	0.163537	2.37693	2.10504	1.2102	2.47407	1.30362	0.01922	0.005256	0.8256	0.5886	60	0.744	0.614	9.7955	9.8046	9.7863	0.53386	0.9225	0.9534	1.234	1.0753	proteolysis /// proteolysis	catalytic activity /// serine-type endopeptidase activity /// serine-type endopeptidase activity /// peptidase activity /// serine-type peptidase activity /// hydrolase activity	---
1628328_at	FBgn0063499	GstE10	I	I	8.55192	3.31228	8.5619	0.29579	3.45472	8.54195	0.32333	3.7852	3.05381	1.70764	3.55856	1.43443	0.0001707	1.271e-06	0.9852	0.8379	60	0.744	0.765	11.3529	11.3633	11.3424	3.06617	3.1758	3.7016	1.569	1.8552	---	glutathione transferase activity /// glutathione transferase activity /// transferase activity	---
1625587_at	FBgn0034406	Jheh3	I	I	9.13692	2.84974	9.09499	0.363818	4.0002	9.17886	0.277474	3.02297	4.19963	1.67341	4.17859	1.58443	0.02224	0.01147	0.5857	0.4623	60	0.744	0.801	12.2013	12.3469	12.0557	2.06263	2.2911	2.225	1.6445	1.5619	juvenile hormone catabolic process /// response to toxin	catalytic activity /// epoxide hydrolase activity /// epoxide hydrolase activity /// juvenile hormone epoxide hydrolase activity /// hydrolase activity	microsome /// membrane
1624506_at	FBgn0031653	Jon25Biii	I	I	13.0705	1.80835	13.3149	0.217448	1.63312	12.8261	0.395958	3.08713	2.84003	1.23393	2.3558	0.988859	2.103e-05	0.01053	2.678e-09	0.05048	60	0.744	0.691	14.3373	14.8472	13.8274	3.46469	3.0206	4.3566	1.8996	2.1511	proteolysis /// proteolysis	catalytic activity /// endopeptidase activity /// serine-type endopeptidase activity /// hydrolase activity	---
1636510_a_at	FBgn0039114	Lsd-1	I	I	10.2891	3.11907	10.1717	0.360469	3.54385	10.4066	0.471844	4.53409	4.64071	2.3123	5.03832	2.22525	0.01933	0.03951	0.06409	0.2932	60	0.744	0.745	13.5034	13.4636	13.5432	1.86964	2.3483	2.5811	1.7772	2.0984	transport /// lipid transport /// lipid transport /// lipid storage /// lipid storage	protein binding	cytoplasm /// lipid particle /// lipid particle
1638775_at	FBgn0010241	Mdr50	I	I	7.92319	3.11471	7.83467	0.305463	3.89887	8.01171	0.308941	3.85612	3.70058	2.29642	3.53502	2.31737	0.0005868	0.0006689	0.01831	0.1286	60	0.744	0.727	11.0256	11.1213	10.9299	6.53176	6.6965	6.6536	1.8248	1.5716	transport /// drug transport /// transmembrane transport	nucleotide binding /// ATP binding /// drug transmembrane transporter activity /// drug transmembrane transporter activity /// hydrolase activity /// ATPase activity /// nucleoside-triphosphatase activity /// ATPase activity, coupled /// ATPase activity, uncoupled /// ATPase activity, coupled to transmembrane movement of substances	integral to membrane
1639429_at	FBgn0050277	Oatp58Da	I	I	7.45171	2.15087	7.40922	0.175897	2.37403	7.4942	0.193763	2.58551	2.42215	1.22117	2.09807	1.0363	0.0001316	1.206e-05	0.05138	0.3411	60	0.744	0.79	10.5993	10.5648	10.6337	1.38135	1.4833	1.5054	1.3929	1.4152	transport /// organic anion transport	transporter activity /// organic anion transmembrane transporter activity	membrane
1635636_at	FBgn0039298	to	I	I	9.94668	3.30451	9.67074	0.450407	4.65742	10.2226	0.385851	3.77448	4.19984	2.50114	4.79605	3.40825	0.0005085	0.01864	1.469e-06	0.3353	60	0.744	0.727	12.329	12.1711	12.487	2.6628	3.2776	2.9998	1.7596	2.5344	behavior /// mating behavior /// rhythmic behavior /// circadian rhythm /// circadian rhythm /// circadian rhythm /// feeding behavior /// feeding behavior /// male courtship behavior /// male courtship behavior /// adult feeding behavior /// response to starvation /// behavioral response to starvation /// rhythmic process	---	extracellular region /// extracellular region
1632386_at		---	I	I	6.72771	2.17811	6.645	0.178198	2.68168	6.81042	0.213798	3.13928	3.39383	1.99663	2.88972	1.92296	0.003556	0.03197	0.001639	0.1402	61	0.742	0.812	9.6002	9.3591	9.8414	0	0.5812	2.1324	1.3705	0.9757	---	---	---
1626447_at	FBgn0037060	CG10508	I	I	6.77145	1.83936	6.71495	0.142683	2.12485	6.82795	0.174987	2.5628	2.75107	1.33722	2.33294	1.10666	0.001722	0.005235	0.00556	0.1556	61	0.742	0.744	9.8314	9.5139	10.1489	0	0.9944	2.9403	0.8935	0.8466	---	protein binding /// protein binding	---
1633631_at	FBgn0039760	CG9682	I	I	8.0403	3.13682	8.10064	0.258693	3.19349	7.97996	0.282688	3.54248	3.3218	1.42348	3.05776	1.43311	0.0002225	2.253e-06	0.06806	1	61	0.742	0.772	10.6635	10.7154	10.6117	4.6906	6.4472	4.1352	2.0465	1.695	---	---	---
1624130_at	FBgn0034475	Obp56h	I	I	7.50988	2.95677	7.31558	0.231654	3.16658	7.70418	0.25557	3.3173	3.79644	2.62808	3.99509	1.99293	0.0011	0.007707	1.703e-07	1	61	0.742	0.641	9.984	9.8845	10.0835	3.0388	2.9146	3.4795	1.2215	1.3584	transport /// sensory perception of chemical stimulus /// sensory perception of chemical stimulus /// sensory perception of smell /// sensory perception of smell /// response to pheromone /// olfactory behavior /// response to stimulus	odorant binding /// odorant binding /// odorant binding /// odorant binding	extracellular region /// extracellular region
1637548_at	FBgn0023535	arg	I	I	8.38255	2.79367	8.41809	0.285545	3.39204	8.34701	0.308387	3.69458	3.50643	2.15516	3.38469	1.14794	0.0007528	0.0005969	0.5212	0.06179	62	0.74	0.664	11.0543	11.3405	10.768	1.8762	2.4923	2.6438	1.655	1.35	arginine metabolic process /// arginine catabolic process to ornithine	arginase activity /// arginase activity /// hydrolase activity /// hydrolase activity, acting on carbon-nitrogen (but not peptide) bonds, in linear amidines /// metal ion binding	mitochondrion
1637229_a_at	FBgn0036992	CG11796 /// DsecCG11796	I	I	10.2234	4.99063	9.92779	0.493354	4.96943	10.519	0.689594	6.55573	5.76838	2.34495	5.70058	3.92849	0.0001077	0.0001795	3.074e-05	0.4252	62	0.74	0.71	12.6699	12.4828	12.857	3.78385	4.1057	4.4058	2.1838	2.1211	aromatic amino acid family metabolic process /// oxidation reduction	4-hydroxyphenylpyruvate dioxygenase activity /// 4-hydroxyphenylpyruvate dioxygenase activity /// protein binding /// oxidoreductase activity	---
1641318_at	FBgn0037687	CG8132	I	I	9.09807	1.90761	9.18865	0.186722	2.03209	9.0075	0.224586	2.49332	2.64434	1.3423	2.97218	1.11884	0.01616	0.017	0.002563	0.8461	62	0.74	0.741	11.8374	12.1085	11.5662	0.75677	0.9456	0.7606	2.0582	1.7872	nitrogen compound metabolic process	nitrilase activity /// nitrilase activity /// hydrolase activity /// hydrolase activity, acting on carbon-nitrogen (but not peptide) bonds	---
1637752_a_at	FBgn0037697	CG9363	I	I	7.63292	2.52046	7.45431	0.142643	1.91356	7.81154	0.326079	4.17432	3.38338	2.39118	3.34593	1.79852	7.394e-05	0.01165	6.582e-08	0.1426	62	0.74	0.746	10.3818	10.2763	10.4873	1.7891	1.5446	2.4545	1.2489	1.3385	L-phenylalanine catabolic process /// L-phenylalanine catabolic process /// tyrosine catabolic process /// tyrosine catabolic process /// aromatic amino acid family metabolic process	catalytic activity /// glutathione transferase activity /// protein binding /// maleylacetoacetate isomerase activity /// maleylacetoacetate isomerase activity /// isomerase activity	cytoplasm /// cytoplasm
1637142_at	FBgn0031824	CG9547	I	I	8.67523	2.5415	8.75001	0.210162	2.40184	8.60045	0.311367	3.62036	3.75009	1.81848	3.4468	1.46922	0.0179	0.009233	0.06062	0.7005	62	0.74	0.816	11.3741	11.6734	11.0747	1.53018	1.8427	1.8612	1.5613	1.5229	lysine catabolic process /// tryptophan metabolic process /// metabolic process /// hydroxylysine catabolic process /// oxidation reduction	acyl-CoA dehydrogenase activity /// glutaryl-CoA dehydrogenase activity /// glutaryl-CoA dehydrogenase activity /// protein binding /// oxidoreductase activity /// oxidoreductase activity, acting on the CH-CH group of donors /// FAD binding	mitochondrial matrix
1629195_at	FBgn0032358	Ppt2	I	I	9.33302	2.54791	9.1901	0.215463	2.34451	9.47594	0.348438	3.67708	2.77198	1.16659	3.8355	2.05038	0.0007805	0.002676	0.0001143	0.4134	62	0.74	0.82	11.8873	11.8696	11.905	1.26382	1.4932	1.3318	1.5689	1.6955	protein modification process	palmitoyl-(protein) hydrolase activity /// palmitoyl-(protein) hydrolase activity /// hydrolase activity	lysosome /// lysosome
1639439_at	FBgn0030357	Sclp	I	I	8.70691	3.469	8.58152	0.257814	3.00429	8.83231	0.440368	4.98588	2.69684	1.19418	3.97647	2.89207	2.187e-05	7.233e-06	0.0008246	0.07758	62	0.74	0.593	11.785	11.8712	11.6988	1.4535	2.2105	1.5864	2.1319	2.619	---	protein binding	---
1634742_at	FBgn0022359	Sodh-2	I	I	8.06639	2.46945	7.94026	0.160033	2.01546	8.19252	0.290693	3.54828	2.29194	1.0042	3.38673	1.9871	0.0001016	0.0002926	8.39e-06	0.457	62	0.74	0.769	10.6147	10.656	10.5733	3.47039	4.0412	3.6619	1.4117	1.1836	metabolic process /// oxidation reduction	catalytic activity /// L-iditol 2-dehydrogenase activity /// L-iditol 2-dehydrogenase activity /// L-iditol 2-dehydrogenase activity /// binding /// zinc ion binding /// oxidoreductase activity /// metal ion binding	---
1623564_at	FBgn0036643	Syx8	I	I	8.24334	1.53762	8.28323	0.128515	1.5515	8.20346	0.185328	2.25914	2.26681	1.37219	2.17085	0.924195	0.02232	0.02134	0.1121	0.466	62	0.74	0.799	10.8199	10.9409	10.699	1.80396	1.8345	1.7794	1.4172	1.2951	neurotransmitter secretion /// synaptic vesicle docking during exocytosis /// vesicle-mediated transport	SNAP receptor activity	plasma membrane
1634988_a_at	FBgn0035880	CG17352	I	I	7.86794	2.16598	7.72473	0.202033	2.6154	8.01115	0.208261	2.59964	2.721	1.84936	3.33189	1.81577	0.002189	0.02751	2.393e-06	0.8306	63	0.738	0.69	10.763	10.6562	10.8698	2.39626	2.282	2.5364	1.5029	1.2821	---	---	---
1638938_at	FBgn0026582	CG9418	I	I	7.73683	2.73351	7.93363	0.199986	2.52074	7.54003	0.278256	3.69039	5.02642	2.04932	2.14635	1.44771	0.0007653	0.0144	8.505e-08	1	63	0.738	0.612	10.3015	10.6507	9.9524	0	2.1326	1.2231	1.4595	0.9723	---	DNA binding /// DNA binding /// protein binding	nucleus
1637059_s_at	FBgn0015657	DnaJ-1	I	I	10.4744	8.28075	10.3622	0.93005	8.97542	10.5866	0.882495	8.33597	6.34904	3.61318	5.56882	3.15314	1.012e-07	2.57e-12	0.2154	0.9146	63	0.738	0.841	13.4236	13.6221	13.2251	3.16873	3.3977	3.6928	1.9748	2.1325	protein folding /// response to stress /// response to heat	protein binding /// heat shock protein binding /// unfolded protein binding	cytoplasm /// cytoplasm
1641055_at	FBgn0001224	Hsp23	I	I	9.22643	14.0911	8.8096	1.44781	16.4344	9.64326	1.20895	12.5368	5.57627	4.02572	6.8525	4.88725	1.58e-17	3.08e-20	2.727e-08	0.6846	63	0.738	0.805	11.7316	11.2389	12.2244	6.97273	9.4124	6.8207	2.3018	2.5168	response to hypoxia /// response to hypoxia /// response to stress /// response to heat /// response to heat /// response to heat	actin binding /// protein binding	---
1638872_at	FBgn0001230	Hsp68	I	I	8.08409	19.2156	7.78509	1.60746	20.648	8.3831	1.52117	18.1457	3.46785	3.14543	5.02727	2.93277	1.62e-36	6.17e-41	1.3e-10	0.5199	63	0.738	0.806	10.9498	10.2428	11.6568	9.23482	12.0845	7.7927	2.7146	2.1558	protein folding /// response to stress /// determination of adult lifespan /// response to heat /// response to heat	nucleotide binding /// ATP binding /// unfolded protein binding	mitochondrion /// lipid particle
1630688_at	FBgn0001233	Hsp83	I	I	12.3967	3.96264	12.5938	0.553374	4.39403	12.1995	0.566604	4.64447	5.85965	4.08596	3.81989	2.49072	0.01057	0.00272	0.01242	0.9408	63	0.738	0.775	15.0697	15.578	14.5613	1.47473	1.4534	2.0871	1.5014	1.6698	protein folding /// protein folding /// protein folding /// response to stress /// actin filament organization /// mitotic spindle organization /// centrosome cycle /// spermatogenesis /// R7 cell fate commitment /// torso signaling pathway /// regulation of cell shape /// anterior/posterior axis specification, embryo /// response to heat /// pole plasm mRNA localization /// regulation of circadi…	nucleotide binding /// protein binding /// ATP binding /// SUMO binding /// ATPase activity, coupled /// unfolded protein binding	cytoplasm /// cytoplasm /// cytoplasm /// cytoplasm /// lipid particle /// centrosome
1639394_at	FBgn0002578	m1	I	I	9.52824	2.42696	9.65509	0.279146	2.89118	9.4014	0.239211	2.54441	3.49398	1.6842	3.13868	1.45065	0.009426	0.005067	0.0006542	1	63	0.738	0.535	12.4077	12.7318	12.0836	2.38507	2.7003	2.5321	2.1544	2.5505	multicellular organismal development /// nervous system development /// cell differentiation	serine-type endopeptidase inhibitor activity /// serine-type endopeptidase inhibitor activity /// peptidase inhibitor activity	---
1634364_s_at	FBgn0086708	stv	I	I	9.14205	9.76454	8.83711	0.907361	10.2676	9.44699	0.967983	10.2465	5.7512	2.17058	6.16614	3.65855	3.67e-12	4.84e-15	2.06e-06	0.3708	63	0.738	0.84	11.8617	11.7241	11.9993	4.20719	4.2993	4.3963	1.7604	1.8133	proteolysis /// apoptosis	catalytic activity /// serine-type endopeptidase activity /// protein binding /// protein binding /// peptidase activity /// serine-type peptidase activity /// hydrolase activity	---
1631532_at	FBgn0036986	CG5282	I	I	7.31494	1.22594	7.25725	0.0909048	1.25261	7.37264	0.103322	1.40143	1.45269	0.71866	1.67059	1.12883	0.005916	0.003919	5.095e-05	1	64	0.736	0.736	10.2248	10.1405	10.3092	0.74098	0.625	0.8975	0.9403	1.0133	proteolysis	metalloexopeptidase activity /// dipeptidyl-peptidase activity /// hydrolase activity /// dipeptidase activity /// dipeptidase activity	---
1623486_at	FBgn0037548	CG7900	I	I	8.70937	2.24003	8.56709	0.247986	2.89464	8.85165	0.25129	2.8389	2.99645	1.42723	3.62207	2.14626	0.003228	0.03678	5.128e-05	0.4331	64	0.736	0.736	11.4354	11.4972	11.3736	2.36581	2.5478	2.4362	1.61	1.5606	---	ligase activity /// carbon-nitrogen ligase activity, with glutamine as amido-N-donor /// fatty acid amide hydrolase activity	---
1636888_a_at	FBgn0016123	Aph-4	I	I	10.2558	4.84343	10.0484	0.619748	6.16765	10.4633	0.523969	5.00766	6.02953	3.48998	5.27852	2.98561	0.0008837	0.0002884	0.003461	0.6743	65	0.734	0.752	13.2498	13.0887	13.411	3.53562	3.7815	3.4698	2.0615	1.7018	nervous system development /// metabolic process /// epithelial fluid transport	catalytic activity /// alkaline phosphatase activity /// alkaline phosphatase activity /// alkaline phosphatase activity /// hydrolase activity /// phosphatase activity /// metal ion binding	plasma membrane /// membrane /// integral to membrane /// anchored to membrane /// anchored to plasma membrane
1629034_at	FBgn0033983	CG10253 /// DmirCG10253	I	I	7.32508	1.56112	7.24916	0.166621	2.29848	7.40099	0.0870982	1.17685	1.50432	1.05669	2.65262	1.05082	0.00364	0.007883	5.498e-05	0.9071	65	0.734	0.692	10.5991	10.381	10.8171	1.04072	1.4774	1.1584	1.4083	1.4082	lipid biosynthetic process /// ether lipid biosynthetic process	catalytic activity /// alkylglycerone-phosphate synthase activity /// alkylglycerone-phosphate synthase activity /// oxidoreductase activity /// transferase activity /// FAD binding	peroxisome /// peroxisome
1629969_at	FBgn0037166	CG11426	I	I	8.52911	3.16642	8.28164	0.382084	4.61362	8.77657	0.30979	3.52974	3.43082	2.54256	4.90461	3.14099	0.0002039	0.01809	1.771e-07	0.2697	65	0.734	0.778	11.3228	11.1837	11.4619	3.47367	3.9685	3.3288	1.6104	2.2811	phototransduction /// dephosphorylation	catalytic activity /// phosphatidate phosphatase activity /// phosphatidate phosphatase activity /// phosphatidate phosphatase activity /// hydrolase activity	membrane
1629955_at	FBgn0035933	CG13309	I	I	9.85501	6.23784	9.6475	0.753233	7.80755	10.0625	0.608028	6.0425	6.23497	3.65242	6.16664	3.35747	8.667e-05	4.254e-06	0.006522	0.7197	65	0.734	0.783	11.9724	11.7295	12.2153	5.70526	5.9829	5.8076	2.3527	2.8339	chitin metabolic process	chitin binding	extracellular region
1638764_at	FBgn0040658	CG13516	I	I	7.30775	1.58809	7.28005	0.14474	1.98817	7.33545	0.115016	1.56795	1.60958	0.90519	1.99692	1.2448	0.004324	0.0003153	0.152	0.8888	65	0.734	0.699	10.337	10.2861	10.3879	0.98453	1.063	1.2335	0.8872	1.3989	---	---	---
1630561_at	FBgn0039239	CG13641	I	I	7.15203	3.02606	7.3197	0.323919	4.42531	6.98436	0.157412	2.25378	3.08586	1.68909	3.34686	1.34508	1.758e-06	9.359e-06	2.523e-09	0.1613	65	0.734	0.545	9.8908	10.0728	9.7088	1.07823	1.7936	1.2321	1.3246	1.1698	---	---	---
1628823_at	FBgn0036321	CG14120	I	I	9.08961	5.58057	9.16679	0.688974	7.51598	9.01242	0.382089	4.23959	5.59144	2.96727	3.9967	1.69396	7.974e-06	8.947e-09	0.2354	0.4416	65	0.734	0.728	12.0416	12.3773	11.7059	4.38975	3.8183	5.1193	2.4673	2.1674	oxidation reduction	nucleic acid binding /// protein binding /// oxidoreductase activity /// hydrolase activity /// metal ion binding	---
1635724_at	FBgn0038658	CG14292 /// DpseGA12884 /// DvirGJ14186	I	I	12.3747	3.36288	12.1261	0.603561	4.97736	12.6233	0.416038	3.2958	4.30323	2.19696	3.92226	2.85676	0.0002566	0.001442	7.955e-05	0.182	65	0.734	0.805	14.7971	14.634	14.9601	1.40046	1.5855	1.4303	1.8553	1.9379	---	---	---
1640556_at	FBgn0037485	CG14606	I	I	7.34622	3.38659	7.36986	0.315178	4.27657	7.32259	0.209314	2.85847	2.47782	2.39267	2.32198	1.73448	1.558e-05	9.045e-09	0.6127	0.8056	65	0.734	0.797	10.3845	10.4504	10.3187	2.41759	2.5703	2.497	1.505	1.2965	transport /// phagocytosis, engulfment /// transmembrane transport	transporter activity /// protein binding /// hexose transmembrane transporter activity	membrane /// integral to membrane
1631969_at	FBgn0030331	CG15221	I	I	7.08339	2.43146	7.18757	0.141896	1.97419	6.97922	0.247713	3.5493	2.15711	1.40724	3.29691	2.08259	0.0003127	0.0006084	3.426e-05	0.6041	65	0.734	0.551	10.0236	10.1092	9.938	2.07183	2.139	2.4603	1.0702	0.991	transmembrane transport	secondary active organic cation transmembrane transporter activity	---
1635870_at	FBgn0030218	CG1628	I	I	8.27321	2.81123	8.18324	0.315822	3.85938	8.36317	0.220355	2.63482	2.83466	2.04472	3.0166	1.42985	7.205e-05	2.05e-05	0.002788	0.2509	65	0.734	0.782	10.7985	10.7649	10.8321	1.17151	1.1963	1.4396	1.5429	1.1921	mitochondrial ornithine transport /// transport /// amino acid transport /// transmembrane transport	L-ornithine transmembrane transporter activity /// L-ornithine transmembrane transporter activity /// binding /// amino acid transmembrane transporter activity /// transmembrane transporter activity /// transmembrane transporter activity	mitochondrial envelope /// mitochondrial inner membrane /// mitochondrial inner membrane /// membrane /// integral to membrane
1626524_at	FBgn0032412	CG16996	I	I	8.9814	2.80656	8.97636	0.32765	3.65014	8.98645	0.2722	3.02901	3.09308	1.43469	3.21098	1.47036	0.0002786	3.596e-05	1	0.1482	65	0.734	0.793	11.6059	11.6937	11.5182	1.90665	1.8475	2.3093	1.8019	1.6783	proteolysis /// proteolysis	catalytic activity /// serine-type endopeptidase activity /// serine-type endopeptidase activity /// hydrolase activity	---
1636885_at	FBgn0038450	CG17560	I	I	10.6528	4.26225	10.4916	0.607391	5.78931	10.814	0.486442	4.49826	4.70346	2.79309	4.60469	3.46469	0.0001285	7.515e-05	0.009898	0.1189	65	0.734	0.667	13.6045	13.7084	13.5006	2.00028	2.6824	2.5946	1.8656	1.8142	metabolic process	catalytic activity /// binding /// protein binding	---
1631234_at	FBgn0035265	CG18173	I	I	7.8558	2.46681	7.80903	0.279904	3.58436	7.90258	0.206682	2.61538	2.74021	1.59067	3.64927	1.68721	0.003436	0.003347	0.2117	0.1601	65	0.734	0.78	10.8553	10.8636	10.847	2.21519	2.9289	2.4049	1.4115	1.5485	GPI anchor biosynthetic process	acyltransferase activity /// transferase activity /// transferase activity, transferring acyl groups	endoplasmic reticulum membrane /// integral to membrane
1626750_at	FBgn0050479	CG30479	I	I	7.75926	1.59759	7.81345	0.167412	2.14261	7.70506	0.130046	1.68779	1.7658	0.794885	1.8177	0.809619	4.533e-05	3.906e-05	0.0008808	0.09693	65	0.734	0.629	10.3275	10.4735	10.1815	1.18721	1.331	1.176	1.2684	0.9407	---	---	---
1639934_at	FBgn0051272	CG31272	I	I	9.00106	7.0443	8.82607	0.826561	9.36499	9.17605	0.538203	5.8653	6.47343	5.22759	5.83415	4.12074	7.533e-05	1.5e-06	0.02589	0.7911	65	0.734	0.829	11.4096	11.2557	11.5636	2.88078	3.0678	3.055	1.6641	1.6777	lipid metabolic process /// transport /// transmembrane transport	transporter activity /// lipase activity /// hydrolase activity	synaptic vesicle membrane
1630244_s_at	FBgn0051809	CG31809 /// CG31810	I	I	8.30929	3.16519	8.22521	0.355054	4.31666	8.39338	0.246554	2.93748	3.41203	2.34102	4.40171	3.40851	0.04218	0.01166	0.08846	0.9361	65	0.734	0.695	10.9061	10.9347	10.8776	8.65071	9.1862	8.5247	1.546	2.0412	metabolic process /// steroid metabolic process /// oxidation reduction	catalytic activity /// binding /// steroid dehydrogenase activity /// oxidoreductase activity	---
1639359_at	FBgn0051974	CG31974	I	I	9.80847	4.01657	9.68533	0.505724	5.22155	9.93162	0.363312	3.65813	3.70427	2.1917	4.63773	2.34872	0.0002592	1.481e-05	0.01754	0.7657	65	0.734	0.78	12.5624	12.6214	12.5033	1.8632	2.5495	2.0481	1.6899	1.7591	---	---	---
1634445_at	FBgn0052750	CG32750	I	I	7.19574	2.30678	7.37129	0.262013	3.55451	7.02018	0.145117	2.06714	3.05791	1.68416	2.86628	1.57753	8.555e-06	0.002528	1.29e-10	0.1183	65	0.734	0.708	10.0919	10.2556	9.9281	2.65508	2.983	2.7179	1.0764	1.2562	nitrogen compound metabolic process	hydrolase activity /// hydrolase activity /// hydrolase activity, acting on carbon-nitrogen (but not peptide) bonds /// hydrolase activity, acting on carbon-nitrogen (but not peptide) bonds, in linear amides /// pantetheine hydrolase activity	extrinsic to membrane
1634529_at	FBgn0034711	CG3290	I	I	9.43933	9.92294	9.24489	1.16178	12.5667	9.63377	0.825801	8.57194	8.59116	6.91491	7.34997	5.41674	3.952e-05	1.649e-07	0.09517	0.9134	65	0.734	0.822	12.0812	11.8633	12.2991	5.03912	6.3629	4.9913	2.3878	2.5686	metabolic process	catalytic activity /// alkaline phosphatase activity /// alkaline phosphatase activity /// hydrolase activity /// phosphatase activity	---
1623813_at	FBgn0053307	CG33307	I	I	9.21978	3.3274	9.12754	0.350277	3.83758	9.31201	0.34424	3.69673	3.07089	1.64461	4.87807	2.42758	0.007101	0.0008564	0.06264	0.9136	65	0.734	0.52	12.1347	12.1448	12.1246	4.99673	4.5883	6.1772	2.351	2.3768	---	---	---
1629184_at	FBgn0036833	CG3819	I	I	10.5716	3.96379	10.5874	0.498785	4.7111	10.5558	0.38734	3.66945	3.7888	1.99863	3.83114	2.12165	0.0002673	9.673e-07	0.974	1	65	0.734	0.824	12.9279	13.1113	12.7446	8.36908	8.1618	8.6871	2.1257	1.7847	---	nucleic acid binding /// protein binding /// hydrolase activity /// metal ion binding	---
1623371_at	FBgn0259101	CG42249	I	I	7.22172	1.80554	7.23189	0.152697	2.11144	7.21154	0.146667	2.03378	1.82278	1.48468	1.6012	1.03756	0.0002514	1.051e-05	0.8178	0.3916	65	0.734	0.669	10.2214	10.3162	10.1265	2.37575	3.3498	1.9647	1.1629	0.9254	nucleotide catabolic process	nucleotide binding /// protein binding /// 5'-nucleotidase activity /// 5'-nucleotidase activity /// hydrolase activity /// hydrolase activity, acting on ester bonds /// metal ion binding	---
1630635_s_at	FBgn0038652	CG7720	I	I	9.46868	3.87734	9.10268	0.483512	5.31175	9.83469	0.458432	4.66138	4.93436	2.6931	4.9326	3.6607	2.258e-05	0.005063	2.514e-09	0.1478	65	0.734	0.654	12.188	12.0512	12.3249	3.61179	4.0433	4.356	1.7794	1.8512	transport /// ion transport /// sodium ion transport /// transmembrane transport	transporter activity /// sodium:iodide symporter activity	membrane /// integral to membrane
1625082_a_at	FBgn0033047	CG7882	I	I	8.70785	5.2255	8.47766	0.613847	7.24076	8.93804	0.409001	4.57596	5.06122	3.42751	5.23001	3.19659	2.588e-05	8.203e-06	4.837e-05	0.3885	65	0.734	0.824	11.4639	11.3508	11.5769	2.68909	3.0526	2.5401	1.7751	1.8693	transport /// transmembrane transport	transporter activity /// glucose transmembrane transporter activity /// substrate-specific transmembrane transporter activity	membrane /// integral to membrane
1633540_at	FBgn0043791	CG8147	I	I	7.73389	11.892	7.8647	1.17628	14.9564	7.60307	0.71785	9.44158	6.47588	6.98552	6.9388	4.9096	2.289e-07	1.39e-11	0.1769	0.7467	65	0.734	0.784	10.5166	10.431	10.6023	4.15521	4.5767	5.8808	1.7465	2.147	metabolic process	catalytic activity /// alkaline phosphatase activity /// alkaline phosphatase activity /// hydrolase activity /// phosphatase activity	---
1641270_at	FBgn0036381	CG8745	I	I	10.1151	5.15958	9.95968	0.723695	7.26625	10.2704	0.426424	4.15195	5.53318	3.4679	5.02545	3.27637	0.0001938	1.565e-05	0.02554	0.5451	65	0.734	0.793	11.8855	11.9295	11.8416	6.42534	6.0449	7.1282	2.6397	2.396	arginine catabolic process to glutamate	catalytic activity /// ornithine-oxo-acid transaminase activity /// alanine-glyoxylate transaminase activity /// transaminase activity /// transferase activity /// pyridoxal phosphate binding	mitochondrion
1629566_at	FBgn0033733	CG8834	I	I	9.62594	3.05276	9.50488	0.415189	4.36817	9.747	0.323477	3.31873	4.69242	2.57393	4.04199	2.3319	0.01062	0.01721	0.02155	0.3756	65	0.734	0.697	12.8823	12.9088	12.8557	3.03284	3.1665	3.0445	1.8647	2.1659	metabolic process	catalytic activity /// 4-coumarate-CoA ligase activity /// 4-coumarate-CoA ligase activity /// ligase activity	---
1628150_a_at	FBgn0036875	CG9449	I	I	7.42116	1.93341	7.33335	0.181218	2.47115	7.50897	0.165922	2.20965	1.75166	1.4148	3.51767	1.36147	0.008471	0.02034	0.0004212	0.7656	65	0.734	0.681	10.5735	10.3323	10.8147	2.15629	2.3407	2.2166	1.1948	1.6209	phagocytosis, engulfment	acid phosphatase activity /// acid phosphatase activity /// hydrolase activity	---
1623706_at	FBgn0031801	CG9498	I	I	9.68917	4.80165	9.33317	0.620701	6.65049	10.0452	0.508693	5.06405	6.30527	4.27542	6.73513	3.65441	0.001033	0.01104	5.588e-06	0.6214	65	0.734	0.837	12.3844	12.1395	12.6292	1.7566	2.0423	2.6909	2.1738	2.2194	---	---	---
1639101_at	FBgn0037635	CG9837	I	I	7.92563	6.164	7.83955	0.601807	7.67655	8.01172	0.452224	5.64454	3.87023	3.17603	5.42715	2.55176	1.37e-06	6.55e-10	0.1062	0.394	65	0.734	0.794	10.7549	10.6205	10.8892	2.41617	2.3725	3.4079	2.003	1.9596	---	protein binding	---
1634731_at	FBgn0033397	Cyp4p3	I	I	8.28503	3.83086	7.94869	0.449344	5.65305	8.62136	0.311238	3.61008	5.1008	3.01578	5.13557	3.82893	8.119e-05	0.01455	2.207e-09	0.6794	65	0.734	0.78	10.6544	10.2643	11.0444	2.51703	3.6333	3.397	1.5123	2.1006	oxidation reduction	monooxygenase activity /// iron ion binding /// electron carrier activity /// electron carrier activity /// electron carrier activity /// oxidoreductase activity /// heme binding /// metal ion binding	endoplasmic reticulum /// endoplasmic reticulum membrane /// microsome /// microsome /// membrane /// membrane
1636620_s_at	FBgn0010651	l(2)08717	I	I	9.62721	5.10051	9.5023	0.658274	6.92752	9.75212	0.438036	4.4917	5.26846	3.50704	5.00278	2.86942	0.0001436	8.409e-06	0.06084	0.476	65	0.734	0.837	12.0438	12.0609	12.0268	1.46333	1.9007	2.1309	1.6371	1.8991	response to hypoxia /// response to hypoxia /// wing disc dorsal/ventral pattern formation /// transmembrane transport	high affinity inorganic phosphate:sodium symporter activity	plasma membrane
1627227_at	FBgn0014869	Pglym78	I	I	9.23529	2.16207	9.33181	0.223597	2.39608	9.13876	0.263964	2.8884	3.40191	2.00632	3.01531	1.24695	0.02289	0.02909	0.00754	0.7354	65	0.734	0.549	11.309	11.453	11.1649	0.59235	0.6916	1.1525	1.862	1.3322	glycolysis /// metabolic process	catalytic activity /// phosphoglycerate mutase activity /// phosphoglycerate mutase activity /// isomerase activity /// intramolecular transferase activity, phosphotransferases /// 2,3-bisphosphoglycerate-dependent phosphoglycerate mutase activity	---
1628494_a_at	FBgn0024315	Picot	I	I	10.2888	4.73752	10.0552	0.657034	6.53427	10.5223	0.486662	4.62505	6.7635	4.44958	5.91436	3.76183	0.009646	0.007787	0.003973	0.7919	65	0.734	0.785	12.8419	12.7936	12.8902	1.72214	1.7757	1.8774	2.1458	1.723	transport /// ion transport /// sodium ion transport /// phosphate transport /// phosphate transport /// transmembrane transport	inorganic phosphate transmembrane transporter activity /// high affinity inorganic phosphate:sodium symporter activity /// high affinity inorganic phosphate:sodium symporter activity /// phosphate transmembrane transporter activity /// symporter activity	membrane /// integral to membrane /// integral to membrane
1639152_at	FBgn0034085	Ptp52F	I	I	7.49121	2.50631	7.52546	0.22179	2.9472	7.45697	0.19673	2.63821	2.56645	2.5638	1.65524	1.26216	0.0007139	2.276e-05	0.2688	0.802	65	0.734	0.789	10.4634	10.6169	10.3099	0.88285	1.118	1.1745	1.1079	0.8893	protein amino acid dephosphorylation /// protein amino acid dephosphorylation /// axon guidance /// axon guidance /// motor axon guidance /// dephosphorylation	phosphoprotein phosphatase activity /// protein tyrosine phosphatase activity /// protein tyrosine phosphatase activity /// hydrolase activity /// phosphatase activity	---
1636331_at	FBgn0039938	Sox102F	I	I	7.20293	1.32111	7.15922	0.12141	1.69585	7.24665	0.112313	1.54986	1.35942	0.920054	1.6979	1.12514	0.0006892	0.001075	0.002269	0.2351	65	0.734	0.63	10.2897	10.3099	10.2696	1.48936	1.5708	1.4533	1.3886	1.0255	regulation of transcription	DNA binding /// transcription factor activity	nucleus /// nucleus
1638808_at	FBgn0024980	Syx4	I	I	7.58979	1.32658	7.56619	0.139148	1.83908	7.61338	0.108211	1.42133	1.44865	0.94748	1.8304	0.797773	0.001992	0.00115	0.1977	0.1965	65	0.734	0.798	10.4143	10.4278	10.4007	0.55772	0.3583	0.675	1.2432	0.9943	inter-male aggressive behavior /// transport /// neurotransmitter transport /// neurotransmitter secretion /// synaptic vesicle docking during exocytosis /// vesicle-mediated transport /// vesicle-mediated transport	SNAP receptor activity /// protein binding /// protein binding	cytoplasm /// plasma membrane /// membrane /// integral to membrane
1639476_at	FBgn0030262	Vago	I	I	8.85029	4.16695	8.86292	0.498497	5.62453	8.83767	0.314538	3.55907	4.32709	1.86062	4.06023	2.31958	9.827e-05	1.831e-06	0.99	0.4338	65	0.734	0.766	11.3553	11.4114	11.2992	2.16323	3.3198	2.0238	1.9668	2.1902	---	---	---
1641534_at	FBgn0039629	CG11842	I	I	8.56693	2.73242	8.39521	0.321088	3.82465	8.73865	0.247824	2.83596	3.28735	1.58815	4.06191	2.64853	0.001305	0.01132	1.317e-05	0.5847	66	0.734	0.764	11.1997	11.1555	11.2439	3.51872	3.9378	3.5677	2.1857	2.0085	proteolysis /// proteolysis	catalytic activity /// serine-type endopeptidase activity /// serine-type endopeptidase activity /// peptidase activity /// serine-type peptidase activity /// hydrolase activity	---
1638636_at	FBgn0031703	CG12512	I	I	8.56998	2.80724	8.40598	0.3476	4.13515	8.73398	0.27548	3.15412	3.41217	1.90331	5.00776	2.53937	0.005039	0.04903	0.0002009	0.3541	66	0.734	0.742	11.7951	11.8116	11.7785	1.79608	1.4643	2.5267	1.5125	1.4013	metabolic process	catalytic activity /// long-chain fatty acid-CoA ligase activity /// long-chain fatty acid-CoA ligase activity /// ligase activity	---
1638183_at	FBgn0034501	CG13868	I	I	8.61554	3.97456	8.37995	0.445293	5.31379	8.85114	0.469963	5.30963	5.69485	3.46715	5.91636	3.33534	0.001832	0.03384	0.0001209	0.1635	66	0.734	0.494	9.976	9.9734	9.9786	5.50483	5.3424	5.8775	2.1092	1.7303	---	---	---
1640884_at	FBgn0029766	CG15784	I	I	9.4462	5.09994	9.18964	0.705361	7.67561	9.70275	0.475539	4.90108	5.82363	3.59726	6.60083	3.74697	0.0003096	0.001138	0.0003776	0.1516	66	0.734	0.795	12.3871	12.3484	12.4257	3.4335	3.6726	4.4572	2.687	1.8911	---	---	---
1641479_at	FBgn0033798	CG15870	I	I	7.55081	2.08296	7.44833	0.188655	2.53284	7.65328	0.168585	2.20279	2.63564	1.31154	3.0439	1.54277	0.005208	0.007336	7.02e-05	0.9998	66	0.734	0.69	10.0308	10.0379	10.0237	2.08019	1.7867	2.545	1.0224	1.225	---	---	---
1628558_at	FBgn0050022	CG30022	I	I	8.74063	2.33354	8.71031	0.27728	3.18336	8.77095	0.233971	2.66757	2.86118	1.23059	3.79971	2.22584	0.03572	0.02237	0.6704	0.477	66	0.734	0.719	11.3858	11.502	11.2695	1.63635	1.55	1.6881	1.7175	1.7279	---	hydrolase activity	---
1632652_s_at	FBgn0050022	CG30022 /// CG40100	I	I	8.38247	2.49308	8.30947	0.258275	3.1082	8.45547	0.254804	3.01347	2.44135	1.16884	3.91623	2.26641	0.006397	0.004852	0.04172	0.4313	66	0.734	0.73	10.7091	10.7857	10.6325	1.70478	1.6395	1.9835	1.782	1.6194	---	hydrolase activity	---
1624971_at	FBgn0040383	CG5254	I	I	9.487	2.56848	9.35865	0.353383	3.77601	9.61535	0.249021	2.58983	3.25865	1.26242	3.89888	2.0273	0.002463	0.007332	0.001364	0.3163	66	0.734	0.786	11.8466	11.8449	11.8482	1.51324	1.4574	1.9725	1.648	1.657	transport /// salivary gland cell autophagic cell death /// autophagic cell death /// transmembrane transport	transporter activity /// tricarboxylate secondary active transmembrane transporter activity /// binding /// transmembrane transporter activity	mitochondrial envelope /// mitochondrial inner membrane /// membrane /// integral to membrane
1627432_at	FBgn0029826	CG6041	I	I	7.85336	1.96069	7.92331	0.216054	2.72682	7.78341	0.157163	2.0192	2.38112	1.10368	2.29634	1.33974	0.0003032	0.000461	0.001712	0.172	66	0.734	0.761	10.7209	10.8408	10.6011	1.58242	1.8392	1.654	1.3853	1.1872	proteolysis	catalytic activity /// serine-type endopeptidase activity /// serine-type endopeptidase activity /// serine-type endopeptidase activity /// hydrolase activity	extracellular region
1636970_at	FBgn0034588	CG9394	I	I	8.43238	2.89109	8.34828	0.37327	4.47122	8.51649	0.203402	2.38833	3.06618	1.67431	3.65154	1.82917	0.0002458	0.0002111	0.01723	0.1016	66	0.734	0.785	11.6318	11.6203	11.6433	3.19191	3.3702	3.3167	2.1075	1.3901	carbohydrate metabolic process /// glycerol metabolic process /// lipid metabolic process	catalytic activity /// protein binding /// phosphoric diester hydrolase activity /// glycerophosphodiester phosphodiesterase activity /// hydrolase activity /// carbohydrate binding	---
1638053_at	FBgn0015037	Cyp4p1	I	I	9.96552	4.14959	9.6855	0.59637	6.15735	10.2455	0.402699	3.93047	4.47792	2.42565	5.8667	3.60261	0.000298	0.002419	1.348e-05	0.3157	66	0.734	0.804	12.4399	12.3148	12.5649	7.73505	7.6172	7.9258	1.8027	1.9005	oxidation reduction	monooxygenase activity /// iron ion binding /// protein binding /// electron carrier activity /// electron carrier activity /// electron carrier activity /// oxidoreductase activity /// heme binding /// metal ion binding	endoplasmic reticulum /// endoplasmic reticulum membrane /// microsome /// microsome /// membrane /// membrane
1623787_at	FBgn0025687	LKR	I	I	7.69466	2.82006	7.69874	0.279444	3.62974	7.69058	0.202778	2.6367	2.2846	1.07713	2.25326	1.12758	4.824e-07	3.56e-10	1	0.05126	66	0.734	0.738	10.498	10.4985	10.4975	2.21322	2.2208	2.5839	1.1159	1.1812	metabolic process /// regulation of histone methylation /// histone arginine methylation /// oxidation reduction	catalytic activity /// saccharopine dehydrogenase (NAD+, L-lysine-forming) activity /// saccharopine dehydrogenase (NAD+, L-lysine-forming) activity /// binding /// protein binding /// oxidoreductase activity	---
1624543_s_at	FBte0000333	---	I	I	8.65605	3.1271	8.50584	0.358547	4.2153	8.80626	0.275662	3.1303	4.39345	2.05202	4.29856	2.84567	0.0128	0.01493	0.001169	0.8731	67	0.733	0.625	10.8546	10.912	10.7973	11.2221	11.2319	11.9503	1.9538	1.8606	---	---	---
1629559_s_at	FBgn0020762	Atet	I	I	8.38141	3.00579	8.38234	0.322049	3.842	8.38048	0.233085	2.78128	3.77217	1.61216	3.06944	1.51401	0.001851	4.874e-05	1	0.8515	67	0.733	0.788	10.9749	11.1712	10.7785	1.9669	3.0774	2.0008	1.7284	1.3785	---	nucleotide binding /// transporter activity /// ATP binding /// hydrolase activity /// ATPase activity /// nucleoside-triphosphatase activity /// ATPase activity, uncoupled /// ATPase activity, coupled to transmembrane movement of substances	membrane /// integral to membrane /// ATP-binding cassette (ABC) transporter complex
1626033_at	FBgn0034110	Atg9	I	I	8.40672	2.28424	8.41652	0.254925	3.02886	8.39693	0.237841	2.83248	3.72662	1.92783	3.16534	1.71555	0.0473	0.03719	0.9918	0.4102	67	0.733	0.787	11.5896	11.7362	11.443	0.77092	0.7769	0.9473	1.8105	1.3373	---	---	---
1630699_at	FBgn0010395	betaInt-nu	I	I	7.64169	2.07515	7.56516	0.196404	2.59616	7.71821	0.200831	2.60204	2.73711	1.3714	2.14243	1.92466	0.0005798	0.001533	0.001557	0.1594	67	0.733	0.58	9.9713	10.0349	9.9076	1.34402	1.3364	2.0682	1.4662	1.185	cell adhesion /// cell adhesion /// heterophilic cell-cell adhesion /// cell-matrix adhesion /// cell-matrix adhesion /// integrin-mediated signaling pathway /// cell-cell adhesion /// olfactory behavior	receptor activity /// receptor activity /// receptor activity /// binding /// cell adhesion molecule binding /// cell adhesion molecule binding	integrin complex /// integrin complex /// integrin complex /// integrin complex /// membrane /// integral to membrane
1628490_at	FBgn0039509	bigmax	I	I	9.03425	1.94268	9.09622	0.196803	2.16357	8.97229	0.252647	2.81586	3.08744	1.2089	2.62876	1.38367	0.009717	0.01698	0.05862	0.2501	67	0.733	0.758	11.6386	11.9726	11.3046	0.78387	1.1541	1.2775	2.272	1.9348	transcription /// muscle organ development /// salivary gland cell autophagic cell death /// regulation of transcription /// regulation of transcription /// autophagic cell death /// dendrite morphogenesis	transcription factor activity /// transcription factor activity /// protein binding /// transcription regulator activity	nucleus /// nucleus /// nucleus
1636896_a_at	FBgn0031190	CG12576	I	I	9.67629	2.90921	9.54484	0.38779	4.06283	9.80775	0.36047	3.67536	4.52821	2.64956	3.77579	3.12005	0.008428	0.03615	0.01149	0.1934	67	0.733	0.822	12.8412	13.1007	12.5817	0	1.434	1.4828	1.9677	1.6936	---	protein binding	---
1638508_at	FBgn0032381	CG14934	I	I	9.3104	5.11053	9.27212	0.572867	6.17839	9.34869	0.483011	5.16661	5.94065	2.46177	5.70803	3.96482	0.004866	0.0001624	0.8385	0.9285	67	0.733	0.658	11.6133	11.5573	11.6693	9.66877	10.4503	10.6398	1.9675	1.8623	carbohydrate metabolic process /// metabolic process	catalytic activity /// alpha-glucosidase activity /// alpha-glucosidase activity /// hydrolase activity /// hydrolase activity, acting on glycosyl bonds /// cation binding	---
1640979_at	FBgn0030484	CG1681	I	I	10.9185	3.16437	10.6751	0.479067	4.48769	11.1618	0.415041	3.71839	4.39807	1.5143	5.08164	2.89452	0.001814	0.0252	6.168e-05	0.2739	67	0.733	0.772	12.7485	12.5147	12.9824	2.91112	2.8528	3.2462	2.3269	2.6375	---	glutathione transferase activity /// glutathione transferase activity /// protein binding /// transferase activity	---
1634117_at	FBgn0039165	CG6204	I	I	7.59743	1.22995	7.58322	0.134372	1.77196	7.61164	0.111441	1.46409	1.93307	0.989213	1.84761	0.882766	0.03273	0.04443	0.6835	0.2562	67	0.733	0.712	10.7689	10.9108	10.627	0.59326	0.5339	0.6477	1.7419	1.0639	---	---	---
1640015_at	FBgn0030960	CG7053	I	I	8.40643	2.79459	8.35065	0.30069	3.6008	8.46221	0.2815	3.32655	4.347	2.2197	3.28606	2.54415	0.02111	0.01251	0.274	0.4963	67	0.733	0.822	11.3129	11.6385	10.9873	1.12621	1.283	1.5909	2.3676	1.6457	---	protein binding	---
1632481_at	FBgn0035763	CG8602	I	I	10.5126	2.63244	10.6177	0.307123	2.89256	10.4074	0.366389	3.52046	4.27544	1.93491	3.056	1.2449	0.007563	0.00602	0.02555	0.5089	67	0.733	0.786	12.9971	13.4133	12.581	1.26361	1.2454	1.8209	1.6972	1.4929	transmembrane transport	---	---
1640227_at	FBgn0028473	CG8801	I	I	10.9645	2.74152	11.1173	0.479603	4.31401	10.8117	0.268902	2.48713	5.10543	2.78364	3.26875	1.48588	0.01535	0.04723	0.006349	0.4015	67	0.733	0.57	14.135	14.6464	13.6236	1.24708	1.3772	2.0411	1.7579	1.6374	ribosome biogenesis	nucleotide binding /// GTP binding /// GTP binding /// GTP binding	nucleus /// nucleus /// nucleolus
1631374_at	FBgn0024248	chico	I	I	8.39677	2.46631	8.34953	0.286268	3.42855	8.44402	0.248957	2.94832	3.60062	1.61586	3.19369	2.28159	0.008838	0.01137	0.301	0.1815	67	0.733	0.733	11.7464	11.9956	11.4972	0.31967	0.853	1.027	1.8051	1.335	cell morphogenesis /// primary spermatocyte growth /// growth of a germarium-derived egg chamber /// vitellogenesis /// aging /// metabolic process /// insulin receptor signaling pathway /// insulin receptor signaling pathway /// insulin receptor signaling pathway /// insulin receptor signaling pathway /// insulin receptor signaling pathway /// determination of adult lifespan /// regulation of ce…	insulin receptor binding /// insulin receptor binding /// insulin receptor binding /// insulin-like growth factor receptor binding /// insulin-like growth factor receptor binding /// insulin-like growth factor receptor binding /// protein binding /// SH2 domain binding /// phosphoinositide 3-kinase binding	nucleus /// cytoplasm /// microsome
1628345_at	FBgn0013771	Cyp6a9	I	I	8.73902	3.17959	8.56721	0.330699	3.86006	8.91082	0.326009	3.65858	3.95053	1.79077	5.43793	3.23494	0.02419	0.0384	0.0006197	0.9478	67	0.733	0.795	10.4454	10.4788	10.412	6.37242	6.8405	6.5769	2.3782	2.6182	insecticide metabolic process /// oxidation reduction	monooxygenase activity /// iron ion binding /// protein binding /// electron carrier activity /// electron carrier activity /// electron carrier activity /// oxidoreductase activity /// heme binding /// metal ion binding	endoplasmic reticulum /// endoplasmic reticulum membrane /// microsome /// microsome /// membrane /// membrane
1623846_at	FBgn0042650	disco-r	I	I	7.61601	2.43614	7.55177	0.243414	3.22327	7.68026	0.194269	2.52945	3.07194	1.59398	3.24879	1.55996	0.005676	0.002244	0.03463	0.6425	67	0.733	0.731	9.9084	9.9645	9.8523	0.53163	1.0528	0.8364	1.0608	1.2667	regulation of transcription	transcription factor activity /// zinc ion binding	intracellular /// nucleus
1637833_at	FBgn0010052	Jhe	I	I	6.8324	2.03716	6.82412	0.141135	2.06818	6.84067	0.197282	2.88395	2.41663	1.49204	3.31533	1.94779	0.04784	0.01951	0.9639	0.6271	67	0.733	0.647	9.7437	9.6427	9.8448	1.53737	1.4784	2.1761	1.0191	1.2719	juvenile hormone catabolic process	carboxylesterase activity /// juvenile-hormone esterase activity /// juvenile-hormone esterase activity /// juvenile-hormone esterase activity /// juvenile-hormone esterase activity /// protein binding /// hydrolase activity	mitochondrion
1635757_at	FBgn0037163	laza	I	I	7.95502	2.2539	7.864	0.258294	3.28451	8.04605	0.189049	2.34958	2.66455	1.47132	2.80191	1.50985	0.0001675	0.0006734	0.0005299	0.08012	67	0.733	0.764	11.0111	11.1466	10.8756	2.63561	2.9907	2.7246	2.0295	1.2576	phototransduction /// phototransduction /// response to light intensity /// dephosphorylation /// thermotaxis	catalytic activity /// phosphatidate phosphatase activity /// phosphatidate phosphatase activity /// phosphatidate phosphatase activity /// hydrolase activity	membrane
1632908_s_at	FBgn0051072	Lerp	I	I	8.97918	3.16576	8.89421	0.402416	4.52447	9.06414	0.274169	3.02476	4.08199	2.63088	3.83958	2.48443	0.004372	0.002061	0.07975	0.4294	67	0.733	0.839	11.2253	11.4025	11.0481	2.66627	2.9598	2.6222	2.214	2.0137	transport /// post-Golgi vesicle-mediated transport /// lysosomal transport	receptor activity /// receptor activity /// transporter activity /// protein binding /// protein binding	cytoplasm /// cytoplasm /// integral to membrane
1639500_at	FBgn0085424	nub	I	I	8.07611	3.38235	8.07474	0.357051	4.42182	8.07748	0.290901	3.60138	4.42242	2.36327	4.15838	1.85571	0.007667	0.001342	1	0.5266	67	0.733	0.673	9.9351	10.1147	9.7555	2.02371	2.4021	1.9707	2.2656	1.917	transcription /// regulation of transcription, DNA-dependent /// regulation of transcription from RNA polymerase II promoter /// multicellular organismal development /// pattern specification process /// neuroblast fate determination /// ganglion mother cell fate determination /// ventral cord development /// regulation of transcription	DNA binding /// transcription factor activity /// transcription factor activity /// RNA polymerase II transcription factor activity /// transcription regulator activity /// sequence-specific DNA binding	nucleus /// nucleus /// nucleus
1641053_s_at	FBgn0004885	tok	I	I	8.59326	3.0986	8.34177	0.372504	4.46553	8.84476	0.324487	3.66869	4.16777	1.90755	4.49058	2.95195	9.798e-05	0.01627	6.891e-08	0.1627	67	0.733	0.802	11.0712	10.9813	11.1611	1.56843	1.9322	2.3206	1.9208	1.4567	proteolysis /// axon guidance /// defasciculation of motor neuron axon /// motor axon guidance /// imaginal disc-derived wing vein morphogenesis /// protein maturation by peptide bond cleavage	metalloendopeptidase activity /// metalloendopeptidase activity /// calcium ion binding /// peptidase activity /// metallopeptidase activity /// zinc ion binding /// hydrolase activity /// metal ion binding	---
1639467_at	FBgn0052672	Atg8a	I	I	12.6444	1.98151	12.516	0.346863	2.77135	12.7727	0.309688	2.42462	2.71833	1.91068	2.80072	2.00304	0.00581	0.02696	0.004158	0.2194	68	0.73	0.805	14.562	14.5896	14.5344	0.34927	0.898	0.9708	1.3998	1.8126	determination of adult lifespan /// regulation of protein ubiquitination	protein binding	---
1638020_at	FBgn0035679	CG10467	I	I	9.16195	2.74318	9.01866	0.321476	3.56457	9.30525	0.353553	3.79951	3.47974	1.77573	4.62974	2.36097	0.003063	0.02989	0.001386	0.13	68	0.73	0.677	12.0754	12.1091	12.0418	2.11029	2.0243	2.9387	1.8956	1.7423	carbohydrate metabolic process /// hexose metabolic process	catalytic activity /// aldose 1-epimerase activity /// aldose 1-epimerase activity /// isomerase activity /// carbohydrate binding	---
1629939_a_at	FBgn0035298	CG1140	I	I	9.11768	2.19389	9.01226	0.256829	2.84978	9.22311	0.284005	3.07927	2.88167	1.48205	3.53903	2.11787	0.003782	0.03168	0.003435	0.1136	68	0.73	0.729	11.8402	11.9169	11.7636	1.23358	1.1037	1.5568	1.8328	1.5371	metabolic process /// ketone body catabolic process /// ketone body catabolic process	3-oxoacid CoA-transferase activity /// 3-oxoacid CoA-transferase activity /// CoA-transferase activity	mitochondrion /// mitochondrial matrix
1634591_at	FBgn0039310	CG11878	I	I	9.70907	4.12394	9.32017	0.622563	6.67974	10.098	0.373863	3.70236	5.58001	2.18526	5.5496	4.53283	0.0001035	0.01573	3.068e-08	0.2757	68	0.73	0.649	12.2481	12.039	12.4572	3.22315	3.3623	3.4159	2.1595	2.5763	---	protein binding	---
1636920_s_at	FBgn0035436	CG12016	I	I	9.67905	3.85516	9.45218	0.490188	5.18598	9.90592	0.485117	4.89724	5.96376	3.26099	5.17154	3.70768	0.003059	0.02436	0.0005313	0.2277	68	0.73	0.739	12.3535	12.5478	12.1593	0.33945	1.4519	1.6734	2.1132	2.0756	---	protein binding	---
1635919_at	FBgn0040636	CG13255	I	I	9.08774	3.43329	8.79873	0.451952	5.13656	9.37676	0.327018	3.48754	3.84101	2.03066	5.3272	3.2765	0.0001066	0.009999	5.578e-08	0.3055	68	0.73	0.791	11.7577	11.464	12.0514	1.85344	1.8998	1.96	2.058	2.3754	---	---	---
1636383_at	FBgn0038959	CG13856	I	I	7.42937	1.35462	7.3799	0.118842	1.61035	7.47883	0.115137	1.53951	1.31132	0.844247	1.82492	0.81559	0.0004313	0.0002758	0.0004997	0.598	68	0.73	0.637	10.2705	10.2447	10.2964	1.21284	1.3018	1.4188	1.2506	1.3631	---	---	---
1636879_at	FBgn0038207	CG14356	I	I	7.4069	1.15539	7.43366	0.104198	1.40171	7.38013	0.104904	1.42144	1.49403	0.674051	1.72661	1.2209	0.03275	0.01945	0.1124	0.6971	68	0.73	0.634	10.0605	10.1175	10.0036	1.79462	1.6771	2.8744	1.2096	1.0623	---	protein binding	---
1627682_at	FBgn0035358	CG14949	I	I	8.19885	3.73541	8.01329	0.401733	5.01333	8.38441	0.347436	4.14383	4.8337	2.63956	5.20097	2.68437	0.001706	0.006089	0.0001873	0.4755	68	0.73	0.677	11.1867	11.1407	11.2327	1.66305	1.8128	2.3698	1.5866	1.8502	---	---	---
1635140_at	FBgn0039719	CG15515	I	I	8.14544	2.88482	8.15066	0.318035	3.90195	8.14022	0.238722	2.93262	2.81485	1.18992	3.61034	1.85808	0.0004534	6.484e-05	1	0.1762	68	0.73	0.678	10.4324	10.5309	10.334	4.24788	4.2467	4.5586	1.3552	1.042	---	protein binding /// structural constituent of cuticle	---
1626581_s_at	FBgn0039844	CG1607	I	I	8.72175	3.20348	8.38682	0.395028	4.71011	9.05668	0.328028	3.62195	3.97233	1.99283	4.82241	3.77647	2.595e-05	0.02812	1.51e-10	0.2798	68	0.73	0.787	11.4309	11.2575	11.6043	0.84706	1.3266	1.4039	1.8347	1.5935	transport /// amino acid transport /// amino acid transport /// transmembrane transport	amino acid transmembrane transporter activity /// amino acid transmembrane transporter activity	membrane /// integral to membrane
1624256_at	FBgn0028482	CG16857	I	I	8.12819	2.50973	7.94217	0.244918	3.08377	8.31422	0.224785	2.70362	2.49316	1.34019	4.57361	1.89003	0.001337	0.02005	2.319e-07	1	68	0.73	0.779	11.3751	11.1741	11.5761	1.51907	1.7043	1.3609	1.5851	1.6415	cell adhesion	---	---
1628758_at	FBgn0039856	CG1774	I	I	8.8422	2.96017	8.69337	0.347057	3.99221	8.99103	0.297831	3.31253	3.7099	1.39582	5.17073	2.57643	0.01327	0.03062	0.001457	0.6825	68	0.73	0.821	12.0276	11.9485	12.1066	1.80344	2.099	1.82	1.9013	1.6818	cellular metabolic process	nucleotide binding /// catalytic activity	---
1631274_at	FBgn0028872	CG18095	I	I	7.40769	2.65827	7.34362	0.223419	3.04236	7.47175	0.198526	2.65702	2.28672	1.52812	2.83476	1.25112	0.0001006	1.548e-06	0.006885	1	68	0.73	0.592	10.47	10.4079	10.5321	1.96051	2.4722	1.8985	1.3341	1.5851	---	protein binding /// protein binding	---
1625651_at	FBgn0031359	CG18317	I	I	8.92641	3.09317	8.74087	0.403319	4.61418	9.11194	0.300832	3.30152	4.6776	1.86358	4.48348	2.11785	0.001227	0.01437	7.761e-05	0.236	68	0.73	0.812	11.4803	11.432	11.5286	3.27683	3.1026	3.5843	2.735	2.5294	transport /// mitochondrial transport /// transmembrane transport	binding /// transmembrane transporter activity	mitochondrion /// mitochondrial envelope /// membrane /// integral to membrane
1632700_a_at	FBgn0033905	CG18324	I	I	8.46685	2.69221	8.42587	0.281388	3.33957	8.50783	0.258973	3.04394	3.01478	1.30556	3.34307	1.63058	0.0009833	0.0001664	0.3375	0.3223	68	0.73	0.803	11.214	11.2722	11.1557	1.24342	1.2239	1.4449	1.6587	1.4428	transport /// transmembrane transport	transporter activity /// binding /// transmembrane transporter activity	mitochondrial envelope /// mitochondrial inner membrane /// membrane /// integral to membrane
1627499_at	FBgn0250839	CG2016 /// DmauCG2016 /// DsimCG2016	I	I	7.88871	2.31527	7.71853	0.234729	3.04111	8.05889	0.197223	2.44727	2.51725	1.82721	3.53851	2.06052	0.0003084	0.01096	5.466e-08	0.8206	68	0.73	0.784	10.714	10.6178	10.8101	1.36796	1.7913	1.3065	1.3965	1.6219	---	---	---
1633675_at	FBgn0050008	CG30008	I	I	12.4539	3.24373	12.005	0.623828	5.19642	12.9028	0.466256	3.61359	4.59381	2.21433	4.6916	3.90498	4.113e-05	0.03624	2.778e-09	0.1045	68	0.73	0.717	14.7184	14.4075	15.0293	1.85493	2.5544	1.5631	1.6759	2.0491	---	---	integral to membrane
1639897_at	FBgn0029608	CG3091	I	I	9.56486	2.33086	9.45741	0.314601	3.3265	9.6723	0.221656	2.29165	3.09616	1.23654	3.96421	2.07344	0.03057	0.03574	0.008713	0.7855	68	0.73	0.785	12.7241	12.74	12.7082	3.03872	3.5744	2.7852	1.794	2.1441	transport	transporter activity /// vitamin E binding	intracellular
1639993_at	FBgn0027564	CG3149	I	I	7.98168	1.90248	7.92603	0.20012	2.52485	8.03733	0.151871	1.88957	2.43846	1.5001	2.90657	1.40436	0.04035	0.01512	0.04529	0.9229	68	0.73	0.787	10.7742	10.818	10.7305	0.41643	0.524	0.6176	1.2387	1.0059	lipid transport	lipid transporter activity	membrane /// integral to membrane
1638368_at	FBgn0051674	CG31674	I	I	7.82595	1.90115	7.78291	0.185932	2.38897	7.86898	0.191764	2.43696	2.82478	0.99807	2.88875	1.56998	0.02958	0.02958	0.1711	0.4538	68	0.73	0.581	10.5966	10.6451	10.5482	3.26128	3.3398	3.4541	1.2582	1.1128	metabolic process /// oxidation reduction	catalytic activity /// binding /// protein binding /// oxidoreductase activity /// oxidoreductase activity, acting on the CH-OH group of donors, NAD or NADP as acceptor /// glyoxylate reductase (NADP) activity /// glyoxylate reductase (NADP) activity /// cofactor binding /// NAD or NADH binding	---
1633197_at	FBgn0052024	CG32024	I	I	8.24827	3.31442	8.16226	0.329035	4.03118	8.33428	0.29813	3.57716	3.24606	1.80845	4.4425	2.18989	0.001741	0.0002666	0.03555	0.7261	68	0.73	0.735	10.6258	10.6131	10.6385	3.69204	3.5932	3.9928	2.0009	2.004	chitin metabolic process	chitin binding	extracellular region
1634439_at	FBgn0261565	CG33256	I	I	7.66715	2.73038	7.50996	0.295428	3.93382	7.82433	0.200916	2.56784	2.6732	1.49074	4.16495	1.67083	0.0001177	0.001438	9.419e-07	0.4149	68	0.73	0.486	10.927	10.8518	11.0023	1.88168	1.993	2.2404	1.8358	1.5093	---	---	---
1637829_at	FBgn0029821	CG4020	I	I	9.02404	3.02147	9.23243	0.375656	4.06887	8.81565	0.27664	3.13806	5.26488	2.34984	3.95438	1.4056	0.005127	0.03359	2.039e-05	0.8258	68	0.73	0.722	11.5653	12.2273	10.9033	2.38231	2.6167	2.8044	2.1593	1.6861	metabolic process	catalytic activity /// binding /// protein binding	---
1633881_at	FBgn0259678	CG42347	I	I	8.10228	2.4658	7.92708	0.267092	3.36937	8.27748	0.23868	2.88349	2.3688	1.63962	4.10728	2.15312	0.000205	0.01167	2.823e-07	0.3086	68	0.73	0.737	11.1841	11.1392	11.229	1.38914	1.7286	1.4992	1.7281	1.5329	protein amino acid phosphorylation /// protein amino acid phosphorylation /// protein amino acid phosphorylation /// actin filament organization /// regulation of cell shape /// phosphorylation /// positive regulation of TOR signaling pathway	nucleotide binding /// protein kinase activity /// protein kinase activity /// protein serine/threonine kinase activity /// protein serine/threonine kinase activity /// myosin light chain kinase activity /// myosin light chain kinase activity /// ATP binding /// transferase activity	---
1623972_a_at	FBgn0038745	CG4538 /// DlitCG4538	I	I	10.9733	2.90136	10.7816	0.489666	4.54166	11.1649	0.331899	2.97269	3.65275	2.71774	3.63411	2.78245	0.000333	0.004613	0.0001675	0.0682	68	0.73	0.783	13.3689	13.3919	13.346	1.04713	1.259	1.4515	2.1126	1.7731	protein folding	nucleotide binding /// serine-type endopeptidase activity /// protein binding /// ATP binding /// hydrolase activity /// nucleoside-triphosphatase activity /// ATPase activity, uncoupled /// unfolded protein binding	mitochondrion /// endopeptidase Clp complex
1637772_at	FBgn0031307	CG4726	I	I	7.21519	1.17226	7.19357	0.11836	1.64536	7.23681	0.0874369	1.20822	1.59856	0.807673	1.85528	0.919004	0.04629	0.02598	0.2508	0.6882	68	0.73	0.487	10.2153	10.2496	10.1809	1.3796	1.3702	1.8197	1.0446	0.8699	transmembrane transport	high affinity inorganic phosphate:sodium symporter activity	---
1633088_at	FBgn0038744	CG4733 /// DlitCG4733	I	I	8.51769	2.79382	8.4098	0.307804	3.66006	8.62557	0.28506	3.30483	3.22929	1.47694	3.40501	1.98022	0.0001191	0.0002575	0.001333	0.07494	68	0.73	0.641	11.1814	11.2381	11.1247	1.43183	1.7644	1.9924	1.8187	1.5953	---	calcium ion binding /// protein phosphatase type 2A regulator activity	---
1635109_at	FBgn0028523	CG5888	I	I	7.6336	1.1863	7.63131	0.118017	1.54649	7.63588	0.0937703	1.22802	1.65211	0.56178	1.65801	0.703533	0.02692	0.004277	1	0.786	68	0.73	0.688	10.7474	10.6967	10.7982	1.23737	1.4686	1.5192	1.427	1.0758	---	transmembrane receptor activity	---
1624583_at	FBgn0040985	CG6115	I	I	12.0762	2.62436	11.8729	0.404717	3.40875	12.2795	0.343703	2.799	3.01716	1.38772	4.27539	2.71851	0.007802	0.01705	0.0001855	0.87	68	0.73	0.72	14.5138	14.4821	14.5454	0.91221	1.1205	1.357	1.7464	2.0063	---	---	---
1626911_at	FBgn0027550	CG6495	I	I	7.38203	1.34365	7.35936	0.119632	1.62557	7.40469	0.104861	1.41614	1.6964	0.723078	1.59881	0.684789	0.004134	0.0003346	0.1798	0.8443	68	0.73	0.664	10.2325	10.2498	10.2153	1.18779	2.1434	0.9083	0.998	0.8737	---	---	---
1629324_at	FBgn0032652	CG6870	I	I	9.42087	4.16196	9.37261	0.413299	4.40965	9.46914	0.528049	5.57652	3.9748	1.97602	4.61967	2.76426	6.478e-05	1.079e-05	0.5688	0.05362	68	0.73	0.625	12.1603	12.2462	12.0743	3.39031	4.5433	3.6924	2.1512	2.0114	---	electron carrier activity /// heme binding /// metal ion binding	microsome
1639596_at	FBgn0032021	CG7781	I	I	8.56582	3.93885	8.23935	0.443356	5.38096	8.89229	0.385479	4.33498	4.9521	2.50194	6.01838	3.80048	0.0002634	0.01872	4.506e-08	0.6272	68	0.73	0.756	11.0768	10.8981	11.2555	0.91421	1.8403	1.3872	2.386	2.2645	---	---	---
1639016_at	FBgn0030679	CG8206	I	I	10.4858	2.63651	10.34	0.363222	3.51279	10.6317	0.294032	2.76562	3.16888	1.71416	4.24777	2.76208	0.02341	0.02637	0.003014	0.8632	68	0.73	0.706	13.5483	13.5721	13.5245	1.6756	1.896	1.9219	1.6882	1.7563	---	protein binding	---
1635120_at	FBgn0034089	CG8446	I	I	10.95	2.88721	10.7885	0.506493	4.69476	11.1116	0.325104	2.92581	4.18236	2.75185	4.14209	2.16797	0.002092	0.0176	0.003274	0.08491	68	0.73	0.809	13.306	13.3097	13.3023	0.91144	0.9069	1.1826	1.8369	1.8009	protein modification process	catalytic activity /// lipoyltransferase activity	---
1641018_s_at	FBgn0033913	CG8468	I	I	8.91418	3.59671	8.61656	0.433689	5.03321	9.21179	0.392143	4.25697	4.65963	2.60127	4.89338	3.61617	8.34e-05	0.01073	5.855e-08	0.1973	68	0.73	0.696	11.6755	11.6697	11.6813	2.6047	2.6991	2.6641	2.1247	2.0338	transmembrane transport	secondary active monocarboxylate transmembrane transporter activity	---
1624986_at	FBgn0037637	CG9836	I	I	12.1763	2.08016	11.9699	0.380794	3.18126	12.3827	0.271963	2.19631	2.5182	1.39779	3.18988	2.30874	0.0005079	0.02113	3.276e-06	0.2116	68	0.73	0.791	14.1854	14.1136	14.2572	0.76674	0.9483	1.1849	1.7512	1.9081	iron-sulfur cluster assembly	iron ion binding /// protein binding /// protein binding /// iron-sulfur cluster binding	---
1632114_at	FBgn0038681	Cyp12a4	I	I	10.9407	2.7737	10.6895	0.430129	4.02386	11.1919	0.404544	3.61461	3.6847	1.73688	4.48224	3.12989	0.0005796	0.04453	6.242e-06	0.09657	68	0.73	0.783	13.3567	13.3289	13.3846	4.49589	4.449	4.7891	1.9425	1.8833	response to insecticide /// oxidation reduction	monooxygenase activity /// iron ion binding /// protein binding /// electron carrier activity /// electron carrier activity /// electron carrier activity /// oxidoreductase activity /// heme binding /// metal ion binding	mitochondrion /// mitochondrion /// mitochondrion /// membrane /// mitochondrial membrane
1628052_at	FBgn0015714	Cyp6a17	I	I	9.61625	3.2779	9.32738	0.428894	4.59823	9.90513	0.392454	3.96213	4.17084	1.95525	5.21309	3.39895	0.0002708	0.02515	2.865e-07	0.2436	68	0.73	0.812	9.4345	9.4575	9.4114	2.78984	2.3188	3.1441	1.8159	2.5314	oxidation reduction	monooxygenase activity /// iron ion binding /// electron carrier activity /// electron carrier activity /// electron carrier activity /// oxidoreductase activity /// heme binding /// metal ion binding	endoplasmic reticulum /// endoplasmic reticulum membrane /// microsome /// microsome /// membrane /// membrane
1639944_at	FBgn0038037	Cyp9f2	I	I	10.7643	3.04815	10.5578	0.470403	4.45548	10.9708	0.366758	3.34303	3.86212	2.03173	4.7721	2.97514	0.002537	0.01893	0.000269	0.288	68	0.73	0.841	13.6033	13.5479	13.6587	2.40766	2.0189	2.7672	1.868	1.8292	oxidation reduction	monooxygenase activity /// iron ion binding /// electron carrier activity /// electron carrier activity /// electron carrier activity /// oxidoreductase activity /// heme binding /// metal ion binding	endoplasmic reticulum /// endoplasmic reticulum membrane /// microsome /// microsome /// membrane /// membrane
1628213_s_at	FBgn0086687	desat1	I	I	13.0908	1.83841	12.9656	0.283936	2.18991	13.216	0.314416	2.37906	2.43362	1.38054	2.41211	1.95359	0.00426	0.009959	0.001911	0.4236	68	0.73	0.761	14.4807	14.5367	14.4247	0.46802	0.9674	0.5718	1.5368	1.8822	lipid metabolic process /// fatty acid biosynthetic process /// fatty acid biosynthetic process /// cuticle hydrocarbon biosynthetic process /// lipid biosynthetic process /// pheromone biosynthetic process /// oxidation reduction	stearoyl-CoA 9-desaturase activity /// stearoyl-CoA 9-desaturase activity /// stearoyl-CoA 9-desaturase activity /// oxidoreductase activity /// oxidoreductase activity, acting on paired donors, with oxidation of a pair of donors resulting in the reduction of molecular oxygen to two molecules of water	lipid particle /// integral to membrane
1625454_at	FBgn0030011	Gbeta5	I	I	7.59983	1.89703	7.50809	0.181752	2.42074	7.69157	0.161411	2.09855	2.56729	1.33265	2.87323	1.56488	0.009661	0.02141	0.000255	0.8583	68	0.73	0.778	10.1661	10.0635	10.2688	1.43711	1.3411	1.4608	1.3428	1.2672	G-protein coupled receptor protein signaling pathway	GTPase activity	heterotrimeric G-protein complex /// heterotrimeric G-protein complex
1624124_at	FBgn0040323	GNBP1	I	I	7.87583	1.62289	7.87191	0.173738	2.20706	7.87975	0.143518	1.82136	2.03576	0.949549	2.48151	1.09333	0.01455	0.006748	1	0.3514	68	0.73	0.802	10.6401	10.7751	10.505	1.07012	1.4915	1.145	1.3621	1.0329	carbohydrate metabolic process /// defense response /// immune response /// immune response /// peptidoglycan catabolic process /// innate immune response /// innate immune response /// regulation of innate immune response /// defense response to Gram-negative bacterium /// defense response to Gram-positive bacterium /// defense response to Gram-positive bacterium /// defense response to Gram-pos…	lipopolysaccharide binding /// hydrolase activity, hydrolyzing O-glycosyl compounds /// protein binding /// pattern recognition receptor activity /// pattern recognition receptor activity /// polysaccharide binding /// peptidoglycan binding /// bacterial cell surface binding /// Gram-negative bacterial cell surface binding	extracellular region /// membrane fraction /// plasma membrane /// membrane /// anchored to membrane
1627656_at	FBgn0001137	grk	I	I	8.11913	2.58951	8.04401	0.288588	3.58761	8.19424	0.218998	2.67259	3.6977	1.90132	3.96803	1.96617	0.03942	0.02657	0.0637	0.7592	68	0.73	0.752	11.331	11.5832	11.0789	1.68892	1.7128	2.4124	1.9347	1.8875	embryonic axis specification /// cell fate specification /// cell fate determination /// epidermal growth factor receptor signaling pathway /// multicellular organismal development /// border follicle cell migration /// border follicle cell migration /// oocyte axis specification /// oocyte axis specification /// oocyte dorsal/ventral axis specification /// oocyte dorsal/ventral axis specificatio…	epidermal growth factor receptor binding /// epidermal growth factor receptor binding /// protein binding /// gurken receptor binding	extracellular region /// endoplasmic reticulum /// membrane /// integral to membrane
1632955_at	FBgn0011754	PhKgamma	I	I	8.63899	2.75831	8.60693	0.374837	4.35506	8.67105	0.205758	2.37293	4.35509	1.8028	3.74915	1.58674	0.01728	0.01229	0.7098	0.3099	68	0.73	0.74	11.3363	11.5226	11.1501	0	0.9794	0.7912	3.0053	2.6958	glycogen biosynthetic process /// glucose catabolic process /// protein amino acid phosphorylation /// protein amino acid phosphorylation /// protein amino acid phosphorylation /// embryonic morphogenesis	nucleotide binding /// protein kinase activity /// protein serine/threonine kinase activity /// protein serine/threonine kinase activity /// phosphorylase kinase activity /// phosphorylase kinase activity /// calmodulin binding /// ATP binding /// kinase activity	phosphorylase kinase complex /// phosphorylase kinase complex
1623842_a_at	FBgn0011754	PhKgamma	I	I	9.81986	2.91035	9.6797	0.434901	4.49292	9.96002	0.288294	2.89452	4.42699	2.67138	4.3266	2.60129	0.01495	0.04194	0.008184	0.392	68	0.73	0.812	12.7097	12.7848	12.6345	0.25342	0.5735	0.8602	2.8917	2.4283	glycogen biosynthetic process /// glucose catabolic process /// protein amino acid phosphorylation /// protein amino acid phosphorylation /// protein amino acid phosphorylation /// embryonic morphogenesis	nucleotide binding /// protein kinase activity /// protein serine/threonine kinase activity /// protein serine/threonine kinase activity /// phosphorylase kinase activity /// phosphorylase kinase activity /// calmodulin binding /// ATP binding /// kinase activity	phosphorylase kinase complex /// phosphorylase kinase complex
1636266_at	FBgn0030926	psh	I	I	8.13125	1.93339	8.10535	0.203737	2.51362	8.15715	0.175915	2.15658	2.28843	1.19195	3.1159	1.35422	0.02928	0.009701	0.5614	0.6664	68	0.73	0.72	10.7634	10.8169	10.7099	1.77147	2.2354	1.6911	1.3522	1.456	proteolysis /// proteolysis /// proteolysis /// proteolysis /// positive regulation of antifungal peptide biosynthetic process /// regulation of Toll signaling pathway /// innate immune response /// innate immune response /// defense response to fungus /// defense response to fungus	catalytic activity /// serine-type endopeptidase activity /// serine-type endopeptidase activity /// peptidase activity /// peptidase activity /// peptidase activity /// serine-type peptidase activity /// hydrolase activity	extracellular region /// extracellular region
1630083_at	FBgn0262518	Rab8	I	I	8.86857	2.96039	8.84227	0.350703	3.96621	8.89488	0.250426	2.81539	3.61308	1.92826	3.51696	1.78552	0.00337	0.000307	0.7692	0.63	68	0.73	0.798	11.7969	11.9944	11.5995	0.67359	1.3311	1.0357	1.8179	1.6754	small GTPase mediated signal transduction /// protein transport	nucleotide binding /// GTPase activity /// GTPase activity /// GTP binding	---
1635522_a_at	FBgn0025697	santa-maria	I	I	8.66704	2.58288	8.44945	0.331709	3.9258	8.88462	0.241339	2.71636	3.13497	1.75094	3.87799	2.47557	7.585e-05	0.01425	2.577e-08	0.2052	68	0.73	0.805	11.782	11.6584	11.9056	1.22503	1.3865	1.4547	1.6236	1.932	defense response /// defense response /// cell adhesion /// phototransduction /// rhodopsin biosynthetic process /// carotenoid metabolic process /// salivary gland cell autophagic cell death /// autophagic cell death	receptor activity /// scavenger receptor activity /// scavenger receptor activity	integral to plasma membrane /// membrane
1635675_at	FBgn0028993	scro	I	I	7.2429	1.54669	7.33065	0.147381	2.01048	7.15514	0.125253	1.75053	2.3395	1.06955	1.50339	0.869147	9.016e-05	0.001815	4.471e-07	0.3428	68	0.73	0.658	10.0169	10.0523	9.9815	0	3.01	0.794	1.343	0.8167	regulation of transcription, DNA-dependent /// regulation of transcription, DNA-dependent /// regulation of transcription	DNA binding /// DNA binding /// transcription factor activity /// transcription factor activity /// transcription regulator activity /// sequence-specific DNA binding	nucleus /// nucleus
1633696_at	FBgn0020372	TM4SF	I	I	8.4563	3.63755	8.17698	0.370531	4.5314	8.73561	0.361427	4.1374	4.27711	2.15725	5.77281	3.05612	0.0004889	0.01315	1.4e-07	0.8232	68	0.73	0.741	12.0077	11.7751	12.2403	1.41069	1.8023	1.1578	1.6915	1.8684	---	---	plasma membrane /// membrane /// integral to membrane /// integral to membrane
1635352_s_at	FBgn0262511	Vha44	I	I	10.6777	3.06053	10.614	0.530851	5.00141	10.7413	0.278071	2.58881	5.3973	3.25621	4.02507	2.2331	0.04633	0.04989	0.5068	0.3943	68	0.73	0.759	13.5814	13.8498	13.313	0.46436	0.5753	1.6725	2.2484	2.0875	transport /// ion transport /// regulation of juvenile hormone biosynthetic process /// ATP synthesis coupled proton transport /// proton transport /// proton transport	protein binding /// hydrogen-exporting ATPase activity, phosphorylative mechanism /// hydrogen-exporting ATPase activity, phosphorylative mechanism /// hydrogen-exporting ATPase activity, phosphorylative mechanism /// hydrolase activity /// hydrolase activity, acting on acid anhydrides, catalyzing transmembrane movement of substances	vacuolar proton-transporting V-type ATPase, V1 domain /// vacuolar proton-transporting V-type ATPase, V1 domain /// proton-transporting V-type ATPase, V1 domain
1625058_at	FBgn0041712	yellow-d	I	I	9.60779	2.79763	9.47731	0.381051	4.02067	9.73827	0.272688	2.80017	3.61432	1.45208	4.11621	2.74021	0.007691	0.01201	0.004418	0.5403	68	0.73	0.778	11.9057	11.9844	11.8271	3.64531	3.9735	3.9448	1.6934	1.7225	---	---	---
1630996_s_at	FBgn0035432	ZnT63C	I	I	8.67361	2.55565	8.58858	0.32724	3.81018	8.75864	0.232021	2.64905	4.42794	1.83974	3.63464	1.95424	0.03313	0.0494	0.05344	0.492	68	0.73	0.758	11.64	11.8725	11.4076	1.84167	2.1249	2.3711	1.735	1.4622	cation transport /// cellular zinc ion homeostasis /// transmembrane transport	zinc ion transmembrane transporter activity /// cation transmembrane transporter activity	plasma membrane /// membrane
1631392_at	FBgn0039241	CG11089	I	I	10.468	5.13224	10.4446	0.500134	4.78842	10.4914	0.752814	7.17552	5.82923	2.85701	5.46377	3.23228	0.0002653	3.031e-05	0.9686	0.1636	69	0.726	0.824	13.0979	13.6772	12.5186	2.09578	2.0357	3.2608	1.8886	1.7523	purine nucleotide biosynthetic process /// IMP biosynthetic process /// tRNA processing /// tRNA processing	nucleotide binding /// catalytic activity /// IMP cyclohydrolase activity /// IMP cyclohydrolase activity /// phosphoribosylaminoimidazolecarboxamide formyltransferase activity /// phosphoribosylaminoimidazolecarboxamide formyltransferase activity /// tRNA isopentenyltransferase activity /// tRNA isopentenyltransferase activity /// ATP binding /// zinc ion binding /// transferase activity /// hyd…	intracellular
1628317_at	FBgn0030583	CG14410	I	I	7.21759	1.4788	7.24289	0.102467	1.41473	7.19229	0.172778	2.40227	1.57454	1.22537	2.13385	1.3566	0.002362	0.005872	0.2449	0.05305	69	0.726	0.45	9.9481	10.0029	9.8933	0.49592	1.9804	3.6993	1.0083	1.273	---	protein binding	---
1640594_at	FBgn0029823	CG3011 /// DsecCG3011	I	I	10.719	3.13965	10.6666	0.348017	3.26268	10.7713	0.496897	4.61316	4.23046	2.21162	4.81914	2.81334	0.02253	0.01784	0.6303	0.3353	69	0.726	0.804	13.2713	13.6178	12.9248	1.47545	1.2794	2.1475	1.9987	1.7621	glycine metabolic process /// L-serine metabolic process /// L-serine biosynthetic process /// one-carbon metabolic process	catalytic activity /// glycine hydroxymethyltransferase activity /// glycine hydroxymethyltransferase activity /// protein binding /// transferase activity /// pyridoxal phosphate binding	mitochondrion
1626442_at	FBgn0031971	CG7224	I	I	10.4494	3.41223	10.3952	0.324975	3.12619	10.5035	0.478169	4.55245	3.06728	1.53765	4.93602	2.76205	0.006584	0.000566	0.5189	0.8021	69	0.726	0.757	13.1658	13.2125	13.119	2.05808	2.3028	2.5999	2.387	2.3877	---	protein binding	---
1636353_s_at	FBgn0037612	CG8112	I	I	8.92161	4.01727	9.00328	0.351445	3.90352	8.83995	0.450797	5.09955	4.53313	2.4202	4.07766	1.20274	0.0001927	7.738e-06	0.105	0.6002	69	0.726	0.732	11.5622	11.9774	11.1469	2.03645	1.9149	2.8184	1.6752	1.1158	---	sterol O-acyltransferase activity /// acyltransferase activity /// transferase activity /// cholesterol O-acyltransferase activity /// ergosterol O-acyltransferase activity /// lanosterol O-acyltransferase activity	membrane /// integral to membrane
1623068_at	FBgn0015035	Cyp4e3	I	I	8.19891	6.75973	8.04065	0.490231	6.09691	8.35717	0.673845	8.06308	3.88043	2.83178	4.6276	3.36125	5.133e-08	8.16e-12	0.001072	0.6362	69	0.726	0.729	10.7479	10.7773	10.7184	7.56191	7.1706	8.5941	2.0718	1.7451	oxidation reduction	monooxygenase activity /// iron ion binding /// electron carrier activity /// electron carrier activity /// electron carrier activity /// oxidoreductase activity /// heme binding /// metal ion binding	endoplasmic reticulum /// endoplasmic reticulum membrane /// microsome /// microsome /// lipid particle /// membrane /// membrane
1641722_at	FBgn0016715	Reg-2	I	I	9.37656	3.33065	9.10898	0.364001	3.99606	9.64415	0.426294	4.42023	4.02265	2.35893	4.63095	3.27557	0.000181	0.009383	3.704e-07	0.271	69	0.726	0.773	11.6662	11.6374	11.6949	1.60611	2.2175	1.3849	1.8482	2.073	metabolic process	catalytic activity /// phosphoglycolate phosphatase activity	---
1638882_at	FBgn0003308	ry	I	I	7.70102	2.09	7.52197	0.17648	2.34619	7.88008	0.246651	3.13006	2.47602	1.75378	3.5156	1.64589	4.353e-05	0.03107	1.993e-09	0.1673	69	0.726	0.737	10.3787	10.3454	10.4121	1.99025	2.12	2.3654	1.4017	1.3194	purine base metabolic process /// pyrimidine base metabolic process /// arginine metabolic process /// tryptophan metabolic process /// glycerophospholipid metabolic process /// determination of adult lifespan /// xanthine catabolic process /// compound eye pigmentation /// oxidation reduction	catalytic activity /// xanthine dehydrogenase activity /// xanthine dehydrogenase activity /// xanthine dehydrogenase activity /// xanthine dehydrogenase activity /// xanthine oxidase activity /// binding /// iron ion binding /// electron carrier activity /// oxidoreductase activity /// molybdopterin cofactor binding /// metal ion binding /// FAD binding /// FAD binding /// iron-sulfur cluster bi…	peroxisome /// peroxisome
1623961_at	FBgn0065032	Arpc3B	I	I	8.22204	2.12957	8.32515	0.245412	2.94784	8.11893	0.159687	1.96685	2.6311	1.01864	2.40448	1.27657	9.249e-05	0.0001913	2.395e-05	0.3683	70	0.724	0.758	10.7628	10.9868	10.5389	1.27137	1.7178	1.4771	1.7898	1.43	actin filament organization /// regulation of actin filament polymerization	actin binding /// structural constituent of cytoskeleton /// protein binding	cytoskeleton /// Arp2/3 protein complex /// germline ring canal
1629121_at	FBgn0032805	CG10337	I	I	7.85869	2.44776	7.95786	0.233271	2.93133	7.75952	0.219044	2.8229	3.61646	1.50336	2.72574	1.74979	0.003244	0.002985	0.001028	0.7556	70	0.724	0.719	9.8812	10.1223	9.6401	0.8347	1.7451	1.2175	1.3085	0.7858	---	---	---
1624518_at	FBgn0025640	CG13369	I	I	9.28135	2.27354	9.33057	0.310856	3.33159	9.23213	0.187628	2.03234	3.41903	1.36974	3.44473	1.49397	0.04486	0.01979	0.3087	0.7293	70	0.724	0.475	12.0838	12.3478	11.8198	0.89917	0.9881	1.176	2.0573	1.5038	D-ribose metabolic process	ribokinase activity /// ribokinase activity /// protein binding /// kinase activity /// transferase activity	---
1640720_a_at	FBgn0038346	CG14872	I	I	10.3769	3.19086	10.3526	0.490589	4.7388	10.4012	0.28163	2.70767	3.44569	1.34911	3.76365	1.8624	0.0002344	4.21e-05	0.852	0.1043	70	0.724	0.826	12.8829	13.0263	12.7396	5.16931	5.0857	5.6165	1.8956	1.8961	---	binding	---
1623028_at	FBgn0038346	CG14872	I	I	9.27291	2.96596	9.23439	0.412551	4.46756	9.31144	0.260173	2.79412	3.41585	1.60378	3.71023	1.98109	0.0006281	0.0003642	0.5682	0.07254	70	0.724	0.811	11.5477	11.6578	11.4376	4.93149	4.783	5.3828	2.1668	1.9316	---	binding	---
1640950_at	FBgn0030347	CG15739	I	I	8.37868	2.39089	8.28147	0.294265	3.55329	8.47589	0.238171	2.80998	2.83152	1.33518	3.67019	2.0514	0.001161	0.008854	0.00375	0.0631	70	0.724	0.798	11.2926	11.3479	11.2374	5.24767	5.5439	5.1563	1.5809	1.5918	metabolic process	4-nitrophenylphosphatase activity /// 4-nitrophenylphosphatase activity /// 4-nitrophenylphosphatase activity /// hydrolase activity	---
1623884_at	FBgn0036767	CG16775	I	I	9.18833	4.88255	9.75699	0.547637	5.61276	8.61967	0.572775	6.64498	6.47033	2.79622	5.83791	3.77848	1.041e-06	0.002662	2.1e-13	0.2243	70	0.724	0.645	11.1732	11.7601	10.5863	5.39456	6.7791	5.2377	2.201	2.2543	---	---	---
1629565_s_at	FBgn0050160	CG30160 /// Tsp42Eb	I	I	10.0155	4.41652	10.0925	0.539443	5.34501	9.93862	0.420956	4.23555	3.98782	1.87186	3.29447	2.09114	3.757e-06	3.014e-09	0.1322	0.4316	70	0.724	0.768	12.6317	12.6883	12.5751	3.33877	3.4524	3.8535	2.2643	2.3452	---	---	membrane /// integral to membrane /// integral to membrane
1627958_at	FBgn0050269	CG30269	I	I	9.32489	2.77789	9.26244	0.39984	4.31679	9.38735	0.229596	2.4458	3.09688	1.35189	3.82582	2.32515	0.001519	0.001292	0.1822	0.126	70	0.724	0.722	11.8493	11.9286	11.77	2.26004	2.2106	2.6382	1.814	1.5267	---	---	---
1628826_at	FBgn0085317	CG34288	I	I	7.98377	1.87553	7.97722	0.167889	2.1046	7.99032	0.167292	2.09369	2.2301	1.20257	2.43876	0.945377	0.01401	0.0006538	0.9854	0.9649	70	0.724	0.733	10.317	10.4006	10.2335	1.22242	1.3146	1.3028	0.7421	0.8881	---	---	---
1640032_a_at	FBgn0025692	CG3814 /// TTLL3B	I	I	8.90936	2.93573	9.00658	0.32751	3.63635	8.81214	0.292676	3.32128	3.54047	1.46443	2.96532	1.57496	0.0001013	3.891e-05	0.005238	0.191	70	0.724	0.722	11.741	11.8895	11.5925	2.72739	2.98	3.4117	2.3579	1.7074	protein modification process /// spermatogenesis /// spermatogenesis /// sperm individualization /// protein polyglycylation /// cell differentiation /// axoneme assembly /// cilium assembly	tubulin-tyrosine ligase activity /// N-methyl-D-aspartate selective glutamate receptor activity /// protein binding /// ligase activity /// protein-glycine ligase activity /// protein-glycine ligase activity, initiating /// protein-glycine ligase activity, elongating	nucleus /// nucleus /// cytoplasm /// cytoskeleton /// microtubule /// microtubule cytoskeleton /// membrane /// integral to membrane /// N-methyl-D-aspartate selective glutamate receptor complex /// cilium axoneme
1639478_at	FBgn0032234	CG5091 /// CG5096	I	I	9.75895	2.47156	9.73597	0.354104	3.63707	9.78193	0.244215	2.49659	3.41264	1.73373	3.62868	2.06383	0.02818	0.01708	0.854	0.4077	70	0.724	0.781	12.0451	12.1807	11.9095	1.63033	2.0585	1.9482	1.8298	1.8798	protein amino acid N-linked glycosylation	protein binding /// protein binding /// glucosyltransferase activity	endoplasmic reticulum /// endoplasmic reticulum membrane
1636630_s_at	FBgn0032234	CG5091 /// CG5096	I	I	7.93334	2.89526	8.0214	0.308702	3.84848	7.84527	0.268274	3.41956	4.3841	1.89812	4.3742	2.11898	0.02589	0.03151	0.04497	0.5322	70	0.724	0.648	10.4014	10.5646	10.2382	1.10511	1.2275	1.5195	2.3547	2.0726	protein amino acid N-linked glycosylation	protein binding /// protein binding /// transferase activity /// transferase activity, transferring glycosyl groups /// transferase activity, transferring hexosyl groups /// glucosyltransferase activity	endoplasmic reticulum /// endoplasmic reticulum /// endoplasmic reticulum membrane /// membrane /// integral to membrane
1633783_a_at	FBgn0029835	CG5921	I	I	7.64008	1.51635	7.67379	0.146053	1.90327	7.60637	0.136414	1.79341	2.06655	0.840797	2.10934	1.13141	0.01204	0.006349	0.1176	0.5305	70	0.724	0.768	10.1463	10.2179	10.0747	1.14857	1.116	1.171	1.2343	0.9	---	protein binding	---
1625487_at	FBgn0036831	CG6839	I	I	8.68023	3.25345	8.69895	0.35543	4.08589	8.66151	0.265908	3.07	3.46811	2.16945	3.18838	1.62036	0.0006905	1.336e-05	0.8696	0.8132	70	0.724	0.639	11.4623	11.6477	11.2768	6.78035	6.7598	7.0127	2.2478	1.8369	---	nucleic acid binding /// hydrolase activity /// metal ion binding	---
1633446_s_at	FBgn0036945	CG6981	I	I	10.4426	2.3143	10.4017	0.349943	3.36429	10.4835	0.214309	2.04425	3.00369	0.998808	2.97703	1.76478	0.006283	0.001583	0.4668	0.4777	70	0.724	0.813	13.2752	13.3168	13.2337	2.98169	3.0858	3.2141	2.0974	1.7732	---	protein binding	---
1636175_a_at	FBgn0033582	CG9084	I	I	7.90108	2.012	7.97351	0.194348	2.43742	7.82865	0.175746	2.24491	2.78093	1.44021	2.2718	1.41878	0.004225	0.002213	0.003504	0.7932	70	0.724	0.661	10.2907	10.4172	10.1643	1.67879	1.7834	1.8767	1.28	1.1891	---	---	---
1639297_at	FBgn0032087	CG9568	I	I	11.1429	3.99983	11.2312	0.519298	4.62369	11.0545	0.464604	4.20286	3.68339	1.89149	3.22656	1.47586	3.634e-06	5.091e-09	0.07616	0.2973	70	0.724	0.663	13.4991	13.6299	13.3682	2.77216	2.9927	2.9787	1.7779	2.1751	---	---	---
1634623_a_at	FBgn0033302	Cyp6a14	I	I	7.75327	2.338	7.76221	0.182613	2.35259	7.74432	0.221952	2.866	2.47028	1.45221	2.3657	1.39057	0.0008183	2.095e-05	0.9434	0.758	70	0.724	0.689	10.2187	10.2957	10.1417	5.87973	6.0421	5.9345	1.6051	1.2758	oxidation reduction	monooxygenase activity /// iron ion binding /// electron carrier activity /// oxidoreductase activity /// heme binding /// metal ion binding	endoplasmic reticulum /// endoplasmic reticulum membrane /// microsome /// membrane
1630375_at	FBgn0030993	Mec2	I	I	8.65317	2.35821	8.64002	0.299925	3.47134	8.66633	0.173933	2.00699	3.05188	1.23037	3.14464	1.56617	0.009209	0.002007	0.9246	0.5045	70	0.724	0.777	10.7515	10.864	10.6389	2.21772	2.4246	2.2808	1.8076	1.7048	---	---	membrane
1636570_at	FBgn0004228	mex1	I	I	9.90734	3.91682	9.9037	0.441241	4.45531	9.91098	0.396576	4.00138	3.85188	1.70706	3.87198	1.98378	0.0001518	7.171e-07	1	0.9242	70	0.724	0.734	11.9633	12.103	11.8236	1.7319	2.3619	2.1726	2.3904	2.1676	multicellular organismal development /// midgut development /// embryonic development	protein binding	---
1629784_a_at	FBgn0040299	Myo28B1	I	I	7.46008	2.61882	7.43752	0.202897	2.72802	7.48263	0.243669	3.25647	2.4882	1.36134	2.41276	0.936653	1.746e-05	1.386e-07	0.517	0.1164	70	0.724	0.565	10.3809	10.4974	10.2643	1.9151	2.3736	2.0012	1.9082	1.5148	---	nucleotide binding /// motor activity /// motor activity /// actin binding /// ATP binding /// hydrolase activity /// ATPase activity, coupled /// ATPase activity, uncoupled	cytoskeleton /// myosin complex /// myosin complex
1623459_at	FBgn0028985	Spn4	I	I	8.62593	2.28799	8.5573	0.261831	3.05974	8.69457	0.249969	2.875	3.33485	1.27165	3.75648	1.53194	0.01711	0.02965	0.07633	0.3001	70	0.724	0.748	11.3121	11.3853	11.2389	2.7225	2.8807	3.2269	1.6555	2.1091	negative regulation of endopeptidase activity /// negative regulation of protein maturation by peptide bond cleavage /// negative regulation of peptide hormone processing	serine-type endopeptidase inhibitor activity /// serine-type endopeptidase inhibitor activity /// serine-type endopeptidase inhibitor activity /// serine-type endopeptidase inhibitor activity /// protein binding /// peptidase activity	---
1625439_at	FBgn0032074	Tsp29Fa	I	I	10.5533	2.19543	10.6232	0.277439	2.61163	10.4833	0.258447	2.46532	2.83854	1.60723	2.92001	1.35406	0.01431	0.002959	0.08268	0.8619	70	0.724	0.781	13.3258	13.5099	13.1417	0.78024	1.0835	1.3478	2.0126	2.3191	---	---	membrane /// integral to membrane /// integral to membrane
1629358_s_at	FBgn0032075	Tsp29Fb	I	I	11.1647	2.26251	11.0297	0.39879	3.61558	11.2996	0.246356	2.18023	3.11908	1.65646	3.18438	2.09448	0.002287	0.01434	0.001783	0.1497	70	0.724	0.761	13.9302	14.0049	13.8554	1.14777	1.3407	1.3163	1.913	2.1029	---	---	membrane /// integral to membrane /// integral to membrane
1626767_at	FBgn0024361	Tsp2A	I	I	8.86833	2.77761	8.8898	0.332849	3.74416	8.84686	0.227526	2.57183	3.02258	1.47814	2.94589	1.52013	0.0003266	1.869e-05	0.7845	0.3548	70	0.724	0.833	11.5676	11.7123	11.4229	1.0131	1.2419	1.634	2.3507	2.1003	---	---	membrane /// integral to membrane /// integral to membrane
1625436_at	FBgn0003961	Uro	I	I	9.71409	5.05825	9.72688	0.505422	5.19614	9.70129	0.560239	5.77489	4.34255	2.20388	4.50417	2.51277	1.8e-05	1.535e-08	1	0.6902	70	0.724	0.697	11.865	12.0866	11.6433	4.24035	4.745	5.2145	1.9373	2.1481	purine base metabolic process /// allantoin biosynthetic process /// oxidation reduction	urate oxidase activity /// urate oxidase activity /// urate oxidase activity /// protein binding /// oxidoreductase activity	peroxisome /// peroxisome
1624454_at	FBgn0036208	CG10361	I	I	7.57657	2.11999	7.50818	0.126319	1.68242	7.64495	0.231419	3.02708	2.15179	0.878578	3.55738	1.92177	0.02653	0.01133	0.01393	0.9405	71	0.722	0.585	10.1899	10.1429	10.2368	2.80498	2.7583	3.5782	1.2736	1.4756	cellular amino acid metabolic process /// metabolic process /// biosynthetic process	catalytic activity /// acyltransferase activity /// glycine C-acetyltransferase activity /// glycine C-acetyltransferase activity /// transferase activity /// transferase activity, transferring nitrogenous groups /// pyridoxal phosphate binding	mitochondrion
1626086_at	FBgn0032726	CG10621	I	I	8.79794	3.2187	8.80613	0.292021	3.31611	8.78975	0.381138	4.33616	3.88179	2.09853	4.48148	1.78302	0.007595	0.001515	1	0.4857	71	0.722	0.659	11.2773	11.3517	11.2029	3.17562	3.7791	3.7157	2.0073	1.9961	---	protein binding /// methyltransferase activity /// homocysteine S-methyltransferase activity /// selenocysteine methyltransferase activity /// transferase activity	---
1637275_a_at	FBgn0261989	CG13335	I	I	10.1368	4.94469	9.99334	0.519171	5.19517	10.2802	0.686032	6.67331	4.57698	2.04405	5.78162	4.01677	0.0001048	4.173e-05	0.0418	0.08628	71	0.722	0.719	12.0618	12.3115	11.8121	4.32503	5.6186	6.5948	3.1171	2.5378	---	---	---
1627271_at	FBgn0034511	CG13422 /// CG7655	I	I	9.88957	4.37712	9.61229	0.582146	6.05626	10.1668	0.54578	5.36824	4.57976	1.98066	6.66694	4.13313	0.0002713	0.004368	6.006e-05	0.08458	71	0.722	0.713	12.5867	12.589	12.5844	5.20868	5.3154	6.5943	5.1499	3.2642	defense response to Gram-negative bacterium	protein binding	nucleus /// nuclear envelope /// nuclear inner membrane /// membrane /// integral to membrane
1631660_at	FBgn0040734	CG15065	I	I	11.5843	3.25896	11.3746	0.426193	3.74689	11.794	0.496849	4.21273	3.39463	1.75828	4.65101	3.23127	0.0009246	0.00254	0.0003512	0.3508	71	0.722	0.763	13.9985	14.0112	13.9858	3.47383	3.7397	3.485	2.8308	2.6362	---	---	---
1625174_at	FBgn0034331	CG15067	I	I	12.1699	3.05495	12.0138	0.435705	3.6267	12.3259	0.432964	3.51264	3.41314	1.68698	4.37544	3.14065	0.01102	0.004904	0.01087	0.8432	71	0.722	0.752	14.8154	14.7537	14.8771	3.09064	3.3791	3.257	2.0926	1.8577	---	---	---
1623669_at	FBgn0040735	CG16836	I	I	11.377	3.11295	11.2432	0.380151	3.38117	11.5108	0.412153	3.58058	3.27614	1.49006	4.77338	2.873	0.02357	0.004156	0.02325	1	71	0.722	0.751	13.9284	13.9423	13.9145	3.15221	2.9576	3.8831	2.4152	1.8965	---	---	---
1635812_at	FBgn0032387	CG16965	I	I	7.52119	2.85861	7.43065	0.188668	2.53906	7.61172	0.284786	3.74142	3.32179	1.62226	3.5926	2.48667	0.008071	0.001756	0.006827	0.9895	71	0.722	0.618	10.2463	10.1705	10.3221	4.26732	4.3355	4.6181	1.6638	1.5194	carbohydrate metabolic process /// metabolic process	catalytic activity /// alpha,alpha-trehalase activity /// alpha,alpha-trehalase activity /// hydrolase activity /// hydrolase activity, acting on glycosyl bonds	---
1636151_at	FBgn0052196	CG32196	I	I	7.90377	1.74437	7.94168	0.157138	1.97864	7.86587	0.157429	2.00142	2.24479	1.28275	2.0469	1.09999	0.009196	0.001192	0.1059	0.8873	71	0.722	0.647	10.4553	10.6166	10.294	1.58937	1.9996	1.7079	1.7922	1.6839	---	---	---
1639019_s_at	FBgn0053470	CG33470 /// IM10	I	I	10.778	4.97568	10.5572	0.616049	5.83532	10.9987	0.614721	5.58905	4.27548	2.25364	6.20815	3.81092	0.0001947	4.58e-05	0.001924	0.5509	71	0.722	0.787	13.356	13.3101	13.4019	3.28537	4.0048	3.9628	3.8192	2.7798	defense response /// Toll signaling pathway /// antibacterial humoral response /// innate immune response	---	extracellular region /// extracellular region /// extracellular space
1636524_at	FBgn0085345	CG34316 /// mRpS10	I	I	6.94661	3.73092	6.8047	0.232647	3.41891	7.08851	0.379472	5.35334	4.55725	3.04269	4.61876	3.02242	0.001787	0.0037	0.0005452	0.4896	71	0.722	0.484	9.4763	9.3934	9.5592	0.74595	0.6998	2.2265	1.066	0.9582	translation /// translation	structural constituent of ribosome /// structural constituent of ribosome	intracellular /// mitochondrion /// mitochondrial ribosome /// mitochondrial small ribosomal subunit /// ribosome /// ribonucleoprotein complex
1638021_at	FBgn0027584	CG4757	I	I	7.74544	4.81594	7.81664	0.423133	5.41323	7.67425	0.465956	6.07168	3.71457	2.40796	6.54895	2.76868	0.0003287	6.013e-05	0.2604	0.1897	71	0.722	0.595	10.884	10.9908	10.7771	11.7898	12.1193	12.3174	5.2355	5.1966	---	carboxylesterase activity /// carboxylesterase activity /// hydrolase activity	---
1638238_at	FBgn0038930	CG5778	I	I	12.1526	2.59782	11.916	0.377687	3.16957	12.3892	0.432883	3.49404	3.08072	1.26895	3.98916	2.95409	0.0006647	0.01418	1.117e-05	0.2425	71	0.722	0.773	12.8921	12.7408	13.0434	3.32876	3.0167	4.2068	3.7457	2.5986	---	---	---
1628639_at	FBgn0040582	CG5791	I	I	11.1309	3.77835	10.8588	0.489564	4.50845	11.403	0.535456	4.69575	4.06695	1.88427	5.50902	3.83587	0.0008008	0.003889	4.605e-05	0.4555	71	0.722	0.804	13.6888	13.5688	13.8087	4.64611	5.4659	4.9382	3.3582	2.4784	---	---	---
1633053_at	FBgn0034329	IM1	I	I	10.8093	4.45713	10.6367	0.547121	5.14369	10.9818	0.623296	5.67572	4.98026	2.49248	5.7685	3.551	0.001006	0.0007016	0.01882	0.2587	71	0.722	0.808	13.5017	13.5423	13.4611	5.60785	5.6273	6.627	4.1417	2.9135	defense response /// innate immune response	---	extracellular region /// extracellular region
1626319_a_at	FBgn0033835	IM10	I	I	9.74692	5.04212	9.47624	0.578439	6.1041	10.0176	0.583486	5.82461	4.3174	2.86558	5.97506	4.32905	4.225e-05	5.515e-05	3.43e-05	0.2509	71	0.722	0.69	11.4778	11.5151	11.4405	12.3403	12.374	12.8281	3.0677	2.7399	defense response /// Toll signaling pathway /// antibacterial humoral response	---	extracellular region /// extracellular space
1640360_at	FBgn0025583	IM2	I	I	12.1873	3.53764	12.0545	0.49342	4.09323	12.3201	0.48618	3.94622	3.30201	1.61936	4.47853	2.96881	0.0009729	0.0001026	0.03206	0.7477	71	0.722	0.799	14.351	14.3555	14.3466	2.80837	3.0814	3.1214	2.8228	2.0503	defense response /// defense response /// innate immune response	---	extracellular region /// extracellular region /// extracellular region
1629530_at	FBgn0034328	IM23	I	I	8.69763	5.9693	8.54945	0.607005	7.09993	8.8458	0.664508	7.51212	6.55455	3.42585	7.47167	3.90913	0.0009273	0.0005241	0.07425	0.187	71	0.722	0.797	11.8725	11.9277	11.8172	10.4611	10.0883	11.8884	5.354	4.2919	defense response /// Toll signaling pathway /// antibacterial humoral response /// innate immune response	---	extracellular region /// extracellular region
1622893_at	FBgn0040736	IM3 /// RpS10b	I	I	12.8683	2.55641	12.7517	0.401044	3.14503	12.985	0.380791	2.93254	2.73665	1.10456	3.6934	2.40844	0.004866	0.002061	0.0287	0.6156	71	0.722	0.757	15.2645	15.257	15.2721	1.9551	2.2162	2.2615	1.8501	1.5251	defense response /// Toll signaling pathway /// antibacterial humoral response /// innate immune response	protein binding	extracellular region /// extracellular region /// cytoplasm /// ribosome /// ribonucleoprotein complex
1626345_at	FBgn0040653	IM4	I	I	11.9335	3.76008	11.7682	0.444276	3.77521	12.0988	0.551822	4.56095	2.84821	1.60528	4.54024	3.27209	0.0001831	1.471e-05	0.004113	0.7769	71	0.722	0.816	14.6244	14.649	14.5998	2.60998	3.3554	3.5101	2.4034	2.0083	defense response /// defense response /// immune response /// innate immune response	---	extracellular region /// extracellular region /// extracellular region /// extracellular space
1636490_at	FBgn0043578	PGRP-SB1	I	I	9.35446	4.22161	9.24524	0.458012	4.95403	9.46369	0.435574	4.60258	4.20337	2.4557	5.77016	3.31921	0.007518	0.000803	0.09492	0.9115	71	0.722	0.802	11.7628	11.8423	11.6832	4.74708	3.5668	5.9652	6.1459	4.2701	defense response /// immune response /// peptidoglycan catabolic process /// peptidoglycan catabolic process /// innate immune response /// innate immune response	protein binding /// N-acetylmuramoyl-L-alanine amidase activity /// hydrolase activity /// peptidoglycan binding /// peptidoglycan binding /// metal ion binding	extracellular region /// extracellular region /// extracellular region /// integral to plasma membrane
1633545_at	FBgn0035806	PGRP-SD	I	I	8.44418	2.97474	8.24897	0.272654	3.3053	8.63939	0.376385	4.35662	3.79483	2.05652	4.56312	2.95716	0.0009576	0.02668	1.138e-05	0.2342	71	0.722	0.76	10.4399	10.4003	10.4796	5.39614	5.8323	6.0326	2.3524	2.4832	defense response /// immune response /// peptidoglycan catabolic process /// peptidoglycan catabolic process /// innate immune response /// innate immune response /// defense response to Gram-positive bacterium	protein binding /// N-acetylmuramoyl-L-alanine amidase activity /// peptidoglycan binding /// peptidoglycan binding	extracellular region /// extracellular region /// extracellular region /// integral to plasma membrane
1632430_at	FBgn0022355	Tsf1	I	I	12.2455	2.74676	11.9478	0.429582	3.5955	12.5433	0.490354	3.90928	3.45064	2.45842	4.43691	2.83178	0.0003767	0.04396	1.481e-06	0.1061	71	0.722	0.718	14.2004	13.9452	14.4556	2.31523	3.4851	2.828	2.3895	1.6975	iron ion transport /// iron ion transport /// cellular iron ion homeostasis /// cellular iron ion homeostasis /// defense response	iron ion transmembrane transporter activity /// iron ion transmembrane transporter activity /// ferric iron binding /// ferric iron binding	extracellular region
1634699_a_at	FBgn0033564	CG11919 /// CG18003	I	I	9.20169	3.51316	8.99854	0.338226	3.75868	9.40483	0.37864	4.02602	4.49923	1.77503	5.34575	2.39213	0.007867	0.006454	0.0001127	1	72	0.72	0.685	11.7666	11.6987	11.8345	2.94986	3.0726	3.2087	1.8952	2.1806	peroxisome organization /// metabolic process /// oxidation reduction	nucleotide binding /// catalytic activity /// (S)-2-hydroxy-acid oxidase activity /// ATP binding /// glycolate oxidase activity /// FMN binding /// oxidoreductase activity /// hydrolase activity /// nucleoside-triphosphatase activity	peroxisome
1638544_at	FBgn0033429	CG12929	I	I	8.04404	1.5835	8.14898	0.186565	2.28943	7.9391	0.126574	1.59431	2.54014	1.46451	2.06174	0.973644	0.001599	0.0303	4.125e-06	0.5749	72	0.72	0.7	10.5502	10.6525	10.4478	2.1571	1.95	2.4411	1.4686	1.2104	---	---	---
1641234_at	FBgn0032413	CG16997	I	I	8.51591	3.22104	8.30376	0.340211	4.09707	8.72806	0.322058	3.68991	3.86137	2.19897	4.87918	2.98091	0.001649	0.01478	6.281e-06	0.7444	72	0.72	0.679	11.2995	11.168	11.431	4.35333	4.4076	4.7444	1.9558	1.9669	proteolysis /// proteolysis	catalytic activity /// serine-type endopeptidase activity /// serine-type endopeptidase activity /// hydrolase activity	---
1637125_at	FBgn0030060	CG2004	I	I	9.16354	2.31676	9.1334	0.321986	3.52537	9.19367	0.223075	2.4264	3.19324	1.77229	3.75887	1.94288	0.03927	0.04315	0.7211	0.3253	72	0.72	0.678	11.4783	11.6986	11.2581	2.04846	1.8504	2.8307	1.8059	1.5003	---	---	---
1629853_at	FBgn0040349	CG3699	I	I	10.2985	4.06565	9.90378	0.549711	5.55051	10.6932	0.530469	4.9608	5.09153	2.02001	6.64195	3.62517	0.000145	0.0174	8.038e-08	0.2541	72	0.72	0.769	12.4311	12.0732	12.7889	3.35755	4.2615	3.7331	2.5862	2.3139	metabolic process /// oxidation reduction	catalytic activity /// binding /// oxidoreductase activity /// oxidoreductase activity, acting on CH-OH group of donors	---
1640236_at	FBgn0026878	CG4325	I	I	7.51653	1.63941	7.50283	0.130974	1.74566	7.53023	0.128263	1.70331	2.12268	1.00056	1.90514	0.841246	0.03135	0.0004967	0.729	1	72	0.72	0.477	9.9308	9.9035	9.958	0.99438	1.0335	1.1032	0.944	0.9078	---	protein binding /// protein binding /// zinc ion binding /// metal ion binding	---
1623201_at	FBgn0032670	CG5783	I	I	7.54402	1.48196	7.4646	0.147316	1.97353	7.62343	0.12437	1.63142	2.01051	0.826532	2.15435	1.20498	0.001596	0.01063	2.242e-05	0.6175	72	0.72	0.779	10.251	10.1927	10.3092	0.75449	1.1673	1.0746	0.9334	1.2294	metabolic process	N-acetyltransferase activity /// acyltransferase activity /// transferase activity	---
1623839_at	FBgn0032287	CG6415	I	I	8.28203	2.47053	8.15869	0.191572	2.34807	8.40538	0.268401	3.19321	2.70683	0.975693	3.40632	1.88815	0.0007119	0.0007857	4.38e-05	0.8663	72	0.72	0.8	10.5556	10.5441	10.567	1.79347	2.0379	2.0196	1.5853	1.1237	glycine catabolic process /// glycine catabolic process	aminomethyltransferase activity /// aminomethyltransferase activity /// protein binding /// transaminase activity /// transferase activity	cytoplasm /// lipid particle /// glycine cleavage complex
1639424_at	FBgn0036262	CG6910	I	I	10.4549	4.73047	10.1115	0.505316	4.99745	10.7983	0.61504	5.69572	4.14826	2.67864	5.54395	4.31454	2.993e-05	6.654e-05	3.168e-07	0.6919	72	0.72	0.697	11.5072	11.4241	11.5904	8.38911	8.1456	9.0824	2.3766	2.6163	inositol catabolic process /// oxidation reduction	iron ion binding /// inositol oxygenase activity	cytoplasm
1640126_at	FBgn0034045	CG8249	I	I	7.78395	2.54802	7.63406	0.228371	2.99148	7.93383	0.245383	3.09287	2.51425	1.42174	3.71942	1.70058	0.0001013	0.001137	6.354e-07	0.4788	72	0.72	0.796	10.5635	10.5086	10.6184	2.90239	3.0206	3.0483	1.5384	1.7214	transport /// transmembrane transport	transporter activity /// glucose transmembrane transporter activity /// substrate-specific transmembrane transporter activity	membrane /// integral to membrane
1629789_at	FBgn0038211	CG9649	I	I	8.59067	2.57663	8.41184	0.304083	3.61495	8.7695	0.301346	3.43629	3.13891	1.20157	4.6261	2.54144	0.0008492	0.04797	1.117e-05	0.1203	72	0.72	0.764	11.6768	11.6188	11.7347	1.25573	1.433	1.8219	1.9012	1.7614	proteolysis /// proteolysis	catalytic activity /// endopeptidase activity /// serine-type endopeptidase activity /// hydrolase activity	---
1633639_at	FBgn0031689	Cyp28d1	I	I	10.3306	3.61743	10.0246	0.527748	5.26454	10.6366	0.479925	4.51202	4.28521	1.53121	6.36897	3.36331	0.0004723	0.03023	4.672e-06	0.1181	72	0.72	0.747	12.9482	12.8715	13.025	3.61566	3.8613	3.9153	1.5838	2.3236	oxidation reduction	monooxygenase activity /// iron ion binding /// electron carrier activity /// electron carrier activity /// electron carrier activity /// oxidoreductase activity /// heme binding /// metal ion binding	endoplasmic reticulum /// endoplasmic reticulum membrane /// microsome /// microsome /// membrane /// membrane
1626641_s_at	FBgn0027657	glob1	I	I	11.3568	2.77345	11.2041	0.370693	3.30854	11.5095	0.416045	3.6148	2.70375	1.47569	4.44621	2.46707	0.001824	0.004257	0.002551	0.2667	72	0.72	0.772	13.4572	13.5304	13.3839	2.99964	2.6447	3.6526	1.9224	2.2098	transport /// oxygen transport	oxygen transporter activity /// oxygen transporter activity /// iron ion binding /// protein binding /// oxygen binding /// heme binding	---
1631867_at	FBgn0064237	Idgf5	I	I	8.01254	2.08398	7.93993	0.22904	2.88466	8.08514	0.221924	2.74484	2.43619	1.0385	3.59996	1.60311	0.002929	0.0174	0.0143	0.07652	72	0.72	0.738	10.8978	10.9081	10.8875	3.62102	3.5968	3.7418	1.9597	1.5994	carbohydrate metabolic process /// chitin catabolic process /// multicellular organismal development /// imaginal disc development	catalytic activity /// hydrolase activity, hydrolyzing O-glycosyl compounds /// chitinase activity /// chitinase activity /// imaginal disc growth factor activity /// cation binding	extracellular region /// extracellular region
1629230_at	FBgn0052279	---	I	I	7.14396	6.45914	7.48402	0.547253	7.31229	6.80391	0.603027	8.86295	6.91921	3.70808	10.6862	6.07927	0.0008258	0.01034	1.096e-05	0.4091	73	0.719	0.825	9.6688	9.9049	9.4326	8.51592	10.3302	8.2083	4.5485	3.4193	defense response /// defense response /// defense response to fungus	---	---
1631472_at	FBgn0022700	Cht4	I	I	7.42056	2.13126	7.40604	0.187313	2.52919	7.43507	0.183223	2.4643	2.35737	1.58108	2.87931	1.68339	0.01917	0.002774	0.8353	0.7787	73	0.719	0.65	10.5549	10.6192	10.4906	2.87987	2.579	3.7999	3.8357	2.3492	carbohydrate metabolic process /// chitin metabolic process /// chitin catabolic process /// cuticle chitin catabolic process /// metabolic process	catalytic activity /// hydrolase activity, hydrolyzing O-glycosyl compounds /// chitinase activity /// chitinase activity /// chitinase activity /// chitin binding /// hydrolase activity /// hydrolase activity, acting on glycosyl bonds /// cation binding	extracellular region
1624558_at	FBgn0052283	dro3	I	I	6.61946	4.36374	6.77456	0.30629	4.52118	6.46435	0.476226	7.36696	4.3403	2.60395	7.94982	6.33546	0.003573	0.04338	0.003499	0.0774	73	0.719	0.683	9.4332	9.469	9.3974	2.48017	2.5725	2.341	2.4699	2.6567	defense response /// defense response /// defense response to fungus	---	---
1630203_at	FBgn0032480	Edem2	I	I	7.02235	1.19729	7.02734	0.100793	1.4343	7.01736	0.09085	1.29465	1.29614	0.455058	1.62493	0.923194	0.008367	0.0005585	0.9301	0.8342	74	0.718	0.633	9.6561	9.6749	9.6373	0.62437	0.8436	0.9063	1.1716	0.9629	metabolic process /// ER-associated protein catabolic process	mannosyl-oligosaccharide 1,2-alpha-mannosidase activity /// mannosyl-oligosaccharide 1,2-alpha-mannosidase activity /// calcium ion binding /// hydrolase activity /// hydrolase activity, acting on glycosyl bonds	membrane
1636093_a_at	FBgn0035849	ERR	I	I	7.40266	1.67204	7.32318	0.149363	2.03959	7.48214	0.161165	2.15399	2.01152	0.989741	2.02583	1.03167	4.553e-05	0.0004684	9.281e-06	0.07998	74	0.718	0.769	9.9945	10.128	9.861	1.63319	1.9833	1.7042	1.6201	1.0811	transcription /// regulation of transcription, DNA-dependent /// regulation of transcription	DNA binding /// transcription factor activity /// steroid hormone receptor activity /// receptor activity /// ligand-dependent nuclear receptor activity /// ligand-dependent nuclear receptor activity /// ligand-dependent nuclear receptor activity /// protein binding /// zinc ion binding /// sequence-specific DNA binding /// metal ion binding	nucleus
1631844_at	FBgn0039157	Myo95E	I	I	7.38552	1.74467	7.32889	0.165717	2.26115	7.44214	0.140105	1.88259	2.85925	1.15972	2.12357	1.26881	0.02052	0.01395	0.01182	0.824	74	0.718	0.799	9.8018	9.9041	9.6995	0.71132	1.0118	1.0225	1.8347	1.341	---	nucleotide binding /// motor activity /// actin binding /// ATP binding /// hydrolase activity /// ATPase activity, coupled /// ATPase activity, uncoupled	myosin complex /// myosin complex
1631552_at	FBgn0033649	pyr	I	I	7.31928	1.51984	7.24603	0.151636	2.09268	7.39254	0.11408	1.54318	1.99004	1.08609	2.10902	1.26789	0.002172	0.008258	6.537e-05	0.6753	74	0.718	0.669	10.0353	10.0943	9.9763	1.37043	1.8489	1.3202	1.6369	1.5455	hindgut morphogenesis /// mesoderm development /// mesoderm development /// heart development /// mesoderm migration /// pericardial cell differentiation /// larval somatic muscle development /// glial cell migration /// fibroblast growth factor receptor signaling pathway /// cardioblast differentiation /// positive regulation of glial cell proliferation	fibroblast growth factor receptor binding /// fibroblast growth factor receptor binding /// growth factor activity	---
1631027_at	FBgn0015904	ara	I	I	7.10664	1.04114	7.08871	0.0907079	1.27961	7.12457	0.109544	1.53755	1.17823	0.648535	1.61357	1.04081	0.004206	0.0141	0.2639	0.05323	75	0.717	0.567	9.8039	9.8049	9.803	0.55902	0.6954	0	0.9671	1.1104	compound eye morphogenesis /// transcription /// transcription initiation /// regulation of transcription, DNA-dependent /// regulation of transcription, DNA-dependent /// multicellular organismal development /// imaginal disc-derived wing vein specification /// imaginal disc-derived wing morphogenesis /// notum cell fate specification /// equator specification /// regulation of transcription ///…	DNA binding /// DNA binding /// transcription factor activity /// transcription factor activity /// specific RNA polymerase II transcription factor activity /// RNA polymerase II transcription factor activity, enhancer binding /// protein binding /// transcription activator activity /// transcription regulator activity /// transcription regulator activity /// sequence-specific DNA binding	nucleus /// nucleus /// nucleus /// nucleus
1635271_at	FBgn0050431	CG30431	I	I	8.06959	2.91273	7.81782	0.272079	3.48024	8.32135	0.353012	4.24225	3.41121	1.48324	5.03571	2.47578	4.437e-05	0.02609	4.475e-09	0.1265	75	0.717	0.678	10.5834	10.3021	10.8648	1.43775	1.7227	1.9094	1.8685	1.5273	---	nucleic acid binding /// nucleic acid binding /// zinc ion binding	intracellular /// nucleus
1636493_at	FBgn0008649	dei	I	I	6.98054	1.20518	6.93822	0.0770152	1.11001	7.02286	0.125188	1.78258	1.3853	1.24909	1.74795	1.12337	0.01224	0.02038	0.0042	0.613	75	0.717	0.742	10.0803	9.9737	10.187	0.99149	1.0202	1.204	1.3407	1.0169	transcription /// multicellular organismal development /// mesoderm development /// somatic muscle development /// muscle attachment /// regulation of transcription	DNA binding /// transcription factor activity /// specific RNA polymerase II transcription factor activity /// protein binding /// transcription regulator activity	nucleus /// nucleus
1637834_at	FBgn0041156	exex	I	I	7.05619	2.25709	7.09811	0.151485	2.13417	7.01428	0.207487	2.95807	1.70794	1.07946	2.48173	1.64543	3.532e-05	1.39e-06	0.03527	0.2966	75	0.717	0.791	9.7329	9.8025	9.6632	1.32369	1.5608	1.803	1.4609	1.0332	regulation of transcription, DNA-dependent /// nervous system development /// axon target recognition /// central nervous system development /// regulation of transcription /// regulation of transcription	DNA binding /// transcription factor activity /// transcription factor activity /// transcription regulator activity /// sequence-specific DNA binding	nucleus /// nucleus
1633439_at	FBgn0010223	Galpha73B	I	I	7.5524	2.25828	7.56291	0.215161	2.84496	7.5419	0.192815	2.55659	2.62358	0.932039	2.76441	1.28702	0.0009906	0.0001638	0.9113	0.2412	75	0.717	0.724	10.5538	10.663	10.4446	1.40725	1.4926	2.0003	1.6969	1.3392	signal transduction /// G-protein coupled receptor protein signaling pathway /// G-protein coupled receptor protein signaling pathway /// G-protein coupled receptor protein signaling pathway /// mesoderm development	nucleotide binding /// GTPase activity /// GTPase activity /// signal transducer activity /// GTP binding /// guanyl nucleotide binding	heterotrimeric G-protein complex /// heterotrimeric G-protein complex
1625850_at	FBgn0002985	odd	I	I	7.55243	3.21711	7.4821	0.260544	3.48223	7.62276	0.269077	3.52992	2.33876	1.51738	2.61134	1.22372	3.291e-07	2.59e-10	0.002272	0.326	75	0.717	0.802	10.581	10.5399	10.6222	1.42475	1.7473	1.4024	1.1758	1.6782	negative regulation of transcription from RNA polymerase II promoter /// negative regulation of transcription from RNA polymerase II promoter /// transcription /// regulation of transcription from RNA polymerase II promoter /// multicellular organismal development /// blastoderm segmentation /// periodic partitioning by pair rule gene /// periodic partitioning by pair rule gene /// periodic parti…	nucleic acid binding /// DNA binding /// DNA binding /// specific RNA polymerase II transcription factor activity /// protein binding /// zinc ion binding /// transcription activator activity /// transcription repressor activity /// transcription repressor activity /// metal ion binding	intracellular /// nucleus /// nucleus /// nucleus /// nucleus
1640598_s_at	FBgn0086910	---	I	I	7.86387	2.65521	7.83066	0.319951	4.08588	7.89709	0.184796	2.34005	3.73175	1.63804	3.64557	1.39443	0.006661	0.003871	0.5514	0.254	76	0.716	0.762	10.7808	10.8977	10.6638	1.67169	1.5206	1.5544	2.9586	2.4797	---	---	---
1633238_at		---	I	I	6.55108	4.86851	6.65709	0.211422	3.17589	6.44507	0.462847	7.18141	3.05437	1.58816	6.98044	3.88948	0.0002973	2.602e-05	0.01254	0.7081	76	0.716	0.743	9.1618	9.258	9.0657	1.99957	2.5372	1.7314	1.4314	1.6368	response to toxin	glutathione transferase activity /// glutathione transferase activity /// glutathione transferase activity /// transferase activity	---
1634403_at	FBgn0015567	alpha-Adaptin	I	I	8.61262	2.99953	8.50892	0.371778	4.36928	8.71632	0.253244	2.9054	3.98725	2.05483	3.7696	2.73882	0.00368	0.003858	0.01421	0.3721	76	0.716	0.806	11.4185	11.5112	11.3257	0	1.1937	1.162	1.9824	1.8699	transport /// intracellular protein transport /// endocytosis /// vesicle coating /// neurotransmitter secretion /// protein localization /// asymmetric cell division /// protein transport /// protein transport /// synaptic vesicle coating /// vesicle-mediated transport /// vesicle-mediated transport /// synaptic vesicle endocytosis /// synaptic vesicle transport	binding /// protein binding /// protein transporter activity /// protein transporter activity	plasma membrane /// plasma membrane /// coated pit /// coated pit /// synaptic vesicle /// membrane /// membrane coat /// AP-2 adaptor complex /// clathrin adaptor complex /// coated vesicle
1640337_a_at	FBgn0261788	Ank2	I	I	7.25123	1.66585	7.17153	0.148865	2.07578	7.33094	0.134706	1.83749	2.2593	1.36345	2.2448	1.24012	0.004667	0.01107	8.222e-05	0.8767	76	0.716	0.735	10.239	10.0709	10.4071	1.42488	1.4944	1.8886	1.5057	1.6299	cytoskeletal anchoring at plasma membrane /// cytoskeletal anchoring at plasma membrane /// signal transduction /// axon extension	structural constituent of cytoskeleton /// structural constituent of cytoskeleton /// protein binding /// cytoskeletal protein binding	plasma membrane
1639503_at	FBgn0003888	betaTub60D	I	I	8.96541	2.65246	8.83326	0.39258	4.44433	9.09755	0.216556	2.38038	4.12962	1.45072	3.58287	1.82944	0.001071	0.01128	0.0009496	0.08115	76	0.716	0.773	12.1473	12.1802	12.1145	1.49926	1.9116	2.3282	2.1918	1.8383	microtubule-based process /// microtubule-based process /// microtubule-based movement /// axonogenesis /// axon guidance /// heart development /// response to light stimulus /// larval behavior /// protein polymerization	nucleotide binding /// GTPase activity /// structural molecule activity /// structural constituent of cytoskeleton /// protein binding /// GTP binding /// GTP binding	microtubule /// microtubule /// microtubule /// microtubule /// protein complex /// tubulin complex
1635803_s_at	FBgn0004893	bowl	I	I	7.63089	2.18796	7.55032	0.248285	3.2884	7.71146	0.171211	2.22021	2.90334	1.12627	2.59072	1.62842	0.0002557	0.001068	0.001287	0.06918	76	0.716	0.795	10.4131	10.5297	10.2965	1.06248	1.401	1.3052	1.9418	1.6321	negative regulation of transcription from RNA polymerase II promoter /// transcription /// multicellular organismal development /// terminal region determination /// periodic partitioning by pair rule gene /// hindgut morphogenesis /// imaginal disc-derived leg morphogenesis /// embryonic pattern specification /// imaginal disc-derived leg joint morphogenesis /// wing disc development /// leg seg…	nucleic acid binding /// RNA polymerase II transcription factor activity /// protein binding /// zinc ion binding /// transcription activator activity /// transcription repressor activity /// metal ion binding	intracellular /// nucleus /// nucleus
1638716_a_at	FBgn0036362	CG10725	I	I	8.24005	3.64513	8.35625	0.31379	3.75515	8.12385	0.340287	4.18874	5.12239	3.21955	3.52756	2.52497	0.02025	0.002239	0.01547	1	76	0.716	0.539	10.2722	10.4755	10.0689	10.5559	11.2451	10.166	1.8531	1.3555	chitin metabolic process	chitin binding /// structural constituent of peritrophic membrane	extracellular region
1633280_s_at	FBgn0037213	CG12581	I	I	8.21336	2.68584	8.07989	0.30128	3.72877	8.34682	0.224791	2.69313	2.99597	1.23485	3.45521	1.8425	9.699e-05	0.0003358	2.202e-05	0.262	76	0.716	0.802	11.3559	11.3185	11.3933	0.60526	0.8891	0.4912	1.473	1.219	---	protein binding	---
1641738_a_at	FBgn0039232	CG13636	I	I	8.66964	4.36053	9.06292	0.537338	5.92898	8.27637	0.381894	4.61427	7.50982	3.1893	4.96059	3.18298	0.0002469	0.02983	1.321e-08	0.6931	76	0.716	0.732	11.9314	12.8123	11.0505	2.7914	7.9601	1.8136	2.0698	1.5089	---	protein binding	---
1634450_a_at	FBgn0262717	CG14681 /// Skeletor	I	I	7.0168	1.26127	6.96482	0.0868408	1.24685	7.06877	0.127685	1.80632	1.72633	1.01122	1.86107	1.21954	0.01243	0.03132	0.001007	0.6964	76	0.716	0.188	9.9611	9.9729	9.9492	1.29907	1.6686	1.5802	1.2019	0.9965	histidine catabolic process /// catecholamine metabolic process /// nucleus organization /// cell cycle /// mitosis /// spindle assembly /// cell division	dopamine beta-monooxygenase activity /// dopamine beta-monooxygenase activity /// structural molecule activity	nucleus /// nucleus /// nuclear lamina /// chromosome /// chromosome /// polytene chromosome /// cytoplasm /// spindle /// spindle /// cytoskeleton /// microtubule /// membrane /// integral to membrane /// nuclear matrix
1624619_s_at	FBgn0028864	CG18477 /// CG31780	I	I	6.95324	1.67899	6.86584	0.14663	2.13564	7.04064	0.123484	1.75387	2.89167	0.971073	2.07502	1.21515	0.004922	0.01831	1.508e-05	0.9703	76	0.716	0.79	9.8444	9.6577	10.0312	1.74612	2.2726	2.583	0.9323	1.2161	proteolysis /// proteolysis	catalytic activity /// serine-type endopeptidase activity /// serine-type endopeptidase activity /// serine-type peptidase activity /// hydrolase activity	---
1623740_at	FBgn0052154	CG32154	I	I	7.36296	1.07234	7.35553	0.107953	1.46764	7.37038	0.0911611	1.23686	1.51138	0.774816	1.55936	0.918189	0.03594	0.02314	0.8626	0.4342	76	0.716	0.441	9.9757	9.9192	10.0323	2.33489	2.9096	2.2905	1.1557	0.9434	glutamine metabolic process	catalytic activity /// omega peptidase activity /// omega peptidase activity /// hydrolase activity /// gamma-glutamyl-peptidase activity	---
1624106_at	FBgn0033778	CG3790	I	I	6.92121	2.34936	6.85032	0.132932	1.94053	6.99209	0.21313	3.04816	2.06094	1.31393	2.82213	1.70676	0.0004757	4.67e-05	0.0009861	0.9948	76	0.716	0.741	9.8358	9.7449	9.9268	0.60789	0.9652	0.7085	0.7971	0.9221	transport /// transmembrane transport	transporter activity /// carnitine transporter activity	integral to membrane
1635963_a_at	FBgn0030997	CG7990	I	I	7.64028	1.98028	7.55719	0.19383	2.56485	7.72337	0.158973	2.05834	2.19454	1.28315	2.75347	1.63004	0.002223	0.00248	0.0004039	0.7671	76	0.716	0.77	10.7159	10.6231	10.8087	0.96372	1.3548	1.2107	1.4433	1.299	---	---	membrane /// integral to membrane
1632304_at	FBgn0033391	CG8026	I	I	6.46632	3.90154	6.61261	0.197379	2.98488	6.32003	0.365182	5.77818	3.03603	2.16806	6.43539	5.07999	0.004303	0.00509	0.0003101	0.8704	76	0.716	0.645	9.5323	9.585	9.4796	1.30732	1.3773	1.3656	0.987	1.075	transport /// mitochondrial transport /// folic acid transport /// transmembrane transport	transporter activity /// binding /// folic acid transporter activity /// transmembrane transporter activity	mitochondrial envelope /// mitochondrial inner membrane /// mitochondrial inner membrane /// membrane /// integral to membrane
1628352_a_at	FBgn0036892	CG8798	I	I	7.9218	1.45475	7.87938	0.193372	2.45415	7.96423	0.117539	1.47584	2.07893	1.14027	2.26427	1.35966	0.007315	0.04254	0.06371	0.0725	76	0.716	0.724	10.5489	10.7049	10.3929	0.8398	0.9895	0.9455	1.4591	1.1322	proteolysis	nucleotide binding /// ATP-dependent peptidase activity /// serine-type endopeptidase activity /// serine-type endopeptidase activity /// ATP binding /// peptidase activity /// serine-type peptidase activity /// hydrolase activity /// nucleoside-triphosphatase activity	mitochondrial matrix
1623144_at	FBgn0004859	ci	I	I	7.85281	2.8095	7.87963	0.333753	4.23564	7.82599	0.170948	2.18436	4.27537	1.35692	3.10753	1.75753	0.007883	0.001862	0.7129	0.4904	76	0.716	0.771	10.8139	11.0336	10.5943	0.56725	1.1329	1.2394	2.0103	1.3624	negative regulation of transcription from RNA polymerase II promoter /// regulation of transcription, DNA-dependent /// smoothened signaling pathway /// smoothened signaling pathway /// smoothened signaling pathway /// smoothened signaling pathway /// multicellular organismal development /// regulation of mitotic cell cycle /// blastoderm segmentation /// segment polarity determination /// segmen…	nucleic acid binding /// DNA binding /// DNA binding /// transcription factor activity /// specific RNA polymerase II transcription factor activity /// protein binding /// zinc ion binding /// transcription activator activity /// transcription activator activity /// transcription repressor activity /// metal ion binding	intracellular /// nucleus /// nucleus /// nucleus /// cytoplasm /// membrane /// Hedgehog signaling complex /// protein complex
1628604_at	FBgn0000411	D	I	I	7.29577	1.45471	7.30477	0.155777	2.13253	7.28677	0.0822425	1.12866	1.90095	1.19467	1.36142	0.794454	0.003092	0.0003571	0.832	0.5223	76	0.716	0.667	10.286	10.2235	10.3486	0.95831	1.8928	1.5117	1.3352	1.0248	instar larval development /// regulation of transcription, DNA-dependent /// multicellular organismal development /// blastoderm segmentation /// central nervous system development /// brain development /// hindgut morphogenesis /// regulation of gene-specific transcription from RNA polymerase II promoter /// negative regulation of gene-specific transcription from RNA polymerase II promoter /// p…	DNA binding /// DNA binding /// transcription factor activity /// transcription factor activity /// transcription factor binding /// DNA bending activity /// DNA bending activity /// transcription activator activity /// sequence-specific DNA binding	nucleus /// nucleus /// cytoplasm
1637619_s_at	FBgn0033159	Dscam	I	I	7.25552	1.40281	7.16293	0.172604	2.40969	7.34811	0.0848107	1.15418	1.58641	0.794936	2.06231	1.31961	3.213e-05	0.006558	4.956e-08	0.0506	76	0.716	0.693	10.1992	10.1559	10.2424	1.09778	0.9852	1.2431	1.9441	1.4796	phagocytosis /// axon guidance /// axon guidance /// axon guidance /// axonal fasciculation /// peripheral nervous system development /// mushroom body development /// central nervous system morphogenesis /// neuron development /// axon extension involved in axon guidance /// dendrite self-avoidance /// dendrite self-avoidance	protein binding /// axon guidance receptor activity /// axon guidance receptor activity /// identical protein binding /// protein homodimerization activity /// bacterial cell surface binding	integral to plasma membrane /// axon /// dendrite /// neuronal cell body
1624774_a_at	FBgn0000635	Fas2	I	I	7.80047	2.40171	7.70499	0.281468	3.65306	7.89595	0.186768	2.36536	3.05121	1.42375	3.37658	1.40539	0.0005824	0.002518	0.00107	0.1208	76	0.716	0.777	10.9632	10.9536	10.9727	1.05929	1.0923	1.0925	2.0925	1.8852	Bolwig's organ morphogenesis /// Bolwig's organ morphogenesis /// cell adhesion /// homophilic cell adhesion /// multicellular organismal development /// nervous system development /// axonal fasciculation /// axonal fasciculation /// neuromuscular junction development /// neuromuscular junction development /// neuromuscular junction development /// learning or memory /// learning or memory /// l…	protein binding	cytoplasm /// plasma membrane /// plasma membrane /// plasma membrane /// membrane /// integral to membrane /// integral to membrane /// axon /// anchored to membrane /// neuromuscular junction /// presynaptic membrane /// presynaptic membrane /// cell projection /// postsynaptic membrane /// postsynaptic membrane
1634028_s_at	FBgn0028734	Fmr1	I	I	7.56423	2.3027	7.60105	0.261406	3.43908	7.5274	0.155871	2.07071	3.37799	1.7834	2.22028	1.22416	0.001751	0.0008977	0.2642	0.1862	76	0.716	0.793	10.0126	10.1797	9.8455	1.71134	1.6501	1.9092	2.7044	1.4986	regulation of translation /// regulation of translation /// regulation of translation /// chemotaxis /// synaptic transmission /// neurotransmitter secretion /// pole cell formation /// germ cell development /// sperm axoneme assembly /// germarium-derived oocyte fate determination /// oocyte dorsal/ventral axis specification /// cellularization /// axon guidance /// axon guidance /// axonal fasc…	RNA binding /// RNA binding /// mRNA binding /// mRNA binding /// mRNA binding /// protein binding /// identical protein binding /// protein self-association	cytoplasm /// cytoplasm /// lipid particle /// RNA-induced silencing complex /// RNA-induced silencing complex /// micro-ribonucleoprotein complex
1639839_s_at	FBgn0001169	H	I	I	7.35688	2.15265	7.38872	0.229958	3.11229	7.32504	0.144686	1.97523	3.20044	1.28495	2.33358	1.35662	0.005029	0.001709	0.326	0.39	76	0.716	0.771	9.7382	9.9187	9.5577	0	0.7248	0.5803	2.0204	1.0589	Notch signaling pathway /// multicellular organismal development /// sensory organ boundary specification /// sensory organ precursor cell fate determination /// sensory organ precursor cell fate determination /// negative regulation of Notch signaling pathway /// negative regulation of Notch signaling pathway /// wing disc dorsal/ventral pattern formation	DNA binding /// transcription corepressor activity /// protein binding	nucleus /// nucleus /// nucleus
1632637_at	FBgn0030600	hiw	I	I	7.22796	1.37287	7.21375	0.145063	2.01092	7.24216	0.10573	1.45992	1.9716	0.932293	1.81615	0.796279	0.006696	0.005812	0.6452	0.174	76	0.716	0.727	10.2459	10.1379	10.3538	0.94033	1.3746	1.0523	1.0647	1.0256	transcription /// adult walking behavior /// regulation of synaptic growth at neuromuscular junction /// regulation of synaptic growth at neuromuscular junction /// protein ubiquitination /// regulation of mitotic metaphase/anaphase transition /// BMP signaling pathway /// negative regulation of BMP signaling pathway /// locomotion /// regulation of transcription /// negative regulation of synapt…	ubiquitin-protein ligase activity /// protein binding /// protein binding /// zinc ion binding /// ligase activity /// metal ion binding	nucleus /// anaphase-promoting complex /// plasma membrane /// cytoplasmic membrane-bounded vesicle
1639461_a_at	FBgn0010051	Itp-r83A	I	I	7.21172	1.44982	7.2758	0.162218	2.22956	7.14764	0.0689472	0.964614	2.18947	1.02994	1.86595	0.985606	0.004758	0.01006	0.0002344	0.7863	76	0.716	0.636	10.6023	10.868	10.3367	0.55734	0.7521	0.5732	1.9381	1.2362	nuclear division /// transport /// ion transport /// calcium ion transport /// response to oxidative stress /// multicellular organismal development /// molting cycle, chitin-based cuticle /// visual perception /// sensory perception of smell /// flight behavior /// mushroom body development /// stabilization of membrane potential /// response to stimulus /// release of sequestered calcium ion in…	receptor activity /// ion channel activity /// inositol 1,4,5-trisphosphate-sensitive calcium-release channel activity /// calcium channel activity /// calcium channel activity /// inositol-1,4,5-trisphosphate receptor activity /// inositol-1,4,5-trisphosphate receptor activity /// inositol-1,4,5-trisphosphate receptor activity	endoplasmic reticulum /// endoplasmic reticulum /// endoplasmic reticulum membrane /// endoplasmic reticulum membrane /// membrane /// integral to membrane
1632666_at	FBgn0002528	LanB2	I	I	8.5242	3.2852	8.72993	0.419864	4.80948	8.31848	0.201252	2.41933	6.25218	2.09989	2.85928	1.4514	0.003394	0.01424	1.632e-05	0.8951	76	0.716	0.812	11.3935	11.8161	10.9709	0.61285	1.8506	1.4232	2.1753	1.2529	cell adhesion /// organ morphogenesis /// tissue development /// embryonic morphogenesis	protein binding	extracellular region /// proteinaceous extracellular matrix /// basement membrane /// basement membrane /// basement membrane /// basal lamina /// extracellular matrix
1626309_at	FBgn0036203	Muc68D	I	I	10.2637	5.21762	9.95672	0.89629	9.00186	10.5707	0.432128	4.08798	9.02994	4.34382	7.82042	3.93768	0.008774	0.04901	0.001891	0.3041	76	0.716	0.825	14.2228	14.2766	14.169	1.35423	1.4345	1.6339	2.0434	1.7276	chitin metabolic process	chitin binding /// structural constituent of peritrophic membrane	extracellular region
1639483_s_at	FBgn0029843	Nep1	I	I	7.45815	1.22666	7.43403	0.120048	1.61485	7.48226	0.103036	1.37707	1.59079	0.766587	1.70032	0.924472	0.01102	0.0055	0.1699	0.486	76	0.716	0.738	10.3283	10.3823	10.2743	0.94919	1.3789	0.8407	1.2783	1.1609	proteolysis	metalloendopeptidase activity /// metalloendopeptidase activity /// metallopeptidase activity /// metallopeptidase activity /// hydrolase activity	---
1622949_at	FBgn0003053	peb	I	I	8.34784	3.17713	8.32544	0.389125	4.67393	8.37024	0.258726	3.09103	5.34038	2.5488	3.60491	1.92235	0.01985	0.009527	0.8791	0.4093	76	0.716	0.818	11.2512	11.4874	11.015	0.47504	1.2412	1.0972	2.1996	2.2667	terminal region determination /// germ-band shortening /// germ-band shortening /// dorsal closure /// dorsal closure /// dorsal closure, leading edge cell fate determination /// ectoderm development /// open tracheal system development /// head involution /// torso signaling pathway /// photoreceptor cell morphogenesis /// ommatidial rotation /// regulation of tube architecture, open tracheal sy…	nucleic acid binding /// transcription factor activity /// protein binding /// zinc ion binding	intracellular /// nucleus /// nucleus
1639535_at	FBgn0031530	pgant2	I	I	7.31411	1.54924	7.28006	0.149807	2.05777	7.34817	0.114425	1.5572	1.90115	0.863479	1.7314	0.837763	0.0007333	0.0001679	0.04245	0.4066	76	0.716	0.739	9.9582	9.9631	9.9532	1.92017	2.1338	2.4856	1.8604	1.5072	oligosaccharide biosynthetic process	polypeptide N-acetylgalactosaminyltransferase activity /// polypeptide N-acetylgalactosaminyltransferase activity /// polypeptide N-acetylgalactosaminyltransferase activity /// polypeptide N-acetylgalactosaminyltransferase activity /// sugar binding /// transferase activity /// transferase activity, transferring glycosyl groups	Golgi membrane /// Golgi apparatus /// Golgi stack /// membrane /// integral to membrane
1623441_at	FBgn0004861	ph-p	I	I	7.66691	1.80917	7.61377	0.245056	3.21859	7.72006	0.123224	1.59616	2.97354	1.37048	2.65998	1.14874	0.004882	0.03633	0.04774	0.05123	76	0.716	0.786	10.5436	10.6274	10.4597	0.63395	0.6956	0.9966	1.7139	1.3467	chromatin silencing /// multicellular organismal development /// gene silencing /// central nervous system neuron development /// germarium-derived female germ-line cyst encapsulation /// ovarian follicle cell stalk formation /// response to ecdysone /// syncytial blastoderm mitotic cell cycle	DNA binding /// DNA binding /// chromatin binding /// protein binding /// zinc ion binding /// metal ion binding /// chaperone binding	nucleus /// nucleus /// nucleus /// nucleolus /// PRC1 complex
1638681_at	FBgn0020521	pio	I	I	8.65807	3.25734	8.41723	0.434795	5.16553	8.8989	0.296804	3.33529	4.67396	1.7424	4.73533	3.09562	0.0002503	0.0186	9.987e-07	0.1516	76	0.716	0.741	12.0124	11.8852	12.1395	1.46567	1.7772	1.2932	1.751	1.7649	open tracheal system development /// apposition of dorsal and ventral imaginal disc-derived wing surfaces /// chitin-based embryonic cuticle biosynthetic process /// chitin-based cuticle attachment to epithelium	protein binding	apical part of cell
1640636_at	FBgn0259680	Pkcdelta	I	I	6.89254	1.7156	6.91808	0.130356	1.88428	6.867	0.153728	2.23865	1.96147	1.38244	2.52107	1.25541	0.01627	0.005396	0.313	0.6193	76	0.716	0.543	9.7176	9.6977	9.7376	0.51043	0.292	0.4496	1.2768	1.2926	protein amino acid phosphorylation /// protein amino acid phosphorylation /// intracellular signaling pathway	nucleotide binding /// protein kinase activity /// protein serine/threonine kinase activity /// protein serine/threonine kinase activity /// protein kinase C activity /// protein kinase C activity /// protein binding /// ATP binding /// kinase activity /// transferase activity /// diacylglycerol binding /// metal ion binding	---
1635199_at	FBgn0261258	rgn	I	I	8.88811	3.29012	8.78541	0.456662	5.19796	8.99081	0.257425	2.8632	5.14136	2.41166	4.44704	2.79684	0.0141	0.01772	0.06125	0.3742	76	0.716	0.815	11.4697	11.5082	11.4312	1.46732	1.4191	2.2436	2.0559	1.4385	---	binding	---
1629937_a_at	FBgn0085408	Shroom	I	I	7.98529	1.89037	7.88616	0.243568	3.08855	8.08441	0.148318	1.83461	2.72447	1.24784	2.65669	1.55875	0.0007523	0.01504	0.0001167	0.09418	76	0.716	0.713	10.8789	10.9072	10.8506	0.684	0.7651	0.9354	1.2359	1.2587	cell morphogenesis /// cell migration /// melanosome organization	actin binding	cytoplasm /// cytoskeleton /// cytoskeleton /// microtubule /// plasma membrane /// tight junction /// cortical actin cytoskeleton
1635677_a_at	FBgn0014388	sty	I	I	8.23293	2.23969	8.1757	0.258488	3.16167	8.29015	0.216344	2.60965	3.3236	1.26737	3.64918	1.3896	0.01853	0.02687	0.1267	0.3058	76	0.716	0.719	10.9124	10.903	10.9218	1.38167	1.0067	1.8441	1.8521	1.3393	compound eye morphogenesis /// morphogenesis of a branching structure /// transmembrane receptor protein tyrosine kinase signaling pathway /// epidermal growth factor receptor signaling pathway /// multicellular organismal development /// open tracheal system development /// open tracheal system development /// open tracheal system development /// tracheal outgrowth, open tracheal system /// seco…	protein binding	intracellular /// intracellular /// plasma membrane /// plasma membrane /// membrane
1627802_s_at	FBgn0038504	Sur-8	I	I	8.04335	3.1694	7.92299	0.382293	4.8251	8.1637	0.225754	2.76534	4.65808	2.25829	4.88413	2.34691	0.01773	0.02341	0.008277	0.6633	76	0.716	0.834	10.6709	10.7602	10.5815	0.97289	1.5411	1.3625	2.3425	1.9595	---	protein binding /// Ras GTPase binding	---
1632550_at	FBgn0034013	unc-5	I	I	7.13966	1.55083	7.22435	0.147564	2.04259	7.05497	0.116921	1.65728	2.29959	1.22755	1.46886	0.750121	9.579e-05	0.001287	5.442e-07	0.4358	76	0.716	0.662	9.8123	9.8778	9.7467	0.74979	1.2478	1.189	1.2005	1.058	signal transduction /// axon guidance /// axon guidance /// salivary gland boundary specification /// motor axon guidance /// glial cell migration	netrin receptor activity /// repulsive netrin receptor activity /// protein binding	---
1624721_at	FBgn0022960	vimar	I	I	7.33799	1.81136	7.36619	0.183769	2.49476	7.30978	0.109863	1.50296	2.84836	1.17081	2.19256	0.940506	0.04399	0.005747	0.3298	0.9847	76	0.716	0.674	10.2101	10.4069	10.0133	1.30685	1.6193	1.1866	2.2078	1.6904	---	binding /// Ral GTPase binding	---
1635383_at	FBgn0261930	vnd	I	I	7.16824	1.5352	7.16905	0.146386	2.04192	7.16743	0.106883	1.49123	1.47197	0.89663	2.36973	1.35142	0.02842	0.003668	1	0.8389	76	0.716	0.599	10.0959	10.1283	10.0636	0.61893	1.4886	0	1.3747	1.6128	transcription /// regulation of transcription, DNA-dependent /// regulation of transcription, DNA-dependent /// multicellular organismal development /// pattern specification process /// ectoderm development /// nervous system development /// neuroblast fate determination /// neuroblast fate determination /// central nervous system development /// ventral cord development /// ventral cord develop…	DNA binding /// transcription factor activity /// transcription factor activity /// protein binding /// transcription factor binding /// transcription regulator activity /// transcription regulator activity /// sequence-specific DNA binding	nucleus /// nucleus /// nucleus
1640409_at	FBgn0024179	wit	I	I	8.12309	3.03638	7.99078	0.346415	4.33519	8.25541	0.247731	3.00084	4.70538	2.69452	4.22922	2.45092	0.01888	0.03015	0.002759	0.7622	76	0.716	0.79	10.9398	11.0395	10.8401	2.19361	2.574	2.3876	1.9721	1.9942	protein amino acid phosphorylation /// protein amino acid phosphorylation /// protein amino acid phosphorylation /// protein amino acid phosphorylation /// signal transduction /// neuromuscular synaptic transmission /// neuromuscular junction development /// dendrite morphogenesis	nucleotide binding /// protein kinase activity /// protein kinase activity /// transmembrane receptor protein serine/threonine kinase activity /// transforming growth factor beta receptor activity /// transforming growth factor beta receptor activity, type II /// transforming growth factor beta receptor activity, type II /// transforming growth factor beta receptor activity, type II /// ATP bindi…	plasma membrane /// plasma membrane /// membrane
1632621_at	FBgn0037750	CG12946	I	I	7.40084	1.44327	7.44833	0.141694	1.90236	7.35336	0.134225	1.82535	1.79007	0.700691	2.11915	1.1247	0.00139	0.004787	0.006461	0.1173	77	0.713	0.638	10.3372	10.4627	10.2117	1.236	1.632	1.4779	1.223	1.054	---	---	---
1634978_at	FBgn0032140	CG13117	I	I	8.52795	1.96012	8.61664	0.227566	2.64101	8.43927	0.199212	2.36054	2.72771	1.17684	2.36238	1.47171	0.0005923	0.003071	0.0007315	0.1218	77	0.713	0.567	11.2628	11.3652	11.1604	2.19182	2.3356	2.5879	1.6146	1.2436	---	protein binding	---
1636798_at	FBgn0036419	CG13482	I	I	10.2517	6.38755	10.1805	0.7078	6.95248	10.3228	0.734194	7.11232	5.00178	2.47479	4.75051	3.11835	3.76e-07	1.26e-10	0.4222	0.1556	77	0.713	0.786	12.6381	12.8156	12.4607	3.88486	4.7783	4.0773	2.4888	3.1099	---	protein binding	---
1627500_at	FBgn0050345	CG30345	I	I	7.26095	1.7962	7.28022	0.145385	1.99699	7.24168	0.144742	1.99873	1.64797	1.07774	1.66077	0.848476	4.716e-05	5.108e-07	0.3421	0.5573	77	0.713	0.803	10.4181	10.4276	10.4086	0.92632	0.851	1.4235	1.6324	1.1394	transport /// transmembrane transport	transporter activity	membrane
1630600_at	FBgn0037724	Fst /// Scm	I	I	8.06549	8.62906	8.05225	0.650162	8.07429	8.07873	0.823771	10.1968	4.25493	3.295	4.60004	4.38166	5.9e-10	2.05e-14	1	0.2049	77	0.713	0.71	11.0214	11.0714	10.9715	6.95859	6.3549	8.2019	5.0017	2.2891	axonogenesis /// response to cold /// response to cold /// gene silencing /// gene silencing /// neurogenesis /// germarium-derived female germ-line cyst encapsulation /// ovarian follicle cell stalk formation /// regulation of transcription /// regulation of transcription	specific RNA polymerase II transcription factor activity /// protein binding /// zinc ion binding	nucleus /// nucleus /// PRC1 complex
1633145_at	FBgn0035977	PGRP-LF	I	I	7.42751	1.7595	7.39813	0.137903	1.86403	7.45688	0.167142	2.24145	1.58276	0.861103	2.23303	1.41904	0.00113	0.0001718	0.1737	0.4454	77	0.713	0.773	10.3369	10.3527	10.3212	1.35376	1.6956	1.6542	1.1529	1.1397	defense response /// peptidoglycan catabolic process /// peptidoglycan catabolic process /// innate immune response /// innate immune response	protein binding /// N-acetylmuramoyl-L-alanine amidase activity /// peptidoglycan binding	integral to plasma membrane /// membrane /// integral to membrane
1635578_at	FBgn0051975	CG31975	I	I	6.93061	3.30032	7.01891	0.277775	3.95753	6.84231	0.222064	3.24545	2.23983	1.59729	3.80664	1.4438	1.913e-05	2.875e-07	0.0006085	0.695	78	0.71	0.641	9.6385	9.7342	9.5429	0.88972	1.1002	1.194	1.0585	1.3406	---	---	---
1627890_at	FBgn0042206	GstD10	I	I	7.28806	2.8978	7.29837	0.215502	2.95274	7.27776	0.259674	3.56805	1.82505	1.28097	3.04636	2.52501	0.0001601	3.424e-06	0.9335	0.4961	78	0.71	0.71	9.961	9.9301	9.9919	3.91151	3.8954	4.1735	1.0636	0.9434	---	glutathione transferase activity /// glutathione transferase activity /// glutathione transferase activity /// transferase activity	---
1634152_at	FBgn0010041	GstD5	I	I	7.088	7.11584	7.06106	0.555783	7.87109	7.11495	0.499872	7.02566	3.16447	2.61761	5.50282	5.24533	6.454e-06	7.07e-10	0.8546	1	78	0.71	0.789	9.7928	9.6551	9.9306	3.67847	2.5885	5.9318	1.6367	2.1755	---	glutathione transferase activity /// glutathione transferase activity /// glutathione transferase activity /// transferase activity	---
1624793_at	FBgn0010043	GstD7	I	I	7.1325	2.37242	7.25226	0.222543	3.0686	7.01274	0.180327	2.57141	1.92891	1.26534	3.0609	1.89801	1.746e-05	6.827e-05	2.03e-07	0.1782	78	0.71	0.787	9.849	9.9327	9.7654	1.98306	2.1034	2.0492	0.9164	1.1671	---	glutathione transferase activity /// glutathione transferase activity /// glutathione transferase activity /// glutathione transferase activity /// transferase activity	---
1634554_at	FBgn0010044	GstD8	I	I	6.99287	2.37894	7.03411	0.201636	2.86654	6.95163	0.178482	2.56749	1.88444	1.01948	2.86833	1.5672	0.0001261	8.048e-06	0.06961	0.4045	78	0.71	0.721	9.6807	9.6879	9.6735	1.81934	1.2022	3.1376	1.0214	1.2645	oxidation reduction	glutathione transferase activity /// glutathione transferase activity /// peroxidase activity /// glutathione peroxidase activity /// glutathione peroxidase activity /// oxidoreductase activity /// transferase activity	---
1623256_at	FBgn0034335	GstE1	I	I	10.2149	4.46171	10.1618	0.5301	5.21658	10.2679	0.467325	4.55132	3.50508	2.16518	5.4851	3.69776	0.003548	7.824e-05	0.6601	0.9914	78	0.71	0.686	13.0393	13.2141	12.8645	4.1318	4.7455	5.5714	2.0279	2.0007	response to oxidative stress	glutathione transferase activity /// glutathione transferase activity /// glutathione transferase activity /// transferase activity	---
1640065_at	FBgn0063493	GstE7	I	I	9.90841	4.03983	9.76862	0.376962	3.85891	10.0482	0.487367	4.85029	3.6363	1.66828	5.68717	3.08092	0.00598	0.0003989	0.01905	1	78	0.71	0.635	11.9623	11.8939	12.0307	6.0652	5.9412	6.4526	2.0619	2.2634	---	glutathione transferase activity /// glutathione transferase activity /// transferase activity	---
1630948_s_at	FBte0001140	---	I	I	7.0031	1.793	7.13241	0.0867724	1.21659	6.87379	0.204482	2.9748	2.1093	0.956713	3.23405	2.10724	0.0004858	0.04831	4.183e-08	0.6682	79	0.706	0.647	9.8112	9.8445	9.7778	3.17113	3.33	3.3001	1.0491	1.2312	---	---	---
1630700_at	FBgn0262366	---	I	I	6.98907	2.26383	7.09864	0.164786	2.32138	6.87949	0.192293	2.79516	2.27957	1.50303	4.0441	1.91968	0.009668	0.01608	5.235e-05	1	79	0.706	0.691	9.6119	9.6769	9.5469	2.09713	2.6614	2.6656	1.6015	1.154	---	---	---
1623960_s_at		---	I	I	6.68275	2.38133	6.78652	0.129303	1.90529	6.57898	0.240383	3.6538	2.73359	1.31294	3.95867	2.59092	0.005616	0.01868	0.0001575	0.7446	79	0.706	0.704	9.9191	9.9318	9.9065	2.82927	2.8546	2.9927	1.2824	0.9233	---	---	---
1624830_at	FBgn0000045	Act79B	I	I	11.6516	4.85149	11.0688	0.747064	6.7493	12.2344	0.695624	5.68582	6.58936	3.16591	6.7271	5.16475	4.611e-05	0.01258	3.906e-09	0.2719	79	0.706	0.797	14.9957	14.6308	15.3606	2.31395	3.4442	1.8022	1.5981	1.5368	cytoskeleton organization	nucleotide binding /// structural constituent of cytoskeleton /// protein binding /// ATP binding	cytoplasm /// cytoskeleton /// actin filament /// actin filament
1631993_s_at	FBgn0000064	Ald	I	I	12.8766	2.32321	12.7409	0.398785	3.12996	13.0124	0.3577	2.74893	3.21309	2.79214	3.1753	2.5617	0.02499	0.04313	0.01597	0.5482	79	0.706	0.757	14.2204	14.2421	14.1986	0.1698	1.2549	0.7012	1.5644	2.1036	glycolysis /// glycolysis /// glycolysis /// mesoderm development /// metabolic process	catalytic activity /// fructose-bisphosphate aldolase activity /// fructose-bisphosphate aldolase activity /// fructose-bisphosphate aldolase activity /// fructose-bisphosphate aldolase activity /// lyase activity /// identical protein binding	---
1633673_a_at	FBgn0010217	ATPsyn-beta	I	I	13.0228	2.74661	13.0731	0.384088	2.938	12.9725	0.406822	3.13604	3.2915	1.68048	3.80374	1.48109	0.02124	0.001008	0.5982	1	79	0.706	0.809	15.9876	16.0495	15.9257	0.51755	0.6969	0.2395	1.3843	1.5753	ATP biosynthetic process /// transport /// ion transport /// ATP synthesis coupled proton transport /// proton transport /// proton transport /// proton transport /// ATP metabolic process	nucleotide binding /// protein binding /// ATP binding /// hydrogen-exporting ATPase activity, phosphorylative mechanism /// hydrogen-exporting ATPase activity, phosphorylative mechanism /// hydrolase activity /// hydrolase activity, acting on acid anhydrides, catalyzing transmembrane movement of substances /// nucleoside-triphosphatase activity /// hydrogen ion transporting ATP synthase activity…	mitochondrial proton-transporting ATP synthase complex, catalytic core F(1) /// mitochondrion /// mitochondrial inner membrane /// lipid particle /// membrane /// proton-transporting two-sector ATPase complex /// proton-transporting two-sector ATPase complex, catalytic domain /// proton-transporting ATP synthase complex, catalytic core F(1)
1627018_s_at	FBgn0020235	ATPsyn-gamma	I	I	12.1817	2.92145	12.1287	0.411918	3.39623	12.2347	0.381421	3.11753	3.5991	1.95119	4.32283	1.80548	0.04789	0.003548	0.599	1	79	0.706	0.806	15.2346	15.2822	15.187	0.70063	0.9996	0.7758	1.4539	1.6253	ATP biosynthetic process /// transport /// ion transport /// phagocytosis, engulfment /// ATP synthesis coupled proton transport /// proton transport /// proton transport	hydrogen-exporting ATPase activity, phosphorylative mechanism /// hydrogen-exporting ATPase activity, phosphorylative mechanism /// hydrogen ion transporting ATP synthase activity, rotational mechanism /// proton-transporting ATPase activity, rotational mechanism	mitochondrial proton-transporting ATP synthase complex, catalytic core F(1) /// mitochondrion /// mitochondrial inner membrane /// lipid particle /// membrane /// proton-transporting ATP synthase complex, catalytic core F(1)
1640736_at	FBgn0000153	b	I	I	9.05049	4.26053	8.80296	0.424834	4.82603	9.29802	0.436049	4.6897	4.20285	1.73057	6.07444	2.54519	0.0002531	0.0002833	6.212e-06	0.9401	79	0.706	0.811	12.2768	12.051	12.5026	3.06177	3.3196	2.8956	1.9446	1.8098	uracil catabolic process /// visual behavior /// beta-alanine biosynthetic process /// carboxylic acid metabolic process /// developmental pigmentation	catalytic activity /// aspartate 1-decarboxylase activity /// aspartate 1-decarboxylase activity /// aspartate 1-decarboxylase activity /// glutamate decarboxylase activity /// glutamate decarboxylase activity /// lyase activity /// carboxy-lyase activity /// pyridoxal phosphate binding	---
1625825_at	FBgn0026562	BM-40-SPARC	I	I	10.9104	2.568	10.8136	0.38376	3.54885	11.0071	0.300882	2.73352	3.39643	1.28457	4.47092	2.09102	0.04392	0.03283	0.08171	0.7211	79	0.706	0.777	14.1578	14.1505	14.1651	1.25904	0.8614	1.6041	1.9775	1.7822	cell adhesion /// mesoderm development	calcium ion binding /// protein binding	proteinaceous extracellular matrix /// basement membrane
1641059_at	FBgn0004551	Ca-P60A	I	I	9.72174	4.2468	9.38872	0.54217	5.7747	10.0548	0.502573	4.99836	5.67264	2.91455	6.27362	3.58848	0.0003425	0.01032	1.689e-06	0.2998	79	0.706	0.775	13.0209	12.8625	13.1792	1.8151	2.0489	1.9807	2.1166	1.8774	ATP biosynthetic process /// transport /// ion transport /// cation transport /// calcium ion transport /// calcium ion transport /// neuromuscular synaptic transmission /// metabolic process /// regulation of sequestering of calcium ion	nucleotide binding /// catalytic activity /// calcium-transporting ATPase activity /// calcium-transporting ATPase activity /// calcium-transporting ATPase activity /// protein binding /// ATP binding /// ATPase activity, coupled to transmembrane movement of ions, phosphorylative mechanism /// hydrolase activity /// hydrolase activity, acting on acid anhydrides, catalyzing transmembrane movement …	nuclear envelope /// endoplasmic reticulum /// endoplasmic reticulum /// endoplasmic reticulum /// endoplasmic reticulum membrane /// endoplasmic reticulum membrane /// lipid particle /// membrane /// integral to membrane /// integral to membrane /// sarcoplasmic reticulum /// sarcoplasmic reticulum /// sarcoplasmic reticulum /// sarcoplasmic reticulum membrane
1636669_at	FBgn0004551	Ca-P60A	I	I	12.8328	4.24695	12.4179	0.732734	5.9006	13.2476	0.682896	5.15488	5.92791	4.68435	4.85789	4.57345	0.0002309	0.008002	4.35e-06	0.1356	79	0.706	0.802	15.4965	15.3288	15.6642	0.62406	1.0229	0.8055	1.23	1.5347	ATP biosynthetic process /// transport /// ion transport /// cation transport /// calcium ion transport /// calcium ion transport /// neuromuscular synaptic transmission /// metabolic process /// regulation of sequestering of calcium ion	nucleotide binding /// catalytic activity /// calcium-transporting ATPase activity /// calcium-transporting ATPase activity /// calcium-transporting ATPase activity /// protein binding /// ATP binding /// ATPase activity, coupled to transmembrane movement of ions, phosphorylative mechanism /// hydrolase activity /// hydrolase activity, acting on acid anhydrides, catalyzing transmembrane movement …	nuclear envelope /// endoplasmic reticulum /// endoplasmic reticulum /// endoplasmic reticulum /// endoplasmic reticulum membrane /// endoplasmic reticulum membrane /// lipid particle /// membrane /// integral to membrane /// integral to membrane /// sarcoplasmic reticulum /// sarcoplasmic reticulum /// sarcoplasmic reticulum /// sarcoplasmic reticulum membrane
1624175_at	FBgn0015919	caup	I	I	6.82548	1.18718	6.80481	0.0936646	1.37645	6.84615	0.129046	1.88495	1.79678	1.0264	1.80299	1.012	0.01224	0.04934	0.2838	0.07803	79	0.706	0.578	9.5657	9.5184	9.6129	0.81032	0.9045	1.1287	1.0772	0.8565	compound eye morphogenesis /// transcription /// regulation of transcription, DNA-dependent /// regulation of transcription from RNA polymerase II promoter /// phagocytosis, engulfment /// multicellular organismal development /// imaginal disc-derived wing vein specification /// equator specification /// regulation of transcription /// positive regulation of transcription from RNA polymerase II p…	DNA binding /// transcription factor activity /// specific RNA polymerase II transcription factor activity /// RNA polymerase II transcription factor activity, enhancer binding /// protein binding /// transcription activator activity /// transcription regulator activity /// transcription regulator activity /// sequence-specific DNA binding	nucleus /// nucleus /// nucleus
1638629_at	FBgn0034197	Cda9	I	I	6.85912	2.52478	6.94418	0.164252	2.36531	6.77407	0.216535	3.19653	2.75752	1.55298	3.90299	2.55572	0.0239	0.007366	0.002981	1	79	0.706	0.73	9.7836	9.8774	9.6898	3.01638	3.1621	2.9523	0.9905	0.9855	carbohydrate metabolic process	catalytic activity /// hydrolase activity /// hydrolase activity, acting on carbon-nitrogen (but not peptide) bonds	---
1626764_at	FBgn0039091	CG10182	I	I	7.22036	4.80991	7.60737	0.48756	6.40905	6.83335	0.390502	5.71464	4.7967	2.76011	7.85736	4.67299	9.449e-06	0.004151	4.97e-11	0.1704	79	0.706	0.142	9.9706	10.3137	9.6275	4.71604	5.765	4.5416	1.2904	1.3429	---	acyltransferase activity /// transferase activity /// transferase activity, transferring acyl groups other than amino-acyl groups	---
1636287_at	FBgn0035619	CG10592 /// DanaCG10592 /// DereCG10592 /// DperCG10592 /// DpseGA10422 /// DsecCG10592 /// DsimCG10592 /// DyakCG10592	I	I	9.62458	7.69853	9.66111	0.895476	9.26887	9.58805	0.699728	7.29793	5.57998	4.10463	4.10921	3.25917	8.257e-08	7.37e-12	0.8465	0.2119	79	0.706	0.226	12.5348	12.6951	12.3746	4.88094	4.8989	5.1448	1.9669	2.0292	metabolic process	catalytic activity /// alkaline phosphatase activity /// alkaline phosphatase activity /// hydrolase activity /// phosphatase activity	---
1641169_s_at	FBgn0031836	CG11050	I	I	10.3717	2.6432	10.407	0.397281	3.81745	10.3365	0.23818	2.30426	3.89464	2.00588	3.41238	1.65799	0.025	0.005927	0.7131	0.7106	79	0.706	0.65	13.2136	13.5356	12.8916	0.53285	1.082	1.5957	1.9519	2.0501	---	catalytic activity	---
1641337_at	FBgn0031232	CG11617	I	I	7.56058	2.32629	7.43399	0.194969	2.62267	7.68716	0.192953	2.51007	2.03037	1.23867	3.39067	1.42767	0.0001912	0.0003846	6.771e-07	1	79	0.706	0.726	10.3597	10.2524	10.4671	0.84278	1.388	1.2326	1.2879	1.3473	regulation of transcription, DNA-dependent /// regulation of transcription	DNA binding /// transcription factor activity /// transcription factor activity /// sequence-specific DNA binding	nucleus /// nucleus
1639252_s_at	FBgn0039635	CG11876	I	I	10.8792	3.33166	10.6388	0.467765	4.39677	11.1196	0.404354	3.6364	4.41714	1.87626	5.7402	2.69407	0.01045	0.03112	0.0001942	0.8325	79	0.706	0.808	14.5641	14.4448	14.6834	0.84607	1.3946	0.7302	1.7741	1.9002	pyruvate metabolic process /// metabolic process /// oxidation reduction	catalytic activity /// pyruvate dehydrogenase (acetyl-transferring) activity /// pyruvate dehydrogenase (acetyl-transferring) activity /// oxidoreductase activity	lipid particle /// pyruvate dehydrogenase complex
1640809_at	FBgn0035241	CG12105	I	I	8.30567	3.75695	8.15497	0.336947	4.1318	8.45636	0.356288	4.21326	3.42232	1.87996	4.96801	2.61122	0.0006	0.000137	0.0004388	0.9343	79	0.706	0.807	11.0853	10.9844	11.1861	2.73575	2.8594	2.7883	1.567	1.693	---	---	---
1629618_at	FBgn0038002	CG12256	I	I	6.79028	2.8442	6.8591	0.161299	2.35161	6.72145	0.270715	4.02763	3.25897	1.70175	4.13558	2.19083	0.009633	0.002387	0.02913	0.8638	79	0.706	0.769	9.7586	9.7619	9.7552	1.76698	1.413	2.388	1.0766	1.0985	proteolysis /// proteolysis	catalytic activity /// serine-type endopeptidase activity /// serine-type endopeptidase activity /// peptidase activity /// serine-type peptidase activity /// hydrolase activity	---
1625401_at	FBgn0036656	CG13026	I	I	7.63099	6.35359	7.55363	0.437659	5.79402	7.70834	0.582601	7.55806	5.26129	2.44525	8.20249	3.30017	0.001818	1.636e-05	0.3669	1	79	0.706	0.715	11.705	11.5892	11.8207	4.59093	5.2559	4.249	1.9183	2.9169	---	---	---
1640181_at	FBgn0036599	CG13044	I	I	8.39251	1.68493	8.45343	0.164215	1.94258	8.3316	0.187317	2.24827	2.91776	1.33995	2.19797	0.883303	0.023	0.02923	0.01957	0.6072	79	0.706	0.675	11.1134	11.2507	10.9761	1.09279	1.4224	1.3766	1.041	0.9926	---	---	---
1641268_at	FBgn0035941	CG13313	I	I	7.43955	2.46639	7.47134	0.168762	2.25879	7.40777	0.243026	3.2807	2.15008	1.16173	2.74924	1.45697	6.929e-05	2.26e-06	0.2519	0.3388	79	0.706	0.498	10.0567	10.1025	10.0108	5.35919	5.1759	5.6619	1.5049	1.5275	---	---	---
1625430_at	FBgn0031700	CG14022	I	I	10.1566	4.21331	9.83266	0.470793	4.78805	10.4804	0.532649	5.08232	4.50166	2.36115	5.73398	3.51891	9.375e-05	0.0008116	4.314e-07	0.616	79	0.706	0.743	13.056	12.8267	13.2853	1.70896	2.2025	1.5185	1.9644	2.0954	---	acylphosphatase activity /// acylphosphatase activity /// hydrolase activity	---
1640052_at	FBgn0040705	CG15434	I	I	9.28344	4.45054	8.93417	0.424057	4.74647	9.63272	0.523313	5.43266	6.56907	3.22288	6.44349	4.12682	0.002854	0.02165	1.534e-06	1	79	0.706	0.751	11.1257	10.848	11.4035	2.64503	2.9161	2.8345	1.883	2.4264	mitochondrial electron transport, NADH to ubiquinone /// oxidation reduction	NADH dehydrogenase activity /// NADH dehydrogenase activity /// oxidoreductase activity	mitochondrial respiratory chain complex I
1638207_at	FBgn0034151	CG15617	I	I	7.80068	4.11218	7.63792	0.247425	3.23943	7.96345	0.431438	5.41773	3.54644	1.8702	5.89729	2.0106	0.0007167	0.0001554	0.0002347	1	79	0.706	0.708	11.189	10.9514	11.4267	3.09154	3.1337	3.8051	1.6037	2.2449	---	protein binding	---
1632401_at	FBgn0030474	CG15747	I	I	6.88582	1.47037	6.95248	0.103487	1.48848	6.81915	0.121747	1.78537	1.86542	0.868054	2.11173	1.3429	0.007114	0.007887	6.297e-05	1	79	0.706	0.724	9.6937	9.7967	9.5907	1.75641	1.7492	1.9516	1.3557	1.0418	nuclear mRNA splicing, via spliceosome	---	precatalytic spliceosome /// catalytic step 2 spliceosome
1630612_at	FBgn0025837	CG17636	I	I	6.77422	1.93001	6.86671	0.137482	2.00215	6.68174	0.199387	2.98406	2.37448	1.08951	2.96921	1.93332	0.0006024	0.01297	2.943e-05	0.1473	79	0.706	0.646	9.7299	9.7024	9.7574	2.15513	2.5622	1.9551	0.8578	0.7719	---	gamma-glutamyltransferase activity /// gamma-glutamyltransferase activity /// acyltransferase activity /// transferase activity	---
1630589_at	FBgn0037890	CG17734	I	I	9.54553	4.58345	9.35322	0.486383	5.20016	9.73783	0.480978	4.93927	4.74941	2.50702	7.0738	3.21592	0.01002	0.001862	0.004642	1	79	0.706	0.812	12.5682	12.5429	12.5936	1.23906	1.9649	1.8385	2.4828	2.6947	---	---	---
1641688_at	FBgn0036839	CG18136	I	I	7.04963	1.39808	7.02851	0.105561	1.5019	7.07075	0.14199	2.00813	2.03467	1.20074	2.0155	0.865685	0.02499	0.02067	0.3798	0.3895	79	0.706	0.584	10.1727	10.1173	10.2282	2.08652	2.2337	2.2322	1.235	1.2079	---	zinc ion binding /// transcription repressor activity /// metal ion binding	nucleus /// cytoplasm
1623151_a_at	FBgn0039667	CG2010	I	I	8.10586	3.256	7.82495	0.295044	3.77055	8.38677	0.329944	3.9341	3.5827	1.79838	5.66915	2.52871	0.0001867	0.02047	3.515e-09	0.8815	79	0.706	0.805	11.1624	10.9057	11.4192	2.32544	2.5094	2.3285	1.8306	1.4564	---	protein binding	---
1625314_at	FBgn0037292	CG2022	I	I	9.43175	4.91071	9.12106	0.505542	5.54258	9.74244	0.542067	5.56398	4.55969	1.80132	6.43633	2.74664	2.69e-05	3.907e-05	4.59e-07	0.7082	79	0.706	0.774	12.4292	12.1903	12.6682	1.53811	1.3972	2.3452	1.9613	2.132	---	---	peroxisomal membrane /// integral to membrane
1625655_at	FBgn0031436	CG3214	I	I	11.8475	2.73715	11.7297	0.376769	3.21209	11.9653	0.36175	3.02333	3.01448	1.5039	4.45834	2.15693	0.02814	0.006389	0.03552	0.9896	79	0.706	0.812	14.4212	14.3676	14.4749	1.18739	1.5313	1.2786	2.0058	2.4568	mitochondrial electron transport, NADH to ubiquinone	NADH dehydrogenase activity /// NADH dehydrogenase activity /// protein binding /// NADH dehydrogenase (ubiquinone) activity /// NADH dehydrogenase (ubiquinone) activity /// electron carrier activity	mitochondrial respiratory chain complex I /// membrane
1637246_a_at	FBgn0052627	CG32627	I	I	8.13423	3.51304	7.92615	0.33526	4.22979	8.34232	0.330964	3.96729	3.77444	1.77915	5.37755	2.62135	0.0006796	0.003171	4.113e-06	0.8225	79	0.706	0.779	10.8544	10.7285	10.9802	1.97324	2.3205	2.5976	1.6728	1.7366	proteolysis	carboxypeptidase activity /// metallocarboxypeptidase activity /// zinc ion binding /// hydrolase activity /// purine nucleotide binding	---
1625026_at	FBgn0040609	CG3348	I	I	9.72736	7.01856	9.70166	0.653193	6.73279	9.75306	0.792818	8.12891	5.6664	3.25176	5.35152	3.332	3.95e-06	6.25e-10	0.9395	0.8372	79	0.706	0.318	12.4009	12.3646	12.4372	5.338	5.4614	5.843	2.5505	2.738	chitin metabolic process	protein binding /// chitin binding	extracellular region
1625901_s_at	FBgn0085201	CG34172	I	I	12.6005	2.98097	12.3892	0.43866	3.54066	12.8118	0.45595	3.55884	3.65308	2.42568	4.89312	3.31992	0.02917	0.037	0.001898	0.9107	79	0.706	0.806	14.9876	14.9175	15.0578	2.40635	3.1064	2.0182	1.6288	1.8873	---	cytochrome-c oxidase activity /// electron carrier activity	mitochondrial respiratory chain
1629798_at	FBgn0085394	CG34365	I	I	7.61061	1.68872	7.53058	0.152672	2.02737	7.69064	0.162224	2.10937	1.9098	1.01558	1.84657	1.02291	2.165e-05	8.434e-05	4.463e-06	0.08146	79	0.706	0.791	11.0049	10.9661	11.0437	2.35202	2.3798	2.4488	1.3479	1.0649	intracellular signaling pathway	diacylglycerol binding /// metal ion binding	---
1641245_a_at	FBgn0058115	CG40115	I	I	6.91605	3.27014	7.13082	0.250934	3.51901	6.70128	0.279055	4.16421	3.78756	2.30761	4.90179	2.54516	0.0001273	0.00573	1.249e-08	0.8306	79	0.706	0.712	10.0207	10.2407	9.8008	2.43009	4.8373	2.3487	1.5035	1.0823	---	---	---
1638687_at	FBgn0058298	CG40298	I	I	7.0205	1.49416	7.09625	0.103016	1.45169	6.94475	0.131979	1.90041	1.96706	1.04811	2.54913	1.15095	0.01855	0.03364	5.501e-05	1	79	0.706	0.633	9.9461	10.0818	9.8105	1.97985	2.0024	2.0806	2.2193	1.5822	---	---	---
1630049_at	FBgn0035982	CG4461	I	I	11.3991	3.78104	11.0712	0.486601	4.39521	11.727	0.532844	4.54374	4.71829	2.13673	5.47632	3.59945	0.0007778	0.005746	3.045e-06	0.7755	79	0.706	0.765	14.2926	14.09	14.4951	1.88143	2.2614	1.9268	1.7685	1.8218	response to heat	---	---
1637660_at	FBgn0035620	CG5150	I	I	8.85479	8.38301	8.9027	0.888507	9.9802	8.80688	0.687863	7.81051	6.28135	4.24951	4.77635	3.22479	1.458e-07	8.52e-12	0.7479	0.4708	79	0.706	0.202	11.9723	12.1104	11.8343	4.03777	3.9721	4.4914	1.9515	1.8419	metabolic process	catalytic activity /// alkaline phosphatase activity /// alkaline phosphatase activity /// hydrolase activity /// phosphatase activity	---
1636028_at	FBgn0037895	CG6723	I	I	7.47432	1.96656	7.29078	0.145606	1.99712	7.65786	0.199543	2.60573	1.91104	1.26869	3.7302	1.12262	3.507e-05	0.02448	2.81e-11	0.8871	79	0.706	0.699	10.466	10.3168	10.6152	1.61679	1.6683	1.7885	1.2998	1.3375	transport /// ion transport /// sodium ion transport /// transmembrane transport	transporter activity /// sodium:iodide symporter activity	membrane /// integral to membrane
1627577_at	FBgn0035817	CG7409	I	I	11.5058	4.37145	11.074	0.572141	5.16655	11.9377	0.68516	5.73946	5.90349	2.93986	7.28188	4.81875	0.001927	0.04341	2.825e-06	0.6225	79	0.706	0.783	14.8077	14.5701	15.0453	1.01417	1.7773	0.6762	1.6983	2.088	protein folding /// response to heat	protein binding /// unfolded protein binding	---
1626908_at	FBgn0038243	CG8066	I	I	7.04321	2.36206	7.10754	0.129324	1.81953	6.97889	0.224678	3.2194	1.70977	0.937853	2.74756	1.37732	1.992e-05	3.666e-07	0.0006525	0.6797	79	0.706	0.657	9.5567	9.6417	9.4717	2.07574	2.2296	2.1537	0.9321	1.2071	---	cysteine-type endopeptidase inhibitor activity /// cysteine-type endopeptidase inhibitor activity /// protein binding	---
1633272_at	FBgn0034497	CG9090	I	I	11.2874	5.37733	10.9788	0.674561	6.1442	11.596	0.676121	5.83064	5.53565	3.41176	6.62258	3.25043	0.0001874	5.03e-05	0.0001217	0.8759	79	0.706	0.813	14.6944	14.5353	14.8535	1.71925	2.2729	1.4529	1.798	1.8989	transport /// phosphate transport /// transmembrane transport	binding /// phosphate transmembrane transporter activity /// transmembrane transporter activity	mitochondrial envelope /// membrane /// integral to membrane
1636603_a_at	FBgn0038181	CG9297	I	I	10.9979	4.42802	10.5083	0.742004	7.06115	11.4875	0.593893	5.16992	6.68049	3.71572	6.56613	5.10513	0.0001273	0.04638	7.382e-08	0.09235	79	0.706	0.78	13.7785	13.5094	14.0477	1.24628	1.8295	1.4714	2.0105	1.8021	calcium ion transport	GTPase activity /// calcium ion binding /// GTP binding	---
1637335_at	FBgn0005633	fln	I	I	10.6512	7.61236	10.4945	0.829296	7.90223	10.808	0.849299	7.85807	6.98703	4.78973	9.31337	3.1517	0.001275	5.509e-06	0.1934	1	79	0.706	0.788	14.4061	14.4431	14.3691	3.13619	3.4167	3.209	2.1705	2.2023	skeletal muscle thick filament assembly	---	striated muscle thick filament /// myofibril /// contractile fiber
1640907_at	FBgn0001091	Gapdh1	I	I	12.6702	3.22825	12.5643	0.456469	3.63307	12.7762	0.451957	3.5375	3.90403	2.0442	4.76897	2.08555	0.03189	0.002807	0.1604	1	79	0.706	0.818	15.6815	15.6644	15.6987	0.75242	0.9873	0.7955	1.2832	1.5345	glucose metabolic process /// glycolysis /// glycolysis /// glycolysis /// metabolic process /// oxidation reduction	catalytic activity /// glyceraldehyde-3-phosphate dehydrogenase (phosphorylating) activity /// glyceraldehyde-3-phosphate dehydrogenase (phosphorylating) activity /// glyceraldehyde-3-phosphate dehydrogenase (phosphorylating) activity /// glyceraldehyde-3-phosphate dehydrogenase (phosphorylating) activity /// binding /// glyceraldehyde-3-phosphate dehydrogenase activity /// oxidoreductase activit…	cytoplasm /// cytoplasm /// lipid particle
1634893_at	FBgn0001128	Gpdh	I	I	11.2246	4.56215	10.9365	0.610883	5.58575	11.5126	0.56896	4.94204	5.49107	3.18875	6.82999	3.85905	0.005823	0.005191	0.0004768	0.9222	79	0.706	0.799	13.8276	13.7757	13.8794	2.1468	2.8963	2.0614	1.9403	2.1355	carbohydrate metabolic process /// glycerol-3-phosphate metabolic process /// glycerol-3-phosphate metabolic process /// glycerophosphate shuttle /// triglyceride metabolic process /// flight behavior /// metabolic process /// glycerol-3-phosphate catabolic process /// oxidation reduction	catalytic activity /// glycerol-3-phosphate dehydrogenase (NAD+) activity /// glycerol-3-phosphate dehydrogenase (NAD+) activity /// glycerol-3-phosphate dehydrogenase (NAD+) activity /// binding /// oxidoreductase activity /// oxidoreductase activity, acting on CH-OH group of donors /// oxidoreductase activity, acting on the CH-OH group of donors, NAD or NADP as acceptor /// protein homodimeriza…	cytoplasm /// cytoplasm /// lipid particle /// glycerol-3-phosphate dehydrogenase complex
1636600_a_at	FBgn0038294	Mf	I	I	13.0855	4.2154	12.9399	0.601972	4.65204	13.231	0.602825	4.55615	4.16783	3.4557	4.47992	2.61617	0.0004864	1.192e-05	0.05267	0.949	79	0.706	0.79	15.8755	15.8797	15.8713	0.70442	0.9949	0.9636	1.1986	1.5809	skeletal muscle thick filament assembly	protein binding	A band
1626446_a_at	FBgn0002772	Mlc1	I	I	12.5649	3.37284	12.3402	0.510553	4.13732	12.7896	0.467375	3.65433	3.93759	1.84039	4.47916	2.95957	0.001639	0.00125	0.0004243	0.8114	79	0.706	0.809	15.5536	15.4931	15.614	0.9924	1.5471	0.8621	1.4614	1.8071	muscle contraction /// mesoderm development	microfilament motor activity /// motor activity /// calcium ion binding /// calcium ion binding /// ATPase activity, coupled	muscle myosin complex /// muscle myosin complex /// myosin complex /// myosin complex
1629317_at	FBgn0042201	Nplp3	I	I	11.1018	6.32892	10.7438	0.70508	6.56269	11.4597	0.802488	7.00267	6.82126	3.24799	9.83323	2.9903	0.007241	0.001336	0.0007466	1	79	0.706	0.763	15.0726	14.8816	15.2637	2.96474	3.4912	2.7475	1.7443	2.1727	neuropeptide signaling pathway /// neuropeptide signaling pathway	neuropeptide hormone activity	extracellular region /// extracellular region
1629385_s_at	FBgn0044419	Pmi	I	I	6.94913	1.51782	7.03048	0.0792654	1.12745	6.86779	0.16318	2.37602	1.85116	0.949282	2.49021	1.88243	0.005794	0.04052	2.156e-05	0.8191	79	0.706	0.514	9.784	9.8924	9.6756	2.69239	3.1126	2.3591	0.9341	0.9388	immune response /// peptidoglycan catabolic process /// peptidoglycan catabolic process /// innate immune response /// innate immune response	protein binding /// N-acetylmuramoyl-L-alanine amidase activity /// hydrolase activity /// peptidoglycan binding /// peptidoglycan binding	plasma membrane /// integral to plasma membrane /// integral to plasma membrane /// membrane /// integral to membrane /// integral to membrane
1633499_at	FBgn0040074	retinin	I	I	10.7572	5.11285	10.4646	0.575812	5.50249	11.0498	0.635168	5.74824	6.35655	3.05608	8.96852	2.95225	0.04199	0.01607	0.002003	1	79	0.706	0.764	14.5831	14.377	14.7891	1.65536	1.9844	1.4966	1.9843	2.0643	---	---	---
1631856_a_at	FBgn0021906	RFeSP	I	I	11.9462	2.74052	11.819	0.400545	3.38898	12.0733	0.370903	3.0721	3.15589	1.42751	4.01361	1.98897	0.004303	0.001858	0.01402	0.6827	79	0.706	0.81	14.6719	14.6178	14.726	2.13327	2.3679	2.1419	1.8466	2.0105	mitochondrial electron transport, ubiquinol to cytochrome c /// transport /// lysosome organization /// electron transport chain /// oxidation reduction	ubiquinol-cytochrome-c reductase activity /// ubiquinol-cytochrome-c reductase activity /// oxidoreductase activity /// oxidoreductase activity, acting on diphenols and related substances as donors /// metal ion binding /// iron-sulfur cluster binding /// 2 iron, 2 sulfur cluster binding	mitochondrion /// mitochondrial respiratory chain complex III /// membrane /// respiratory chain
1625433_at	FBgn0020908	Scp1	I	I	13.1257	5.02284	12.8508	0.718511	5.59117	13.4006	0.787914	5.87968	4.99583	4.59051	4.09199	3.08054	1.913e-05	1.323e-06	0.0003911	0.2647	79	0.706	0.761	15.5964	15.555	15.6378	0.87906	1.1937	0.9872	1.258	1.6338	---	calcium ion binding /// calcium ion binding /// calcium ion binding	sarcoplasmic reticulum
1640632_at	FBgn0014028	SdhB	I	I	11.6424	3.251	11.4328	0.489927	4.28526	11.8519	0.385245	3.25049	3.55415	2.07593	4.65194	2.65673	0.001569	0.001658	0.000279	0.7765	79	0.706	0.799	14.7949	14.7718	14.818	1.20476	1.2902	1.3867	1.8336	1.496	tricarboxylic acid cycle /// tricarboxylic acid cycle /// tricarboxylic acid cycle /// mitochondrial electron transport, succinate to ubiquinone /// transport /// electron transport chain /// oxidation reduction	succinate dehydrogenase (ubiquinone) activity /// succinate dehydrogenase (ubiquinone) activity /// succinate dehydrogenase (ubiquinone) activity /// electron carrier activity /// oxidoreductase activity /// metal ion binding /// ubiquinone binding /// iron-sulfur cluster binding /// 2 iron, 2 sulfur cluster binding /// 2 iron, 2 sulfur cluster binding /// 3 iron, 4 sulfur cluster binding /// 3 i…	mitochondrion /// mitochondrial inner membrane /// mitochondrial inner membrane /// mitochondrial respiratory chain complex II /// mitochondrial respiratory chain complex II /// membrane
1639507_at	FBgn0037873	SdhC	I	I	12.0982	2.6539	11.9665	0.382511	3.19653	12.2298	0.361617	2.95684	3.13248	1.41226	4.28304	2.36588	0.02761	0.01069	0.01819	0.9422	79	0.706	0.807	14.7669	14.7467	14.7871	0.76395	1.1004	0.9287	1.6459	1.7257	tricarboxylic acid cycle /// tricarboxylic acid cycle /// succinate metabolic process /// mitochondrial electron transport, succinate to ubiquinone /// mitochondrial electron transport, succinate to ubiquinone /// response to oxidative stress /// determination of adult lifespan /// oxidation reduction	succinate dehydrogenase activity /// succinate dehydrogenase activity /// succinate dehydrogenase (ubiquinone) activity /// succinate dehydrogenase (ubiquinone) activity /// electron carrier activity /// oxidoreductase activity /// oxidoreductase activity, acting on the CH-CH group of donors	mitochondrial respiratory chain complex II /// membrane
1630501_a_at	FBgn0013988	Strn-Mlck	I	I	9.6207	6.76917	9.33679	0.722068	7.73358	9.90462	0.67877	6.85307	6.15204	3.05902	7.89325	3.66245	7.176e-05	3.265e-06	0.0003089	1	79	0.706	0.762	13.2811	13.2899	13.2724	3.54985	3.973	3.7347	2.4684	2.3351	protein amino acid phosphorylation /// protein amino acid phosphorylation /// protein amino acid phosphorylation	nucleotide binding /// protein kinase activity /// protein serine/threonine kinase activity /// protein serine/threonine kinase activity /// calmodulin-dependent protein kinase activity /// calmodulin-dependent protein kinase activity /// myosin light chain kinase activity /// myosin light chain kinase activity /// myosin light chain kinase activity /// structural constituent of cytoskeleton /// …	---
1634310_at	FBgn0033027	TpnC4	I	I	11.4608	6.02704	11.3013	0.710201	6.28425	11.6203	0.738231	6.35291	5.68076	4.001	6.95774	3.03549	0.0006223	3.897e-06	0.08893	1	79	0.706	0.786	14.3607	14.3455	14.376	3.18657	3.8372	3.2532	1.9005	2.4142	---	calcium ion binding /// calcium ion binding /// calcium ion binding	---
1640817_at	FBgn0052311	zormin	I	I	6.89779	1.39775	6.8794	0.0997014	1.44927	6.91618	0.12204	1.76456	2.12287	1.00205	1.62538	0.939979	0.03399	0.005178	0.4138	0.9083	79	0.706	0.484	9.8816	9.8915	9.8718	1.67315	1.7411	1.747	2.1519	2.3143	---	structural constituent of cytoskeleton	---
1641741_a_at	FBgn0035734	CG14823	I	I	7.79266	1.86137	7.69333	0.117125	1.52243	7.89199	0.21434	2.71592	2.20736	1.219	3.1837	1.17206	0.004464	0.015	5.924e-05	0.8314	80	0.701	0.721	10.6815	10.6076	10.7555	2.40223	2.7012	2.811	1.1602	1.5668	---	lysozyme activity	---
1628896_a_at	FBgn0038302	CG4210	I	I	8.99021	2.64676	9.32747	0.337304	3.61624	8.65295	0.242659	2.80435	3.99745	1.78075	3.07024	1.5207	3.123e-07	0.003945	9.51e-15	0.3519	80	0.701	0.807	11.1963	11.5803	10.8124	2.41834	2.7119	2.3956	1.9307	1.4597	metabolic process	N-acetyltransferase activity /// acyltransferase activity /// transferase activity	---
1628830_at	FBgn0262524	l(3)S147910	I	I	7.35463	1.65427	7.43039	0.139047	1.87132	7.27886	0.128679	1.76784	1.49297	0.809981	1.99407	1.24482	6.762e-05	4.363e-05	2.699e-06	0.9445	80	0.701	0.616	10.0536	10.1261	9.981	0.79136	0.8734	1.0539	1.0405	0.9854	---	protein binding	---
1628599_at	FBgn0261976	Psf2	I	I	8.66753	2.3978	8.93782	0.273702	3.06229	8.39724	0.240921	2.86905	3.6266	1.63099	2.31355	1.0162	1.99e-07	0.001076	1.88e-14	0.1789	80	0.701	0.659	11.0172	11.288	10.7464	1.56441	1.8542	1.931	1.6032	1.2643	DNA replication /// DNA strand elongation involved in DNA replication /// positive regulation of S phase of mitotic cell cycle	transcription elongation regulator activity /// protein binding /// 3'-5' DNA helicase activity	GINS complex /// nucleus /// nucleus
1633642_at	FBgn0085358	---	I	I	8.36275	2.96102	8.4228	0.287518	3.41357	8.3027	0.312527	3.76416	3.11593	1.69127	3.24672	1.85315	0.0001057	3.29e-05	0.0985	0.08001	81	0.697	0.302	10.2775	10.4288	10.1263	1.43815	1.7718	1.3678	1.2542	1.0724	---	---	---
1640845_at	FBgn0037046	CG10581	I	I	7.54194	2.33269	7.43205	0.201592	2.71246	7.65183	0.178316	2.33036	2.4549	1.13078	2.37794	1.38756	2.495e-05	7.389e-06	6.578e-07	0.9955	81	0.697	0.668	10.1147	9.9915	10.2378	0.91323	0.9567	0.9504	0.9577	1.1624	---	nucleotide binding /// ATP binding /// transferase activity /// hydrolase activity /// nucleoside-triphosphatase activity	---
1634842_a_at	FBgn0030257	CG11160	I	I	7.0792	1.58225	7.03125	0.104267	1.48291	7.12715	0.147921	2.07547	1.73908	1.09264	1.80304	1.05365	0.0007333	0.0001982	0.002282	0.7489	81	0.697	0.725	10.1174	10.0456	10.1893	1.95102	1.9855	2.1684	0.9882	0.8516	---	transcription repressor activity	nucleus /// cytoplasm
1631351_s_at	FBgn0030101	CG12118	I	I	9.33743	3.94524	8.98812	0.442938	4.92804	9.68675	0.419795	4.3337	4.31659	1.90923	6.36809	3.47789	0.0002284	0.008604	2.356e-08	0.8732	81	0.697	0.788	12.3368	11.9779	12.6957	1.03609	1.5823	1.4894	1.6111	2.1574	---	protein binding	---
1629443_at	FBgn0031080	CG12655	I	I	7.36775	1.50457	7.34086	0.126436	1.72236	7.39465	0.128094	1.73225	1.62863	0.579075	1.92716	0.887509	0.001301	0.0001296	0.1231	0.6582	81	0.697	0.485	9.9794	10.0063	9.9525	1.16164	1.0916	1.2522	1.0197	1.1085	---	---	---
1637626_at	FBgn0031528	CG15412	I	I	7.62535	2.8079	7.46614	0.212816	2.85041	7.78457	0.276108	3.54686	2.02199	1.41518	3.83247	1.90739	2.2e-05	8.62e-05	7.105e-08	0.5798	81	0.697	0.784	10.6847	10.5946	10.7749	1.72885	1.9316	2.0964	1.5393	1.3813	---	---	---
1633589_a_at	FBgn0030258	CG1552	I	I	8.27494	2.70812	8.12499	0.255242	3.14145	8.42488	0.234846	2.78753	2.78731	1.49241	3.69219	2.08399	0.0007056	0.0007152	5.829e-06	1	81	0.697	0.77	11.1516	10.9931	11.31	1.78569	1.6577	1.8632	1.6893	1.4901	---	---	---
1627167_a_at	FBgn0069973	CG40485	I	I	7.2927	2.54899	7.31519	0.202829	2.77272	7.2702	0.186318	2.56276	2.39175	1.62786	3.48632	1.39903	0.01901	0.0002261	0.6611	1	81	0.697	0.779	10.8038	10.8496	10.758	2.26932	2.3098	2.5143	1.771	1.6089	metabolic process /// oxidation reduction	catalytic activity /// binding /// oxidoreductase activity /// oxidoreductase activity	---
1634084_at	FBgn0031251	CG4213	I	I	8.27628	3.29687	7.99336	0.330858	4.13915	8.5592	0.348399	4.07047	3.89778	1.77797	5.68664	3.26971	0.0003145	0.0372	2.151e-08	0.656	81	0.697	0.785	11.627	11.3494	11.9046	4.33135	4.0754	4.9942	1.5089	1.6785	---	protein binding	---
1624969_s_at	FBgn0259219	CG42319	I	I	10.2778	3.78552	9.92782	0.497642	5.0126	10.6277	0.467953	4.40314	4.56053	2.15586	5.71076	3.72012	0.0001684	0.009239	1.082e-07	0.4339	81	0.697	0.819	13.2005	13.0003	13.4008	2.18893	2.5117	2.4846	1.6932	2.0847	---	protein binding	---
1636414_at	FBgn0259678	CG42347	I	I	7.56044	1.5564	7.45956	0.147422	1.97628	7.66131	0.119586	1.56091	1.69234	0.758333	2.71414	1.18893	0.00184	0.01523	6.977e-07	1	81	0.697	0.706	11.1885	11.0857	11.2913	1.34371	1.8694	1.4248	1.0868	1.2881	protein amino acid phosphorylation /// protein amino acid phosphorylation /// protein amino acid phosphorylation /// actin filament organization /// regulation of cell shape /// phosphorylation /// positive regulation of TOR signaling pathway	nucleotide binding /// protein kinase activity /// protein kinase activity /// protein serine/threonine kinase activity /// protein serine/threonine kinase activity /// myosin light chain kinase activity /// myosin light chain kinase activity /// ATP binding /// transferase activity	---
1634243_a_at	FBgn0039348	CG4673	I	I	11.7797	3.06068	11.522	0.473137	4.10637	12.0374	0.39754	3.30253	3.59085	2.33428	4.66456	3.1749	0.002157	0.0128	2.412e-05	0.6982	81	0.697	0.669	14.3356	14.219	14.4523	1.24781	1.5615	1.3623	1.8875	1.7119	---	protein binding /// zinc ion binding /// structural constituent of nuclear pore /// metal ion binding	intracellular /// nuclear pore
1628964_at	FBgn0032178	CG4804	I	I	7.44787	2.27282	7.42255	0.182881	2.46385	7.47319	0.186801	2.49962	1.98206	0.918536	2.22893	1.00781	2.883e-05	1.114e-07	0.2981	0.7285	81	0.697	0.761	10.467	10.4671	10.4669	2.15652	2.446	2.1757	1.0544	1.4499	---	serine-type endopeptidase inhibitor activity /// serine-type endopeptidase inhibitor activity /// protein binding	---
1631098_at	FBgn0035868	CG7194	I	I	7.87915	1.85811	8.03723	0.174107	2.16626	7.72107	0.183273	2.37367	2.94503	1.49537	1.94813	0.971161	2.36e-05	0.005883	2.58e-10	0.5101	81	0.697	0.488	10.5876	10.7981	10.3771	2.56149	3.073	3.0352	1.5717	1.1098	gonad development	---	---
1628882_at	FBgn0030976	CG7378	I	I	9.86976	3.69958	9.58955	0.559184	5.83118	10.15	0.407687	4.01663	5.80049	2.49798	5.89616	2.89886	0.001496	0.04517	2.68e-05	0.1879	81	0.697	0.735	13.1384	12.8881	13.3887	0.5281	1.5337	0.9652	2.2466	2.3379	protein amino acid dephosphorylation /// protein amino acid dephosphorylation /// dephosphorylation	protein tyrosine phosphatase activity /// protein tyrosine/serine/threonine phosphatase activity /// protein tyrosine/serine/threonine phosphatase activity /// hydrolase activity /// phosphatase activity	---
1636545_at	FBgn0032888	CheB38c	I	I	7.78128	1.95514	7.70817	0.159285	2.06644	7.85438	0.174282	2.21892	2.39073	1.05743	2.68569	1.19958	0.006806	0.001441	0.001583	1	81	0.697	0.798	10.4659	10.4441	10.4877	1.87223	2.0746	1.6283	1.513	1.9475	detection of pheromone	pheromone binding /// lipid binding	extracellular space
1638789_at	FBgn0020439	fau	I	I	11.6305	3.17813	11.2536	0.574841	5.10807	12.0075	0.429324	3.57546	4.46118	2.60408	4.53153	3.5851	6.799e-05	0.03253	2.678e-08	0.07946	81	0.697	0.726	14.6083	14.4664	14.7501	1.06015	1.7816	1.3983	1.7559	2.0358	response to stress /// response to oxidative stress	protein binding	---
1633459_a_at	FBgn0020439	fau	I	I	11.6823	3.40362	11.367	0.543876	4.78469	11.9976	0.462852	3.85787	4.85905	2.28014	4.93513	3.71184	0.001433	0.02753	7.986e-06	0.4364	81	0.697	0.717	14.365	14.2445	14.4854	0.98238	1.6545	1.2545	1.7073	2.0909	response to stress /// response to oxidative stress	protein binding	---
1633149_at	FBgn0019982	Gs1l	I	I	7.70387	1.83851	7.65945	0.16236	2.11973	7.7483	0.162238	2.09386	1.88782	1.04683	3.04419	1.28757	0.0329	0.006719	0.08388	0.9672	81	0.697	0.656	10.8016	10.7948	10.8084	1.52579	1.3352	1.7027	1.6404	1.9672	metabolic process	catalytic activity	---
1635226_at	FBgn0034660	lox2	I	I	7.09394	2.20964	7.03082	0.129217	1.83787	7.15706	0.203113	2.83793	1.89841	1.07047	3.11641	1.02019	0.001208	8.826e-05	0.003156	1	81	0.697	0.64	10.1467	10.0567	10.2368	1.83385	1.971	2.1998	1.6005	1.4524	protein modification process /// cell adhesion /// oxidation reduction	protein-lysine 6-oxidase activity /// protein-lysine 6-oxidase activity /// scavenger receptor activity /// copper ion binding /// oxidoreductase activity /// oxidoreductase activity, acting on the CH-NH2 group of donors, oxygen as acceptor	membrane
1628677_at	FBgn0259680	Pkcdelta	I	I	8.231	2.89742	8.00529	0.307685	3.84352	8.45671	0.300319	3.55126	3.45506	1.6679	4.96006	2.31056	0.0002428	0.02211	1.053e-07	0.3693	81	0.697	0.771	10.7635	10.614	10.9131	1.32518	1.1673	1.2892	1.7976	2.2181	protein amino acid phosphorylation /// protein amino acid phosphorylation /// intracellular signaling pathway	nucleotide binding /// protein kinase activity /// protein serine/threonine kinase activity /// protein serine/threonine kinase activity /// protein kinase C activity /// protein kinase C activity /// protein binding /// ATP binding /// kinase activity /// transferase activity /// diacylglycerol binding /// metal ion binding	---
1630886_at	FBgn0037847	SelR	I	I	7.93712	1.86038	7.87531	0.199926	2.53864	7.99893	0.17599	2.20017	2.32904	0.957485	3.00826	1.34873	0.006348	0.01258	0.01669	0.2791	81	0.697	0.741	10.9119	10.8709	10.9529	1.89407	1.9608	1.8454	1.0511	1.4497	peptidyl-methionine modification /// oxidation reduction	protein-methionine-R-oxide reductase activity /// protein-methionine-R-oxide reductase activity /// protein-methionine-R-oxide reductase activity /// protein binding /// peptide-methionine-(S)-S-oxide reductase activity /// zinc ion binding /// zinc ion binding /// zinc ion binding /// oxidoreductase activity /// metal ion binding	nucleus /// cytoplasm
1628541_at	FBgn0046689	Takl1	I	I	7.19838	2.12675	7.2919	0.136338	1.86972	7.10486	0.212006	2.98396	1.91422	1.59043	2.7596	1.26486	6.478e-05	0.000117	8.432e-06	0.4798	81	0.697	0.602	10.0044	10.101	9.9078	1.57203	1.7696	1.7263	1.062	1.2072	protein amino acid phosphorylation /// protein amino acid phosphorylation /// protein amino acid phosphorylation	nucleotide binding /// protein kinase activity /// protein serine/threonine kinase activity /// MAP kinase kinase kinase activity /// MAP kinase kinase kinase activity /// MAP kinase kinase kinase activity /// protein tyrosine kinase activity /// ATP binding /// kinase activity /// transferase activity /// metal ion binding	---
1622912_at	FBgn0030872	Ucp4A	I	I	7.94134	2.62588	8.00932	0.263813	3.29382	7.87336	0.206734	2.62574	3.54947	1.78796	3.3142	1.4395	0.01234	0.001987	0.04892	0.9392	81	0.697	0.741	11.3636	11.5083	11.2188	1.16984	1.1119	1.6471	1.9557	1.4856	transport /// mitochondrial transport /// proton transport /// transmembrane transport	binding /// oxidative phosphorylation uncoupler activity /// transmembrane transporter activity	mitochondrion /// mitochondrial envelope /// mitochondrial inner membrane /// membrane /// integral to membrane
1641470_s_at	FBgn0003975	vg	I	I	7.15984	1.26181	7.17388	0.127048	1.77098	7.14579	0.0965963	1.35179	1.70905	1.06332	1.72588	1.10495	0.02877	0.01617	0.6271	0.4759	81	0.697	0.691	9.6474	9.628	9.6668	0.55498	0.5746	0.2783	1.6688	2.0032	compound eye morphogenesis /// DNA replication /// transcription /// cell cycle /// multicellular organismal development /// regulation of mitotic cell cycle /// dorsal/ventral lineage restriction, imaginal disc /// wing disc morphogenesis /// wing disc proximal/distal pattern formation /// imaginal disc-derived wing morphogenesis /// imaginal disc-derived wing morphogenesis /// imaginal disc-der…	DNA binding /// protein binding /// protein C-terminus binding /// transcription regulator activity	nucleus /// nucleus /// nucleus
1623484_at	FBgn0003975	vg	I	I	7.06351	1.6819	7.00693	0.131017	1.86982	7.12008	0.145902	2.04917	2.04831	0.952702	2.143	0.99776	0.001055	0.0006569	0.001173	0.6587	81	0.697	0.656	9.6172	9.5525	9.682	0.92755	1.0546	1.4663	1.1344	0.9027	compound eye morphogenesis /// DNA replication /// transcription /// cell cycle /// multicellular organismal development /// regulation of mitotic cell cycle /// dorsal/ventral lineage restriction, imaginal disc /// wing disc morphogenesis /// wing disc proximal/distal pattern formation /// imaginal disc-derived wing morphogenesis /// imaginal disc-derived wing morphogenesis /// imaginal disc-der…	DNA binding /// protein binding /// protein C-terminus binding /// transcription regulator activity	nucleus /// nucleus /// nucleus
1632121_a_at	FBgn0035917	Zasp66	I	I	12.3571	2.62063	12.0938	0.478809	3.95913	12.6204	0.382373	3.0298	3.41705	1.85608	3.62926	2.98872	0.0001832	0.01383	2.025e-06	0.08461	81	0.697	0.777	14.9386	14.8303	15.0469	0.58423	1.1988	0.7823	1.6539	1.931	mesoderm development	protein binding /// protein binding	Z disc
1631326_at	FBgn0035917	Zasp66	I	I	7.73721	2.36572	7.67909	0.26783	3.48778	7.79534	0.190039	2.43785	2.73578	1.62846	4.07092	1.71112	0.01941	0.02144	0.1079	0.4002	81	0.697	0.644	10.2884	10.3286	10.2483	1.43163	2.1131	1.1041	2.4267	2.791	mesoderm development	protein binding /// protein binding	Z disc
1629383_a_at	FBgn0035917	Zasp66	I	I	11.4746	3.40155	11.1744	0.553335	4.9518	11.7749	0.445626	3.78455	4.50527	2.25411	4.84274	3.26925	0.0002954	0.008933	3.946e-06	0.1868	81	0.697	0.778	14.8204	14.6879	14.9529	1.60478	1.9771	1.4832	1.7692	2.1012	mesoderm development	protein binding /// protein binding	Z disc
1631307_at	FBgn0037164	CG11438	I	I	7.28603	1.24479	7.19865	0.114035	1.58411	7.37341	0.0969924	1.31543	1.56031	1.08816	2.09902	0.956516	0.001767	0.03947	1.685e-07	0.9951	82	0.695	0.665	10.4446	10.125	10.7642	1.72771	1.4788	2.7325	1.0862	1.4351	dephosphorylation	catalytic activity /// protein binding /// phosphatidate phosphatase activity /// phosphatidate phosphatase activity /// phosphatidate phosphatase activity /// hydrolase activity	membrane
1633264_at	FBgn0036665	CG13024	I	I	7.01754	1.52583	6.96643	0.101569	1.45797	7.06865	0.140911	1.99347	1.88078	1.22235	2.03775	1.05957	0.008483	0.0039	0.002866	0.9295	82	0.695	0.624	9.8339	9.7308	9.9371	1.16605	1.2317	1.506	1.0518	0.9725	---	---	---
1626452_at	FBgn0033289	CG2121	I	I	7.41316	1.79246	7.31851	0.119235	1.62922	7.50781	0.170915	2.2765	1.45541	0.642884	2.90351	1.74463	0.002478	0.004247	8.618e-06	1	82	0.695	0.785	10.5665	10.4716	10.6614	1.77022	1.5578	1.9803	1.2856	1.3979	skeletal muscle contraction	---	---
1640983_at	FBgn0039495	CG5909	I	I	7.19638	1.56747	7.15106	0.112753	1.57673	7.24171	0.153037	2.11327	1.44714	0.656874	2.18604	0.97306	0.0003029	0.0001688	0.004145	0.2848	82	0.695	0.573	9.984	9.9705	9.9975	1.62915	1.5253	2.0214	1.1333	0.9527	proteolysis /// proteolysis	catalytic activity /// serine-type endopeptidase activity /// serine-type endopeptidase activity /// hydrolase activity	---
1634142_at	FBgn0039453	CG6403	I	I	7.35401	4.12893	7.52021	0.297893	3.96124	7.18781	0.349454	4.86175	2.35153	1.32803	2.92238	2.25112	2.61e-11	2.42e-13	1.44e-10	0.2772	82	0.695	0.695	10.0026	10.1216	9.8836	3.5201	3.853	3.5426	1.7671	1.3853	chitin metabolic process	chitin binding	extracellular region
1635161_at	FBgn0261534	CG7532	I	I	9.53542	3.16897	9.39177	0.328805	3.50099	9.67908	0.388044	4.0091	3.50382	1.50949	5.30529	2.73836	0.01316	0.01084	0.005129	0.8035	82	0.695	0.692	12.3395	12.2827	12.3962	1.97776	2.1612	2.3962	1.6875	2.3524	defense response to bacterium /// defense response to protozoan /// innate immune response /// negative regulation of immune response	---	extracellular region /// extracellular region
1631017_at	FBgn0042119	Cpr65Au	I	I	11.7643	3.29612	11.5227	0.430673	3.7376	12.0058	0.500981	4.17281	3.8942	1.93904	5.09812	3.4713	0.004986	0.01294	0.0002264	0.7446	82	0.695	0.724	14.3553	14.2325	14.478	1.22003	1.7144	1.4813	2.1242	2.2074	---	structural constituent of chitin-based cuticle /// structural constituent of cuticle	---
1628617_at	FBgn0052282	dro4	I	I	11.4953	3.75383	11.1409	0.440611	3.95489	11.8497	0.613409	5.17657	4.98295	2.59459	6.43107	3.74625	0.003937	0.04906	8.367e-06	0.7447	82	0.695	0.804	14.0798	13.8113	14.3482	6.26637	6.2587	6.7055	1.9685	2.387	defense response /// defense response /// defense response /// defense response to fungus	---	extracellular region
1630003_at	FBgn0033221	CG12825	I	I	9.96372	3.38694	9.7732	0.476721	4.87784	10.1542	0.361072	3.55588	3.65055	1.91395	4.60697	2.89367	0.0002078	0.001055	0.0001548	0.1306	83	0.695	0.761	12.5653	12.5306	12.6	1.22934	1.2345	1.5365	2.1488	2.347	---	---	---
1626577_at	FBgn0039821	CG15556	I	I	7.80669	2.45145	7.6257	0.251217	3.29434	7.98767	0.210828	2.63942	2.94697	2.14628	3.7463	2.36962	0.0008048	0.02931	1.66e-07	0.8023	83	0.695	0.782	10.5102	10.4197	10.6007	2.07282	2.0858	2.461	1.2527	1.297	cell surface receptor linked signaling pathway /// G-protein coupled receptor protein signaling pathway /// G-protein coupled receptor protein signaling pathway	receptor activity /// transmembrane receptor activity /// G-protein coupled receptor activity /// G-protein coupled receptor activity	membrane /// integral to membrane /// integral to membrane
1637095_at	FBgn0031910	CG15818 /// DsimCG15818	I	I	8.48638	3.38188	8.368	0.306491	3.66266	8.60476	0.33127	3.84985	2.77402	2.01962	3.60244	2.55414	9.679e-05	9.162e-06	0.000983	0.786	83	0.695	0.694	10.621	10.6789	10.5631	4.45984	5.1475	4.4169	1.8063	2.0475	---	binding	---
1636382_at	FBgn0033777	CG17574	I	I	10.4268	3.12418	10.4367	0.402982	3.86121	10.4169	0.314582	3.01992	3.49781	1.69696	3.55434	1.55356	0.001672	3.708e-05	1	0.8802	83	0.695	0.749	13.2119	13.457	12.9669	1.44339	1.7486	1.9575	1.8726	1.8957	---	---	---
1632616_at	FBgn0032791	CG18094	I	I	7.1652	0.874217	7.22094	0.0825602	1.14334	7.10946	0.0645161	0.907468	1.20838	0.574521	1.44896	0.767694	0.003161	0.04094	1.19e-06	0.949	83	0.695	0.189	9.8735	9.9462	9.8007	0.37435	0.7877	0.5676	1.1517	0.9615	---	protein binding /// hydrolase activity	---
1626094_at	FBgn0033214	CG1941	I	I	8.34816	2.72536	8.18511	0.288613	3.52607	8.51122	0.273404	3.21228	3.57406	1.50189	4.32274	2.38517	0.002891	0.02067	3.756e-05	0.6142	83	0.695	0.785	11.1839	11.0987	11.269	1.89562	2.1372	1.8876	1.3967	1.6117	---	transferase activity, transferring acyl groups other than amino-acyl groups	---
1626088_at	FBgn0039902	CG2177	I	I	8.19078	2.33589	8.10305	0.278286	3.43433	8.27852	0.19224	2.32216	3.27146	1.42638	3.4003	2.01749	0.009018	0.01498	0.008498	0.457	83	0.695	0.778	10.2586	10.3743	10.1429	8.90956	9.277	8.6387	1.3408	1.7773	metal ion transport /// transmembrane transport	metal ion transmembrane transporter activity	membrane
1625954_at	FBgn0024997	CG2681	I	I	8.08734	2.32548	8.04621	0.2402	2.98526	8.12846	0.209574	2.57828	3.12863	1.33129	3.1043	1.83223	0.01633	0.00491	0.2997	0.6579	83	0.695	0.717	10.8431	10.9209	10.7653	1.43545	1.6716	1.3299	1.2138	1.1951	ubiquitin-dependent protein catabolic process /// multicellular organismal development /// protein ubiquitination	ubiquitin-protein ligase activity /// protein binding /// zinc ion binding /// metal ion binding	nucleus
1627176_at	FBgn0051431	CG31431	I	I	7.68644	1.57993	7.65477	0.189522	2.47587	7.71811	0.101967	1.32113	1.84873	1.13585	2.11978	1.29101	0.004045	0.003222	0.1603	0.2247	83	0.695	0.743	10.5352	10.5639	10.5064	0.86562	1.4311	1.2735	0.9794	1.1472	fibroblast growth factor receptor signaling pathway	fibroblast growth factor receptor activity	integral to membrane
1623291_at	FBgn0051673	CG31673	I	I	9.74727	2.24193	9.7713	0.316386	3.23791	9.72325	0.238302	2.45085	3.54346	1.39832	3.37801	1.51375	0.03736	0.03018	0.8196	0.3837	83	0.695	0.732	12.3991	12.6341	12.1642	2.61031	2.3582	3.4193	1.8302	1.7265	metabolic process /// oxidation reduction	catalytic activity /// binding /// oxidoreductase activity /// oxidoreductase activity, acting on the CH-OH group of donors, NAD or NADP as acceptor /// glyoxylate reductase (NADP) activity /// glyoxylate reductase (NADP) activity /// cofactor binding /// NAD or NADH binding	---
1631610_at	FBgn0032079	CG31886	I	I	8.51621	2.58733	8.51017	0.281258	3.30496	8.52226	0.233037	2.73445	3.75209	2.06756	2.84617	1.65061	0.01633	0.002199	1	0.7512	83	0.695	0.787	11.0564	11.296	10.8168	0.85035	1.6094	1.4902	1.4588	1.5413	---	---	---
1639642_a_at	FBgn0029769	CG3239	I	I	8.15926	2.11738	8.09376	0.265468	3.27991	8.22475	0.192562	2.34125	2.48431	1.27269	3.22595	1.88813	0.002024	0.009535	0.03078	0.05791	83	0.695	0.759	11.0139	11.1457	10.882	1.77011	1.9988	1.9804	1.8275	1.5442	proteolysis	metalloendopeptidase activity /// metalloendopeptidase activity /// hydrolase activity	---
1626718_at	FBgn0053127	CG33127	I	I	10.0721	2.28669	10.2104	0.288775	2.82824	9.93378	0.255828	2.57533	3.27707	1.50242	3.14713	1.09655	0.003006	0.005594	0.0002004	0.7691	83	0.695	0.697	12.7837	13.0545	12.5129	1.18203	1.1871	2.1281	2.007	1.8439	proteolysis /// proteolysis	catalytic activity /// serine-type endopeptidase activity /// serine-type endopeptidase activity /// hydrolase activity	---
1637590_at	FBgn0259229	CG42329	I	I	7.05989	1.84964	7.06553	0.106838	1.51211	7.05425	0.194434	2.75626	2.04736	1.08562	2.71422	1.76519	0.02154	0.005028	0.9986	0.639	83	0.695	0.349	9.9187	9.912	9.9253	3.59575	3.2274	4.343	0.8964	0.8811	---	acyltransferase activity /// transferase activity /// transferase activity, transferring acyl groups other than amino-acyl groups	---
1623928_at	FBgn0036993	CG5910	I	I	8.65784	2.75226	8.52581	0.305934	3.58833	8.78988	0.265012	3.01497	3.27377	1.53704	4.43936	2.01848	0.006678	0.01049	0.0009362	0.7402	83	0.695	0.759	11.4769	11.4138	11.5401	1.1363	1.3783	1.3916	1.6792	1.6833	---	---	---
1629973_at	FBgn0038321	CG6218	I	I	8.4221	2.48998	8.40539	0.279585	3.32626	8.4388	0.210804	2.49803	3.05384	1.81001	2.68731	1.98339	0.004544	0.0006313	0.8589	0.5288	83	0.695	0.74	10.7812	10.9646	10.5978	1.195	1.4734	1.7819	2.2038	1.8737	---	protein binding	---
1623510_at	FBgn0035252	CG7970	I	I	10.4369	3.12982	10.4675	0.428441	4.09307	10.4064	0.289275	2.77978	4.00725	2.25321	3.8032	1.13243	0.009001	0.0004019	0.8007	0.9429	83	0.695	0.738	12.9623	13.1661	12.7585	2.92899	3.1069	2.7837	1.7045	1.9588	---	protein binding	cytosol /// integral to membrane
1634463_at	FBgn0031004	CG7992	I	I	8.70337	2.8036	8.60552	0.335772	3.90182	8.80121	0.263643	2.99554	3.18815	1.64536	3.66064	1.93566	0.0005404	0.0006882	0.007314	0.159	83	0.695	0.808	11.3261	11.4104	11.2417	1.46381	2.1108	1.4572	1.8482	1.6592	---	---	---
1626124_at	FBgn0039789	CG9717	I	I	7.52595	2.25064	7.47346	0.188594	2.52351	7.57844	0.185728	2.45075	2.45771	1.45805	3.17758	1.49754	0.01737	0.001544	0.06125	1	83	0.695	0.666	10.4381	10.5353	10.3408	1.41463	1.6159	1.6365	1.5771	1.218	transport /// transmembrane transport	transporter activity /// high affinity sulfate transmembrane transporter activity	integral to membrane
1628721_at	FBgn0034490	CG9864	I	I	8.79601	2.49515	8.99795	0.265744	2.95338	8.59407	0.209115	2.43325	4.51963	1.70282	2.70901	1.11316	0.002221	0.01776	1.552e-07	1	83	0.695	0.64	11.6555	11.9333	11.3777	2.3286	3.0826	2.4067	1.8553	1.5103	transmembrane transport	high affinity inorganic phosphate:sodium symporter activity	---
1626689_at	FBgn0031182	Cyp6t1	I	I	8.26542	2.90069	8.28664	0.289537	3.49402	8.2442	0.279683	3.39248	3.80853	1.17632	3.34353	1.08064	0.001253	0.0001758	0.8092	0.3206	83	0.695	0.678	11.5748	11.7609	11.3886	1.84415	1.9806	2.2559	1.7961	1.7633	oxidation reduction	monooxygenase activity /// iron ion binding /// electron carrier activity /// electron carrier activity /// electron carrier activity /// oxidoreductase activity /// heme binding /// metal ion binding	endoplasmic reticulum /// endoplasmic reticulum membrane /// microsome /// microsome /// membrane /// membrane
1638225_a_at	FBgn0027106	inx7	I	I	8.51352	3.01293	8.57601	0.384731	4.48613	8.45102	0.233341	2.7611	4.59963	1.23087	3.64006	1.36831	0.003283	0.002019	0.1889	0.239	83	0.695	0.736	11.6163	11.801	11.4316	1.13147	0.6353	1.6808	2.1406	1.5137	regulation of alternative nuclear mRNA splicing, via spliceosome /// ommochrome biosynthetic process /// transport /// intracellular protein transport /// vesicle coating /// neurotransmitter secretion /// determination of adult lifespan /// synaptic vesicle coating /// vesicle-mediated transport /// intracellular transport	gap junction channel activity /// gap junction channel activity /// protein binding /// protein binding	nucleus /// plasma membrane /// gap junction /// gap junction /// gap junction /// gap junction /// synaptic vesicle /// membrane /// integral to membrane /// integral to membrane /// cell junction /// clathrin adaptor complex /// coated vesicle
1632055_at	FBgn0043471	kappaTry	I	I	9.2597	2.498	9.17272	0.309511	3.37426	9.34668	0.252698	2.70361	2.94071	1.53682	3.23247	1.51087	0.0008843	0.0007367	0.01303	0.2395	83	0.695	0.708	11.9739	12.0518	11.8961	1.73148	2.0705	2.3564	1.9464	2.2247	proteolysis	catalytic activity /// serine-type endopeptidase activity /// serine-type endopeptidase activity /// hydrolase activity	---
1626727_at	FBgn0023549	Mct1	I	I	7.65595	2.17972	7.73438	0.263994	3.41325	7.57751	0.157365	2.07674	2.54523	1.15363	3.18649	1.82537	0.0009253	0.004401	0.003585	0.08754	83	0.695	0.725	11.0254	11.3987	10.652	1.53124	1.9472	1.702	2.043	1.1417	transmembrane transport	monocarboxylic acid transmembrane transporter activity	---
1627446_at	FBgn0002931	net	I	I	7.36685	3.2347	7.28274	0.219187	3.00968	7.45096	0.289125	3.88037	2.99087	1.38775	3.942	2.39908	0.00171	7.223e-05	0.01027	1	83	0.695	0.601	9.5863	9.5859	9.5868	2.43184	2.5984	2.4565	1.8626	1.5678	imaginal disc-derived wing vein morphogenesis /// regulation of transcription /// regulation of transcription	DNA binding /// transcription factor activity /// RNA polymerase II transcription factor activity /// transcription regulator activity	nucleus /// nucleus
1625431_at	FBgn0011701	repo	I	I	7.73779	2.92985	7.55084	0.274083	3.62983	7.92473	0.263553	3.32571	2.58244	1.60738	3.42596	2.30576	4.601e-06	5.021e-05	2.171e-09	0.2181	83	0.695	0.758	10.554	10.4378	10.6702	1.2293	1.4906	1.3135	1.3628	1.4227	regulation of transcription, DNA-dependent /// regulation of transcription from RNA polymerase II promoter /// glial cell differentiation /// regulation of transcription	DNA binding /// transcription factor activity /// RNA polymerase II transcription factor activity /// transcription regulator activity /// sequence-specific DNA binding	nucleus /// nucleus
1634188_a_at	FBgn0014396	tim	I	I	9.08925	5.20684	8.82296	0.63422	7.18829	9.35554	0.483049	5.16324	6.36963	3.08032	7.62173	4.08758	0.004745	0.007182	0.0005921	0.7556	83	0.695	0.575	11.8044	11.7441	11.8647	3.73014	3.5391	4.0115	1.8446	1.651	negative regulation of transcription from RNA polymerase II promoter /// negative regulation of transcription from RNA polymerase II promoter /// protein import into nucleus /// mating behavior /// copulation /// rhythmic behavior /// circadian rhythm /// circadian rhythm /// eclosion rhythm /// eclosion rhythm /// photoperiodism /// entrainment of circadian clock /// sleep /// regulation of prot…	protein binding /// protein binding /// protein heterodimerization activity /// protein heterodimerization activity	nucleus /// nucleus /// nucleus /// nucleus /// cytoplasm /// cytoplasm /// cytoplasm /// cytoplasm /// perinuclear region of cytoplasm
1637680_at	FBgn0033138	Tsp42Eq	I	I	9.09698	2.41449	8.98974	0.326051	3.62692	9.20422	0.252876	2.74739	2.76159	1.45289	3.62627	2.0506	0.0007249	0.005539	0.002719	0.05405	83	0.695	0.798	11.8057	11.8291	11.7823	0.70966	1.5281	1.0234	2.0994	2.1351	---	---	integral to membrane /// integral to membrane
1624054_at	FBgn0036752	Adgf-A	I	I	8.80906	3.5375	8.81567	0.370545	4.20325	8.80245	0.343308	3.90014	4.57175	2.42835	4.56579	1.49623	0.0122	0.000945	1	0.8399	84	0.69	0.784	11.5331	11.7915	11.2747	2.32443	2.2528	2.8064	2.0531	1.5742	spermatid development /// cell proliferation /// purine ribonucleoside monophosphate biosynthetic process /// hemocyte differentiation	adenosine deaminase activity /// adenosine deaminase activity /// growth factor activity /// hydrolase activity /// deaminase activity	extracellular space /// extracellular space /// membrane fraction /// membrane
1632699_s_at	FBgn0000055	Adh /// Adhr	I	I	7.49283	2.65192	7.20057	0.128271	1.7814	7.78508	0.314386	4.03831	3.34466	2.16759	3.53892	1.87916	2.274e-07	0.004166	6.26e-15	0.5558	84	0.69	0.513	9.8288	9.776	9.8816	1.75304	1.2704	2.3485	1.3729	1.0673	alcohol metabolic process /// alcohol metabolic process /// ethanol metabolic process /// ethanol oxidation /// acetaldehyde metabolic process /// acetaldehyde metabolic process /// signal transduction /// sensory perception /// metabolic process /// alcohol catabolic process /// behavioral response to ethanol /// oxidation reduction	catalytic activity /// alcohol dehydrogenase (NAD) activity /// alcohol dehydrogenase (NAD) activity /// alcohol dehydrogenase (NAD) activity /// alcohol dehydrogenase (NAD) activity /// binding /// acetaldehyde dehydrogenase (acetylating) activity /// oxidoreductase activity /// protein homodimerization activity /// NAD or NADH binding	lipid particle /// cytosol /// protein complex
1632431_s_at	FBgn0012037	Ance	I	I	10.6417	3.16895	10.5075	0.520121	4.94999	10.7759	0.28426	2.63792	3.92146	2.42551	3.33576	1.81489	0.0001071	0.0001508	0.004368	0.06325	84	0.69	0.773	13.2754	13.3553	13.1956	1.27053	1.3282	1.3905	2.0505	1.6821	proteolysis /// spermatid nucleus differentiation /// sperm individualization /// metamorphosis	carboxypeptidase activity /// peptidase activity /// metallopeptidase activity /// peptidyl-dipeptidase activity /// peptidyl-dipeptidase activity /// peptidyl-dipeptidase activity /// peptidyl-dipeptidase activity /// zinc ion binding /// hydrolase activity /// metal ion binding	extracellular region /// extracellular region /// extracellular space /// membrane
1636409_at	FBgn0031741	CG11034	I	I	8.08003	2.34112	8.11639	0.261856	3.22626	8.04368	0.210424	2.61602	3.39068	1.67238	2.08936	1.26767	0.000609	0.0004197	0.3131	0.07455	84	0.69	0.79	10.6944	10.7984	10.5904	7.8352	8.9989	7.3265	1.3207	1.9872	proteolysis	dipeptidyl-peptidase activity /// dipeptidyl-peptidase activity /// hydrolase activity	membrane
1634165_at	FBgn0040364	CG11378	I	I	9.28356	2.75406	9.30432	0.315333	3.3891	9.26279	0.272085	2.9374	3.70488	1.46468	3.16378	1.80964	0.008393	0.0007198	0.8551	0.7863	84	0.69	0.774	11.5843	11.6424	11.5263	1.73756	1.8786	1.6656	1.7084	1.7642	---	---	---
1636474_at	FBgn0032373	CG12602	I	I	8.79682	2.38752	8.85449	0.310241	3.50377	8.73915	0.19188	2.19564	4.46097	1.54882	2.46362	1.36599	0.03374	0.01922	0.1875	0.6529	84	0.69	0.757	11.9901	12.3807	11.5995	1.59039	2.2007	1.5811	1.8833	1.4529	ATP synthesis coupled proton transport	hydrogen-exporting ATPase activity, phosphorylative mechanism /// hydrogen-exporting ATPase activity, phosphorylative mechanism /// hydrogen ion transmembrane transporter activity /// hydrolase activity	vacuolar proton-transporting V-type ATPase, V0 domain /// proton-transporting two-sector ATPase complex, proton-transporting domain
1632865_s_at	FBgn0037065	CG12974	I	I	8.92173	3.03619	9.00551	0.401722	4.46084	8.83795	0.228746	2.58822	4.06554	1.71696	3.86506	1.63537	0.00259	0.001173	0.05778	0.3889	84	0.69	0.771	11.786	12.0096	11.5625	2.19896	2.5441	2.2834	2.1131	1.9203	---	---	---
1641357_at	FBgn0026565	CG1315	I	I	8.92397	2.00327	9.00257	0.246983	2.74348	8.84537	0.211861	2.39516	3.49445	1.77855	2.55065	1.25792	0.02371	0.04856	0.02152	0.444	84	0.69	0.617	11.4705	11.9058	11.0352	1.02509	1.1392	1.6543	1.8382	1.6457	urea cycle /// urea cycle /// argininosuccinate metabolic process /// arginine biosynthetic process /// arginine biosynthetic process /// cellular amino acid biosynthetic process	nucleotide binding /// argininosuccinate synthase activity /// argininosuccinate synthase activity /// argininosuccinate synthase activity /// protein binding /// ATP binding /// ligase activity	---
1634205_at	FBgn0028949	CG15254 /// DsecCG15254	I	I	8.24597	3.8092	8.32816	0.353757	4.24772	8.16377	0.365004	4.47102	3.64652	1.73359	3.59028	1.74927	1.843e-05	3.138e-07	0.02741	0.1726	84	0.69	0.692	10.4428	10.6454	10.2402	5.56991	6.3236	5.2584	1.8691	1.8293	proteolysis	metalloendopeptidase activity /// metalloendopeptidase activity /// peptidase activity /// metallopeptidase activity /// zinc ion binding /// hydrolase activity /// metal ion binding	---
1629633_at	FBgn0028950	CG15255	I	I	10.0166	3.85335	10.1298	0.464996	4.59036	9.90343	0.378777	3.82471	3.83105	1.88965	3.59058	1.82936	3.019e-05	3.896e-07	0.012	0.7238	84	0.69	0.735	12.7089	12.9758	12.4419	2.86861	2.8708	3.1025	2.0941	2.1353	proteolysis	metalloendopeptidase activity /// metalloendopeptidase activity /// peptidase activity /// metallopeptidase activity /// zinc ion binding /// hydrolase activity /// metal ion binding	---
1623761_at	FBgn0030040	CG15347	I	I	10.1828	2.91919	10.2862	0.322908	3.13923	10.0794	0.347485	3.44748	3.26463	1.46692	3.21803	1.53392	0.0003447	3.473e-05	0.00929	0.7288	84	0.69	0.747	13.0293	13.3045	12.7541	1.43064	1.7697	2.0108	1.9722	2.1223	---	---	---
1628049_at	FBgn0032136	CG15828	I	I	10.1193	3.13911	9.89917	0.532564	5.37988	10.3394	0.286693	2.77282	4.64054	3.10307	4.41708	3.19818	0.001712	0.03604	0.0001153	0.1437	84	0.69	0.769	12.9881	13.0919	12.8842	2.05016	2.7054	2.3334	2.1113	1.6092	lipid transport	lipid transporter activity /// lipid binding	extracellular space
1634186_a_at	FBgn0039045	CG17119	I	I	8.80861	3.76673	8.88471	0.380701	4.2849	8.73251	0.346753	3.97083	4.97662	2.25895	3.47027	2.26319	0.00269	8.935e-05	0.1468	0.9912	84	0.69	0.783	11.5037	11.6881	11.3192	3.6996	3.9646	3.5808	1.8167	1.705	transport /// amino acid transport /// L-cystine transport	amino acid transmembrane transporter activity /// L-cystine transmembrane transporter activity	lysosome /// lysosomal membrane /// lysosomal membrane /// membrane /// integral to membrane
1628847_a_at	FBgn0039941	CG17167	I	I	7.12737	1.09905	7.17428	0.0875501	1.22033	7.08046	0.107469	1.51783	1.4272	0.921191	1.63657	0.850369	0.00437	0.01702	0.0004896	0.4706	84	0.69	0.569	10.6312	10.683	10.5794	1.00989	1.1654	1.0415	1.8704	1.6287	transmembrane transport	calcium, potassium:sodium antiporter activity	membrane /// integral to membrane
1625129_at	FBgn0033216	CG1946	I	I	8.20678	4.35501	8.19178	0.385014	4.7	8.22177	0.397553	4.83536	3.5203	1.93925	4.52665	2.73002	9.904e-05	6.393e-07	0.9534	0.795	84	0.69	0.605	11.0981	11.1271	11.0691	3.15354	3.5136	3.5736	1.557	1.8873	---	transferase activity, transferring acyl groups other than amino-acyl groups	---
1638154_at	FBgn0017448	CG2187	I	I	8.43489	2.8525	8.39579	0.312574	3.72298	8.47399	0.296019	3.49327	4.10457	1.99329	3.61374	2.15401	0.008392	0.006072	0.5523	0.2373	84	0.69	0.744	11.355	11.5093	11.2007	2.64926	3.0452	3.0881	1.463	1.262	transport /// ion transport /// sodium ion transport /// transmembrane transport	transporter activity /// sodium:iodide symporter activity	membrane /// integral to membrane
1627277_s_at	FBgn0028491	CG2930	I	I	10.2317	3.95402	10.0775	0.560848	5.56533	10.3859	0.399467	3.84623	5.18476	3.32688	4.37488	2.57737	0.0009982	0.0006209	0.01096	0.3364	84	0.69	0.791	13.3641	13.3846	13.3437	1.75272	1.7261	1.6838	1.8715	1.8364	transport /// oligopeptide transport	transporter activity /// proton-dependent oligopeptide secondary active transmembrane transporter activity /// protein binding	membrane /// integral to membrane
1639923_at	FBgn0050502	CG30502	I	I	7.89621	2.25407	8.03376	0.257429	3.20434	7.75866	0.170031	2.1915	2.96573	1.01242	2.19088	1.11703	5.616e-06	6.312e-05	1.82e-08	0.07069	84	0.69	0.792	10.9706	11.2396	10.7017	1.68533	2.1907	1.7483	1.6607	1.3564	fatty acid biosynthetic process /// sphingolipid metabolic process /// oxidation reduction	iron ion binding /// oxidoreductase activity /// heme binding /// metal ion binding	endoplasmic reticulum
1625278_s_at	FBgn0051004	CG31004	I	I	8.72825	3.25364	8.71729	0.435275	4.99323	8.7392	0.230219	2.63432	4.2595	2.26805	3.43229	1.97016	0.000894	0.0002613	0.9961	0.1369	84	0.69	0.699	11.7895	11.9726	11.6063	1.62149	2.2089	1.8195	1.6004	1.5297	cell-matrix adhesion	---	membrane /// integral to membrane
1624662_at	FBgn0030148	CG3106	I	I	8.3323	4.41495	8.37246	0.331754	3.96245	8.29214	0.483434	5.83003	4.79362	2.19921	4.18496	2.31491	0.000138	2.988e-06	0.6287	0.5188	84	0.69	0.73	11.2284	11.3506	11.1062	2.78303	2.6907	3.7377	1.7377	1.4841	---	acyltransferase activity /// transferase activity /// transferase activity, transferring acyl groups other than amino-acyl groups	---
1637788_at	FBgn0051176	CG31176	I	I	7.02455	1.38968	7.05029	0.074921	1.06267	6.99882	0.144444	2.06383	1.57788	1.01342	2.14772	0.862274	0.01863	0.004797	0.1656	0.787	84	0.69	0.415	9.865	9.9521	9.7778	1.38288	1.4197	1.7106	1.409	0.9691	---	protein binding	---
1631537_at	FBgn0051198	CG31198	I	I	10.9274	4.74653	10.9629	0.627267	5.72173	10.8918	0.540325	4.96083	4.86475	2.90157	3.46805	1.76174	1.023e-05	2.659e-08	0.8023	0.1627	84	0.69	0.791	13.9568	14.1467	13.767	1.82405	1.5383	2.3826	1.9153	1.969	proteolysis	aminopeptidase activity /// aminopeptidase activity /// metallopeptidase activity /// zinc ion binding /// hydrolase activity	---
1632461_at	FBgn0051233	CG31233	I	I	10.1801	6.64551	10.1922	0.704681	6.91392	10.1679	0.817475	8.03976	5.9169	3.64934	4.48716	3.39172	7.763e-07	7.11e-10	1	0.05412	84	0.69	0.768	13.4409	13.6999	13.1818	2.38801	2.0102	2.9022	2.0663	1.7998	proteolysis	aminopeptidase activity /// aminopeptidase activity /// metallopeptidase activity /// zinc ion binding /// hydrolase activity	---
1624609_at	FBgn0051279	CG31279	I	I	7.02707	1.53579	6.98206	0.16418	2.35145	7.07207	0.0855666	1.20992	1.9636	0.649528	2.54789	1.05907	0.01644	0.01345	0.01767	0.6984	84	0.69	0.598	9.9029	9.6477	10.1581	0	1.2186	1.1185	0.8016	1.0559	---	---	---
1626832_at	FBgn0051343	CG31343	I	I	11.1133	4.83883	11.1085	0.648464	5.83753	11.1181	0.60462	5.43816	5.35524	3.44543	3.41766	2.37173	1.957e-05	2.856e-07	1	0.06798	84	0.69	0.784	13.9823	14.1484	13.8162	2.18256	2.1144	2.5064	1.7941	1.9306	response to hypoxia /// proteolysis /// response to stress /// response to unfolded protein /// response to heat /// response to heat /// heat shock-mediated polytene chromosome puffing	nucleotide binding /// aminopeptidase activity /// aminopeptidase activity /// ATP binding /// metallopeptidase activity /// zinc ion binding /// hydrolase activity	---
1625985_at	FBgn0051446	CG31446	I	I	8.38951	2.4277	8.54782	0.2489	2.91186	8.2312	0.249643	3.03289	3.23652	1.32118	3.00233	1.38602	5.491e-05	0.001136	3.231e-07	0.2691	84	0.69	0.741	10.9021	11.2926	10.5116	4.55135	4.7516	5.1213	2.1847	1.9363	---	binding	---
1629464_a_at	FBgn0052473	CG32473	I	I	9.87439	3.50261	10.0087	0.494066	4.93638	9.74013	0.305487	3.13637	5.17909	2.96278	3.36195	1.62997	0.00145	0.0007178	0.009891	0.4827	84	0.69	0.789	13.0244	13.4707	12.5782	1.46985	1.6382	1.6213	1.777	1.9342	proteolysis	aminopeptidase activity /// protein binding /// metallopeptidase activity /// zinc ion binding	---
1638523_at	FBgn0052633	CG32633	I	I	8.07434	3.16404	8.0956	0.275554	3.40375	8.05309	0.321309	3.98988	3.27993	1.7615	3.20454	1.62335	9.284e-05	5.868e-06	0.7871	0.1627	84	0.69	0.736	10.6057	10.7759	10.4356	1.58784	2.1505	1.7613	1.7547	1.5316	---	---	---
1632600_at	FBgn0085261	CG34232	I	I	8.9614	3.96856	8.94569	0.406444	4.54346	8.97712	0.369941	4.12093	3.58066	1.90111	4.326	2.17836	0.0002415	1.961e-06	0.9494	0.8686	84	0.69	0.749	11.7092	11.8145	11.6039	3.6072	3.9734	3.5376	1.9681	1.9978	---	---	---
1639737_at	FBgn0085359	CG34330	I	I	11.6364	2.94245	11.6285	0.427967	3.68033	11.6442	0.322487	2.76949	2.98541	1.41541	3.2632	1.41914	0.000416	5.867e-06	1	0.8058	84	0.69	0.681	13.1138	13.3835	12.8442	1.93412	1.8297	2.0119	2.221	2.3664	---	---	---
1625648_at	FBgn0036422	CG3868	I	I	11.0536	3.03697	11.1471	0.463976	4.16232	10.9601	0.327804	2.9909	4.09522	2.38359	3.02941	1.54292	0.0009662	0.0003038	0.07502	0.3076	84	0.69	0.773	13.9435	14.3284	13.5585	1.96195	1.9039	2.5563	1.9709	2.0627	---	---	---
1630471_at	FBgn0030747	CG4301	I	I	7.80125	2.50777	7.84953	0.292234	3.72295	7.75296	0.158472	2.04402	3.07545	1.56575	2.59988	1.29428	0.0003129	8.695e-05	0.1069	0.1716	84	0.69	0.769	10.2048	10.3464	10.0631	1.49354	1.7489	1.5473	1.8277	1.6166	ATP biosynthetic process /// metabolic process /// phospholipid transport	nucleotide binding /// magnesium ion binding /// catalytic activity /// phospholipid-translocating ATPase activity /// calcium-transporting ATPase activity /// calcium-transporting ATPase activity /// ATP binding /// ATPase activity, coupled to transmembrane movement of ions, phosphorylative mechanism /// hydrolase activity /// hydrolase activity, acting on acid anhydrides, catalyzing transmembra…	membrane /// integral to membrane
1625778_at	FBgn0038740	CG4562	I	I	7.94968	3.68378	7.96736	0.368173	4.62101	7.93201	0.309891	3.90685	4.99277	2.82484	3.21166	1.81261	0.001527	0.0001212	0.9132	0.5068	84	0.69	0.722	11.2026	11.3359	11.0693	1.62612	2.2254	1.6141	1.9005	1.5981	transport /// transmembrane transport	nucleotide binding /// transporter activity /// ATP binding /// hydrolase activity /// ATPase activity /// nucleoside-triphosphatase activity /// ATPase activity, uncoupled /// ATPase activity, coupled to transmembrane movement of substances /// ATPase activity, coupled to transmembrane movement of substances	integral to membrane /// ATP-binding cassette (ABC) transporter complex
1625212_at	FBgn0030776	CG4653	I	I	9.92655	2.39958	9.98888	0.298637	2.98969	9.86421	0.278652	2.82488	3.33736	1.57292	3.25697	1.70408	0.01573	0.006758	0.1809	0.5974	84	0.69	0.673	12.3956	12.6323	12.159	2.80389	2.9928	3.3473	2.2327	2.0042	proteolysis	catalytic activity /// serine-type endopeptidase activity /// serine-type endopeptidase activity /// hydrolase activity	---
1624310_s_at	FBgn0036622	CG4753	I	I	9.77991	3.07724	9.96489	0.42525	4.26749	9.59494	0.297636	3.10201	4.47468	2.40027	3.00058	1.09959	0.0001153	0.0005371	2.35e-05	0.2203	84	0.69	0.782	12.7639	13.3227	12.2051	1.54013	1.4532	1.8364	1.8656	1.7715	metabolic process	1-acylglycerol-3-phosphate O-acyltransferase activity /// 1-acylglycerol-3-phosphate O-acyltransferase activity /// acyltransferase activity /// transferase activity	---
1634240_at	FBgn0039342	CG5107	I	I	13.2369	1.60787	13.103	0.303897	2.31929	13.3708	0.269462	2.01531	2.14873	1.18528	2.50862	1.81629	0.003951	0.04852	0.000607	0.1684	84	0.69	0.434	15.2456	15.292	15.1992	1.34847	1.9551	1.6627	1.4838	1.9087	---	protein binding	---
1629778_s_at	FBgn0037000	CG5130	I	I	7.47914	1.43891	7.46126	0.106893	1.43263	7.49703	0.129129	1.72241	1.62031	1.1115	1.45221	0.713392	0.002209	5.833e-05	0.3701	0.9545	84	0.69	0.614	10.2982	10.4032	10.1932	1.07145	0.8273	1.2535	1.047	0.975	cation transport /// transmembrane transport	zinc ion transmembrane transporter activity /// cation transmembrane transporter activity	membrane
1638039_at	FBgn0029827	CG6048	I	I	8.35164	3.15808	8.41605	0.325185	3.86387	8.28722	0.256838	3.0992	3.60584	1.24021	3.25355	1.92819	0.0005999	2.188e-05	0.08905	0.8428	84	0.69	0.775	11.3209	11.5171	11.1247	2.36331	2.7639	2.1693	1.6055	1.6948	proteolysis /// proteolysis	catalytic activity /// serine-type endopeptidase activity /// serine-type endopeptidase activity /// peptidase activity /// serine-type peptidase activity /// hydrolase activity	---
1635481_a_at	FBgn0030946	CG6659	I	I	8.39206	3.0589	8.52235	0.309563	3.63237	8.26176	0.252299	3.05382	5.18769	2.05652	2.90568	1.43458	0.01374	0.003932	0.001454	1	84	0.69	0.751	11.2491	11.5928	10.9054	1.07889	1.1546	1.0906	1.8492	1.5105	---	protein binding	membrane /// integral to membrane
1639624_at	FBgn0039038	CG6688	I	I	6.77377	1.86718	6.73146	0.128642	1.91106	6.81607	0.171603	2.51763	2.77118	1.61096	2.45689	1.3364	0.02814	0.01333	0.07311	0.7803	84	0.69	0.711	9.5751	9.4596	9.6906	0.42401	0.7344	1.3088	1.0079	0.9543	ubiquitin-dependent protein catabolic process /// multicellular organismal development	protein binding /// protein binding /// zinc ion binding	nucleus
1632228_at	FBgn0039052	CG6733	I	I	8.73935	3.24829	8.54771	0.374114	4.37678	8.93098	0.333365	3.73268	3.35407	1.94227	4.14387	2.70207	4.583e-05	0.0005541	3.885e-06	0.107	84	0.69	0.372	11.657	11.7009	11.6132	5.14554	5.2165	5.3372	1.7862	2.0705	cellular amino acid metabolic process /// metabolic process	aminoacylase activity /// aminoacylase activity /// protein binding /// protein binding /// hydrolase activity	cytoplasm
1636240_at	FBgn0038613	CG7678	I	I	7.84673	2.1734	7.94055	0.263621	3.31994	7.7529	0.143286	1.84816	3.3882	1.18133	2.07961	1.26581	0.0003429	0.00131	0.0002615	0.1805	84	0.69	0.657	10.7276	10.9395	10.5158	2.7241	2.9104	2.7653	1.2129	1.0196	ATP synthesis coupled proton transport	hydrogen-exporting ATPase activity, phosphorylative mechanism /// hydrogen-exporting ATPase activity, phosphorylative mechanism /// hydrogen ion transmembrane transporter activity /// hydrolase activity	vacuolar proton-transporting V-type ATPase, V0 domain /// proton-transporting two-sector ATPase complex, proton-transporting domain
1623229_at	FBgn0033048	CG7881	I	I	8.09376	3.22912	8.06659	0.288867	3.58103	8.12093	0.288143	3.54815	2.86615	1.87889	2.80962	1.60614	2.207e-05	7.392e-08	0.586	0.5191	84	0.69	0.721	10.6333	10.7187	10.548	2.19306	2.1803	2.4328	1.7473	1.2706	transmembrane transport	high affinity inorganic phosphate:sodium symporter activity	---
[truncated: 13,519 more rows]
