# Supplementary material for: Phenotypic Plasticity of the Drosophila Transcriptome
Source: PLoS Genet. 2012 Mar 29;8(3):e1002593. doi: 10.1371/journal.pgen.1002593 (PMC3315458; doi:10.1371/journal.pgen.1002593)
Supplement: Table S2 — Pair-wise comparisons of the phenotypically plastic Class I transcripts under different treatments with the standard growth condition. (XLSX) [file pgen.1002593.s010.xlsx]

## Sheet: Sheet1
Table S2
Pair-wise comparisons of the phenotypically plastic Class I transcripts under different treatments with the standard growth condition.
AffyID	Gene Symbol	Flybase ID	Treatment 1	Treatment 2	Estimate	Standard Error	t Value	Pr > |t|
1623398_at	CG4830	FBgn0037996	Adult crowding	Standard	0.870433	0.236524	3.6801	0.0004
1628699_at	Lsp1beta	FBgn0002563	Adult crowding	Standard	-1.23079	0.419923	-2.931	0.0042
1639461_a_at	Itp-r83A	FBgn0010051	Adult crowding	Standard	0.273833	0.094061	2.91122	0.0044
1638301_at	CG8157	FBgn0034010	Adult crowding	Standard	-0.42699	0.147313	-2.8985	0.0046
1624106_at	CG3790	FBgn0033778	Adult crowding	Standard	-0.32431	0.112736	-2.8767	0.0049
1636566_at	CG32368	FBgn0052368	Adult crowding	Standard	-0.60633	0.233533	-2.5963	0.0108
1635548_s_at	CG30287 /// CG34166	FBgn0050287	Adult crowding	Standard	-0.79271	0.307117	-2.5811	0.0113
1632637_at	hiw	FBgn0030600	Adult crowding	Standard	0.233974	0.091722	2.55089	0.0123
1624721_at	vimar	FBgn0022960	Adult crowding	Standard	0.284426	0.113172	2.51322	0.0136
1641634_at	Lsp2	FBgn0002565	Adult crowding	Standard	-1.41468	0.571276	-2.4763	0.015
1637834_at	exex	FBgn0041156	Adult crowding	Standard	0.259059	0.105466	2.45634	0.0158
1624454_at	CG10361	FBgn0036208	Adult crowding	Standard	-0.35026	0.14276	-2.4535	0.0159
1623757_at	Cry	FBgn0005664	Adult crowding	Standard	-0.40475	0.166244	-2.4347	0.0167
1625778_at	CG4562	FBgn0038740	Adult crowding	Standard	0.534766	0.22107	2.41899	0.0174
1635383_at	vnd	FBgn0261930	Adult crowding	Standard	0.218181	0.093408	2.33579	0.0215
1638862_at	CG15553	FBgn0039817	Adult crowding	Standard	-0.33352	0.145199	-2.297	0.0237
1636240_at	CG7678	FBgn0038613	Adult crowding	Standard	0.332667	0.146639	2.26861	0.0254
1639803_at	CG5151	FBgn0036576	Adult crowding	Standard	0.532932	0.236059	2.25762	0.0261
1641539_a_at	CG7829	FBgn0039703	Adult crowding	Standard	0.248904	0.111771	2.22691	0.0282
1639682_at	Mob2	FBgn0259481	Adult crowding	Standard	-0.25616	0.115632	-2.2153	0.029
1633540_at	CG8147	FBgn0043791	Adult crowding	Standard	-0.97256	0.439217	-2.2143	0.0291
1632339_s_at	cher	FBgn0014141	Adult crowding	Standard	0.518129	0.235384	2.2012	0.03
1626908_at	CG8066	FBgn0038243	Adult crowding	Standard	-0.22522	0.102745	-2.1921	0.0307
1626066_at	CG18748	FBgn0042105	Adult crowding	Standard	-0.28988	0.133888	-2.1651	0.0328
1625436_at	Uro	FBgn0003961	Adult crowding	Standard	0.600622	0.278441	2.15709	0.0334
1638388_at	CG10559	FBgn0039323	Adult crowding	Standard	-0.21721	0.101682	-2.1361	0.0351
1636154_at	CG30090	FBgn0050090	Adult crowding	Standard	-0.34455	0.161949	-2.1275	0.0358
1634554_at	GstD8	FBgn0010044	Adult crowding	Standard	-0.24429	0.11516	-2.1213	0.0364
1637192_at	CG16732	FBgn0039086	Adult crowding	Standard	-0.20213	0.09917	-2.0382	0.0442
1635769_at	CG8773	FBgn0038135	Adult crowding	Standard	0.459105	0.225403	2.03682	0.0443
1628830_at	ver	FBgn0262524	Adult crowding	Standard	-0.17246	0.084818	-2.0333	0.0447
1625985_at	CG31446	FBgn0051446	Adult crowding	Standard	0.347665	0.172058	2.02062	0.046
1633844_at	CG31469	FBgn0051469	Adult crowding	Standard	-0.25715	0.127608	-2.0152	0.0466
1637575_at	CG8028	FBgn0031010	Adult crowding	Standard	0.232791	0.115761	2.01097	0.047
1623441_at	ph-p	FBgn0004861	Adult crowding	Standard	0.292989	0.146733	1.99675	0.0486
1639971_at	CG12224	FBgn0037974	Adult crowding	Standard	-0.29595	0.148549	-1.9923	0.0491
1625433_at	Scp1	FBgn0020908	Aging	Standard	-2.61558	0.437443	-5.9792	3.5e-08
1634310_at	TpnC4	FBgn0033027	Aging	Standard	-2.45594	0.427537	-5.7444	1e-07
1638207_at	CG15617	FBgn0034151	Aging	Standard	-1.21239	0.231751	-5.2314	9.3e-07
1636600_a_at	Mf	FBgn0038294	Aging	Standard	-1.88775	0.367533	-5.1363	1.4e-06
1632164_at	Scribbled	FBgn0261263	Aging	Standard	0.497133	0.104783	4.74442	7e-06
1637335_at	fln	FBgn0005633	Aging	Standard	-2.35959	0.499805	-4.721	7.7e-06
1631204_at	Peritrophin-15b	FBgn0040958	Aging	Standard	0.962216	0.209196	4.59958	1.2e-05
1625314_at	CG2022	FBgn0037292	Aging	Standard	-1.50405	0.330363	-4.5527	1.5e-05
1625430_at	CG14022	FBgn0031700	Aging	Standard	-1.57012	0.345969	-4.5383	1.6e-05
1640809_at	CG12105	FBgn0035241	Aging	Standard	-1.02993	0.227195	-4.5333	1.6e-05
1641639_at	esg	FBgn0001981	Aging	Standard	0.4197	0.093335	4.49668	1.9e-05
1640052_at	CG15434	FBgn0040705	Aging	Standard	-1.67567	0.377317	-4.441	2.3e-05
1633272_at	CG9090	FBgn0034497	Aging	Standard	-1.82443	0.429135	-4.2514	4.8e-05
1630049_at	CG4461	FBgn0035982	Aging	Standard	-1.57233	0.376858	-4.1722	0.0001
1639268_at	CG13324	FBgn0033789	Aging	Standard	1.06736	0.265804	4.01561	0.0001
1623790_at	Mur29B	FBgn0051901	Aging	Standard	0.958463	0.246512	3.8881	0.0002
1630501_a_at	Strn-Mlck	FBgn0013988	Aging	Standard	-1.61696	0.412635	-3.9186	0.0002
1635226_at	lox2	FBgn0034660	Aging	Standard	-0.42931	0.110254	-3.8938	0.0002
1637857_at	lectin-24A	FBgn0040104	Aging	Standard	-0.94216	0.239767	-3.9295	0.0002
1627577_at	CG7409	FBgn0035817	Aging	Standard	-1.89524	0.501034	-3.7827	0.0003
1629317_at	Nplp3	FBgn0042201	Aging	Standard	-2.01361	0.540301	-3.7268	0.0003
1629798_at	CG34365	FBgn0085394	Aging	Standard	-0.37424	0.100869	-3.7102	0.0003
1636669_at	Ca-P60A	FBgn0004551	Aging	Standard	-1.93553	0.515685	-3.7533	0.0003
1637626_at	CG15412	FBgn0031528	Aging	Standard	-0.59472	0.15872	-3.747	0.0003
1624721_at	vimar	FBgn0022960	Aging	Standard	0.415957	0.113172	3.67544	0.0004
1625901_s_at	CG34172	FBgn0085201	Aging	Standard	-1.32376	0.359674	-3.6804	0.0004
1631472_at	Cht4	FBgn0022700	Aging	Standard	0.49275	0.133354	3.69505	0.0004
1631856_a_at	RFeSP	FBgn0021906	Aging	Standard	-0.99611	0.273248	-3.6454	0.0004
1633499_at	retinin	FBgn0040074	Aging	Standard	-1.75959	0.481402	-3.6551	0.0004
1623736_at	trh	FBgn0262139	Aging	Standard	0.224832	0.062705	3.58556	0.0005
1623416_at	Muc68E	FBgn0053265	Aging	Standard	0.757062	0.212652	3.56009	0.0006
1626452_at	CG2121	FBgn0033289	Aging	Standard	-0.39094	0.109652	-3.5653	0.0006
1633673_a_at	ATPsyn-beta	FBgn0010217	Aging	Standard	-0.98501	0.277944	-3.5439	0.0006
1625655_at	CG3214	FBgn0031436	Aging	Standard	-0.97122	0.277368	-3.5015	0.0007
1634243_a_at	CG4673	FBgn0039348	Aging	Standard	-1.1475	0.33147	-3.4618	0.0008
1640736_at	b	FBgn0000153	Aging	Standard	-1.00009	0.288608	-3.4652	0.0008
1635507_at	CG30031 /// CG4269	FBgn0050031	Aging	Standard	0.803434	0.238359	3.3707	0.0011
1633946_at	CG31955	FBgn0051955	Aging	Standard	0.340177	0.101733	3.34383	0.0012
1634842_a_at	CG11160	FBgn0030257	Aging	Standard	-0.28143	0.084542	-3.3289	0.0012
1636545_at	CheB38c	FBgn0032888	Aging	Standard	-0.39435	0.119148	-3.3097	0.0013
1636622_at	Peritrophin-15a	FBgn0040959	Aging	Standard	0.773747	0.2344	3.30097	0.0013
1629618_at	CG12256	FBgn0038002	Aging	Standard	0.512337	0.160091	3.20028	0.0018
1632882_at	CG11671	FBgn0037562	Aging	Standard	0.902299	0.282916	3.18928	0.0019
1625436_at	Uro	FBgn0003961	Aging	Standard	0.88239	0.278441	3.16903	0.002
1632345_at	CG8353	FBgn0032002	Aging	Standard	0.56331	0.17879	3.15068	0.0021
1640632_at	SdhB	FBgn0014028	Aging	Standard	-0.98392	0.311619	-3.1575	0.0021
1630589_at	CG17734	FBgn0037890	Aging	Standard	-1.08865	0.34806	-3.1278	0.0023
1641059_at	Ca-P60A	FBgn0004551	Aging	Standard	-1.21458	0.387382	-3.1353	0.0023
1640907_at	Gapdh1	FBgn0001091	Aging	Standard	-1.02616	0.331974	-3.0911	0.0026
1623151_a_at	CG2010	FBgn0039667	Aging	Standard	-0.75072	0.244578	-3.0694	0.0028
1628964_at	CG4804	FBgn0032178	Aging	Standard	-0.30695	0.100714	-3.0477	0.0029
1636028_at	CG6723	FBgn0037895	Aging	Standard	-0.41728	0.137589	-3.0328	0.0031
1641245_a_at	CG40115	FBgn0058115	Aging	Standard	0.594964	0.196507	3.0277	0.0031
1635383_at	vnd	FBgn0261930	Aging	Standard	0.281231	0.093408	3.01079	0.0033
1641337_at	CG11617	FBgn0031232	Aging	Standard	-0.39598	0.131674	-3.0073	0.0033
1630979_at	CG13144	FBgn0032260	Aging	Standard	-0.31387	0.105236	-2.9826	0.0036
1639507_at	SdhC	FBgn0037873	Aging	Standard	-0.84903	0.284378	-2.9856	0.0036
1632964_at	pirk	FBgn0034647	Aging	Standard	0.599587	0.201882	2.96999	0.0037
1631017_at	Cpr65Au	FBgn0042119	Aging	Standard	-1.05054	0.355257	-2.9571	0.0039
1623532_at	CG34236	FBgn0085265	Aging	Standard	0.36581	0.126778	2.88544	0.0048
1639542_at	Sema-5c	FBgn0250876	Aging	Standard	0.457857	0.158758	2.884	0.0048
1641212_a_at	Fhos	FBgn0261259	Aging	Standard	-0.62656	0.219148	-2.8591	0.0052
1634142_at	CG6403	FBgn0039453	Aging	Standard	0.390809	0.138047	2.83099	0.0056
1625401_at	CG13026	FBgn0036656	Aging	Standard	-0.89551	0.317146	-2.8237	0.0057
1637246_a_at	CG32627	FBgn0052627	Aging	Standard	-0.68121	0.241333	-2.8227	0.0057
1623960_s_at	Intergenic region		Aging	Standard	0.419549	0.148921	2.81725	0.0058
1626446_a_at	Mlc1	FBgn0002772	Aging	Standard	-0.96248	0.343194	-2.8045	0.0061
1628541_at	Takl1	FBgn0046689	Aging	Standard	0.323938	0.115652	2.80098	0.0061
1636603_a_at	CG9297	FBgn0038181	Aging	Standard	-1.44814	0.516397	-2.8043	0.0061
1627018_s_at	ATPsyn-gamma	FBgn0020235	Aging	Standard	-0.81718	0.2926	-2.7928	0.0063
1629230_at	dro2	FBgn0052279	Aging	Standard	1.19561	0.428685	2.78901	0.0063
1639454_at	CG10912	FBgn0034296	Aging	Standard	0.882996	0.31698	2.78565	0.0064
1631474_s_at	Gpo-1	FBgn0022160	Aging	Standard	-0.93742	0.337029	-2.7814	0.0065
1639594_at	CG40485	FBgn0069973	Aging	Standard	-0.59946	0.215603	-2.7804	0.0065
1639461_a_at	Itp-r83A	FBgn0010051	Aging	Standard	0.261171	0.094061	2.7766	0.0066
1638240_s_at	CG8785	FBgn0033760	Aging	Standard	0.489063	0.176628	2.76889	0.0067
1638021_at	CG4757	FBgn0027584	Aging	Standard	0.782804	0.283028	2.76581	0.0068
1622912_at	Ucp4A	FBgn0030872	Aging	Standard	-0.4672	0.169745	-2.7524	0.007
1632637_at	hiw	FBgn0030600	Aging	Standard	0.252705	0.091722	2.75511	0.007
1624543_s_at	springer /Sox100B intron	FBte0000333	Aging	Standard	0.674235	0.246493	2.73531	0.0074
1634439_at	CG33256	FBgn0261565	Aging	Standard	-0.48158	0.176276	-2.732	0.0074
1624945_a_at	CG10910	FBgn0034289	Aging	Standard	0.731506	0.267917	2.73034	0.0075
1631552_at	pyr	FBgn0033649	Aging	Standard	0.272809	0.100028	2.72732	0.0075
1627167_a_at	CG40485	FBgn0069973	Aging	Standard	-0.35644	0.130849	-2.7241	0.0076
1630886_at	SelR	FBgn0037847	Aging	Standard	-0.38175	0.140386	-2.7193	0.0077
1640009_at	Tom34	FBgn0010812	Aging	Standard	0.335032	0.123529	2.71217	0.0079
1639584_at	Cyp4ad1	FBgn0033292	Aging	Standard	0.478278	0.177024	2.70177	0.0081
1625278_s_at	CG31004	FBgn0051004	Aging	Standard	0.614351	0.229808	2.67332	0.0088
1628677_at	Pkcdelta	FBgn0259680	Aging	Standard	-0.62096	0.232253	-2.6737	0.0088
1636093_a_at	ERR	FBgn0035849	Aging	Standard	0.277397	0.103922	2.66928	0.0089
1631145_at	CG32073	FBgn0052073	Aging	Standard	-0.40501	0.152008	-2.6644	0.009
1624830_at	Act79B	FBgn0000045	Aging	Standard	-1.42613	0.537839	-2.6516	0.0093
1640636_at	Pkcdelta	FBgn0259680	Aging	Standard	-0.27695	0.104443	-2.6517	0.0093
1639457_at	CG32284	FBgn0052284	Aging	Standard	0.920167	0.349187	2.63517	0.0097
1626934_a_at	wb	FBgn0261563	Aging	Standard	0.345611	0.131214	2.63394	0.0098
1628875_at	pain	FBgn0060296	Aging	Standard	0.191735	0.073695	2.60173	0.0107
1638452_at	per	FBgn0003068	Aging	Standard	0.195696	0.075713	2.5847	0.0112
1624969_s_at	CG42319	FBgn0259219	Aging	Standard	-0.92479	0.358514	-2.5795	0.0113
1630948_s_at	Doc3-element	FBte0001140	Aging	Standard	0.323764	0.125546	2.57884	0.0114
1636566_at	CG32368	FBgn0052368	Aging	Standard	0.600391	0.233533	2.57091	0.0116
1641268_at	CG13313	FBgn0035941	Aging	Standard	0.312095	0.122795	2.5416	0.0126
1627312_at	RpL12	FBgn0034968	Aging	Standard	0.409114	0.161288	2.53655	0.0127
1639500_at	nub	FBgn0085424	Aging	Standard	0.576927	0.227306	2.5381	0.0127
1630699_at	betaInt-nu	FBgn0010395	Aging	Standard	0.346533	0.137788	2.51497	0.0135
1637575_at	CG8028	FBgn0031010	Aging	Standard	0.29092	0.115761	2.51311	0.0136
1638763_at	Fhos	FBgn0261259	Aging	Standard	-1.06475	0.424309	-2.5094	0.0137
1625825_at	BM-40-SPARC	FBgn0026562	Aging	Standard	-0.68137	0.271906	-2.5059	0.0138
1634557_at	Rhp	FBgn0026374	Aging	Standard	0.235955	0.094939	2.48534	0.0146
1640045_at	Npc2c	FBgn0037783	Aging	Standard	0.590416	0.239306	2.4672	0.0153
1638049_at	CG30494	FBgn0027604	Aging	Standard	0.179637	0.072881	2.46481	0.0154
1638629_at	Cda9	FBgn0034197	Aging	Standard	0.361286	0.146527	2.46566	0.0154
1634192_at	CG30281	FBgn0050281	Aging	Standard	-0.47536	0.192999	-2.463	0.0155
1624236_at	CG1773	FBgn0033439	Aging	Standard	-0.50111	0.203646	-2.4607	0.0156
1634989_at	Acon	FBgn0010100	Aging	Standard	-0.88482	0.359812	-2.4591	0.0156
1631801_at	CG15044	FBgn0030928	Aging	Standard	0.444982	0.182139	2.44309	0.0163
1629383_a_at	Zasp66	FBgn0035917	Aging	Standard	-0.89871	0.368352	-2.4398	0.0165
1634846_a_at	l(1)G0156	FBgn0027291	Aging	Standard	-0.81064	0.33248	-2.4382	0.0165
1634893_at	Gpdh	FBgn0001128	Aging	Standard	-1.05632	0.437723	-2.4132	0.0176
1634028_s_at	Fmr1	FBgn0028734	Aging	Standard	0.353193	0.147161	2.40004	0.0182
1639252_s_at	CG11876	FBgn0039635	Aging	Standard	-0.83148	0.346534	-2.3994	0.0183
1641688_at	CG18136	FBgn0036839	Aging	Standard	-0.22891	0.095426	-2.3988	0.0183
1633088_at	CG4733	FBgn0038744	Aging	Standard	-0.46677	0.195307	-2.3899	0.0187
1631993_s_at	Ald	FBgn0000064	Aging	Standard	-0.71566	0.299527	-2.3893	0.0188
1639839_s_at	H	FBgn0001169	Aging	Standard	0.318436	0.134692	2.36418	0.02
1623035_at	NaPi-T	FBgn0016684	Aging	Standard	0.366419	0.156308	2.34421	0.021
1627463_at	Damm	FBgn0033659	Aging	Standard	0.584437	0.250078	2.33702	0.0214
1630299_at	CG17325 /// CG42305	FBgn0040993	Aging	Standard	-1.08447	0.464808	-2.3332	0.0216
1626740_at	Cpr72Ec	FBgn0036619	Aging	Standard	-0.47367	0.203198	-2.3311	0.0218
1630700_at	CG43064	FBgn0262366	Aging	Standard	0.327155	0.140741	2.32452	0.0221
1630614_s_at	diver	FBte0000001	Aging	Standard	0.298582	0.12941	2.30725	0.0231
1633009_a_at	CG6640	FBgn0262007	Aging	Standard	0.558133	0.241893	2.30736	0.0231
1622974_at	CG4000	FBgn0038820	Aging	Standard	-0.90337	0.391874	-2.3053	0.0232
1631027_at	ara	FBgn0015904	Aging	Standard	0.170297	0.073857	2.30577	0.0232
1629745_at	CG6439	FBgn0038922	Aging	Standard	-0.85868	0.373855	-2.2968	0.0237
1628699_at	Lsp1beta	FBgn0002563	Aging	Standard	-0.96301	0.419923	-2.2933	0.0239
1623478_at	SPR	FBgn0029768	Aging	Standard	0.488675	0.213588	2.28793	0.0242
1628617_at	dro4	FBgn0052282	Aging	Standard	-0.98207	0.42909	-2.2887	0.0242
1634084_at	CG4213	FBgn0031251	Aging	Standard	-0.61413	0.268384	-2.2883	0.0242
1629875_a_at	Cyp4d1	FBgn0005670	Aging	Standard	0.462223	0.202428	2.2834	0.0245
1636813_s_at	CG3731	FBgn0038271	Aging	Standard	-0.69743	0.305829	-2.2804	0.0247
1634450_a_at	CG14681 /// Skeletor	FBgn0262717	Aging	Standard	0.193607	0.085812	2.25619	0.0262
1639803_at	CG5151	FBgn0036576	Aging	Standard	0.531591	0.236059	2.25194	0.0265
1629086_s_at	SdhA	FBgn0261439	Aging	Standard	-0.83167	0.370334	-2.2457	0.0269
1631844_at	Myo95E	FBgn0039157	Aging	Standard	0.262082	0.117566	2.22923	0.028
1637561_at	lectin-33A	FBgn0040096	Aging	Standard	-0.7256	0.326626	-2.2215	0.0286
1633432_at	CG9657	FBgn0029950	Aging	Standard	-0.20002	0.090289	-2.2154	0.029
1637703_a_at	Socs36E	FBgn0041184	Aging	Standard	0.679494	0.306788	2.21486	0.029
1641581_at	Tm1	FBgn0003721	Aging	Standard	-0.47225	0.213294	-2.2141	0.0291
1625671_at	lectin-37Db	FBgn0053533	Aging	Standard	0.562413	0.255589	2.20046	0.0301
1629691_at	CG5028	FBgn0039358	Aging	Standard	-0.87737	0.400062	-2.1931	0.0306
1623229_at	CG7881	FBgn0033048	Aging	Standard	0.340631	0.156334	2.17887	0.0317
1623817_at	CG7916	FBgn0028534	Aging	Standard	-0.89442	0.411165	-2.1753	0.032
1623851_at	CG9400	FBgn0030562	Aging	Standard	-0.21986	0.101227	-2.1719	0.0322
1640181_at	CG13044	FBgn0036599	Aging	Standard	-0.29797	0.13746	-2.1677	0.0326
1636005_at	CG14495	FBgn0034293	Aging	Standard	0.267345	0.124675	2.14434	0.0344
1624256_at	CG16857	FBgn0028482	Aging	Standard	-0.39593	0.185526	-2.1341	0.0353
1628150_a_at	CG9449	FBgn0036875	Aging	Standard	-0.28463	0.134671	-2.1135	0.037
1628245_at	sens-2	FBgn0051632	Aging	Standard	0.201879	0.095756	2.10827	0.0375
1640458_at	CG11211	FBgn0033067	Aging	Standard	-0.53668	0.255463	-2.1008	0.0382
1635161_at	CG7532	FBgn0261534	Aging	Standard	-0.5679	0.272477	-2.0842	0.0397
1630741_s_at	PGRP-LB	FBgn0037906	Aging	Standard	0.302567	0.14528	2.08265	0.0398
1641367_at	copia	FBte0000023	Aging	Standard	0.610708	0.293473	2.08097	0.04
1626881_at	CG8907	FBgn0038466	Aging	Standard	0.402611	0.193781	2.07766	0.0403
1631351_s_at	CG12118	FBgn0030101	Aging	Standard	-0.67376	0.325324	-2.0711	0.0409
1626529_at	CG42337	FBgn0259239	Aging	Standard	-0.23172	0.11235	-2.0625	0.0418
1638687_at	CG40298	FBgn0058298	Aging	Standard	-0.19899	0.096859	-2.0544	0.0425
1634205_at	CG15254	FBgn0028949	Aging	Standard	0.414095	0.202353	2.04639	0.0433
1630084_at	CG10205	FBgn0033970	Aging	Standard	0.17664	0.086337	2.04593	0.0434
1626700_at	Act88F	FBgn0000047	Aging	Standard	-1.1925	0.583915	-2.0422	0.0438
1629121_at	CG10337	FBgn0032805	Aging	Standard	0.332946	0.163143	2.04082	0.0439
1629201_at	CG5550	FBgn0034160	Aging	Standard	0.688555	0.338846	2.03206	0.0448
1630302_at	CG8562	FBgn0035779	Aging	Standard	-0.422	0.207867	-2.0301	0.045
1636583_at	CG5932	FBgn0036996	Aging	Standard	-0.68172	0.338056	-2.0166	0.0464
1633790_at	CG30043	FBgn0050043	Aging	Standard	0.313606	0.156128	2.00865	0.0473
1624587_at	CG13323	FBgn0033788	Aging	Standard	0.380034	0.190875	1.99101	0.0492
1638182_at	CG5999	FBgn0038083	Caffeine	Standard	0.927316	0.192983	4.80518	5.4e-06
1635593_at	Cyp6d2	FBgn0034756	Caffeine	Standard	1.03461	0.219336	4.71701	7.8e-06
1625342_at	CG33282	FBgn0053282	Caffeine	Standard	0.634374	0.144951	4.37646	3e-05
1630258_at	GstD2	FBgn0010038	Caffeine	Standard	1.67153	0.383031	4.36394	3.1e-05
1633857_at	CG13659	FBgn0039319	Caffeine	Standard	0.996427	0.242911	4.10202	0.0001
1630528_at	CG17751	FBgn0038717	Caffeine	Standard	0.769918	0.200903	3.83229	0.0002
1641125_at	CG1942	FBgn0033215	Caffeine	Standard	1.30879	0.351036	3.72837	0.0003
1638903_at	CG5724	FBgn0038082	Caffeine	Standard	1.14831	0.324995	3.53332	0.0006
1636174_at	GstD9	FBgn0038020	Caffeine	Standard	1.14299	0.329321	3.47073	0.0008
1634019_at	CG2064	FBgn0033205	Caffeine	Standard	0.910044	0.269569	3.37592	0.001
1629308_at	CG17192	FBgn0039472	Caffeine	Standard	-1.17095	0.348671	-3.3583	0.0011
1625436_at	Uro	FBgn0003961	Caffeine	Standard	0.916818	0.278441	3.29268	0.0014
1632958_a_at	CG42365	FBgn0259711	Caffeine	Standard	0.558745	0.174233	3.20689	0.0018
1641367_at	copia	FBte0000023	Caffeine	Standard	0.924117	0.293473	3.14891	0.0022
1627890_at	GstD10	FBgn0042206	Caffeine	Standard	0.434409	0.141293	3.07453	0.0027
1627552_at	CG42397	FBgn0259748	Caffeine	Standard	-0.81685	0.266986	-3.0595	0.0028
1635318_at	Odc1	FBgn0013307	Caffeine	Standard	-0.63924	0.208595	-3.0645	0.0028
1640755_at	Cyp6a8	FBgn0013772	Caffeine	Standard	1.61757	0.527976	3.06372	0.0028
1630802_at	Cyp6d4	FBgn0039006	Caffeine	Standard	0.425824	0.140671	3.02709	0.0031
1638649_at	CG11340	FBgn0039840	Caffeine	Standard	0.276673	0.092275	2.99837	0.0034
1639971_at	CG12224	FBgn0037974	Caffeine	Standard	0.445224	0.148549	2.99716	0.0034
1623687_at	CG15199	FBgn0030270	Caffeine	Standard	-0.93993	0.315537	-2.9788	0.0036
1625873_at	CG15661	FBgn0034605	Caffeine	Standard	0.542661	0.184192	2.94618	0.004
1633460_at	CG6034	FBgn0036750	Caffeine	Standard	0.461327	0.158044	2.91897	0.0043
1632683_s_at	copia\GIP	FBgn0013437	Caffeine	Standard	1.35463	0.465345	2.91101	0.0044
1637575_at	CG8028	FBgn0031010	Caffeine	Standard	0.334186	0.115761	2.88687	0.0048
1631660_at	CG15065	FBgn0040734	Caffeine	Standard	-0.94329	0.32823	-2.8739	0.005
1634152_at	GstD5	FBgn0010041	Caffeine	Standard	0.728671	0.254538	2.86272	0.0051
1622946_at	CG6908	FBgn0037936	Caffeine	Standard	1.30429	0.463105	2.8164	0.0059
1624130_at	Obp56h	FBgn0034475	Caffeine	Standard	-0.52041	0.187039	-2.7823	0.0065
1626345_at	IM4	FBgn0040653	Caffeine	Standard	-0.84554	0.307483	-2.7499	0.0071
1631962_at	MtnD	FBgn0053192	Caffeine	Standard	-0.76351	0.282901	-2.6989	0.0082
1638080_at	CG13658	FBgn0039315	Caffeine	Standard	0.584249	0.216521	2.69835	0.0082
1626664_at	CG3285	FBgn0031522	Caffeine	Standard	0.684521	0.257685	2.65643	0.0092
1625276_a_at	Eip71CD	FBgn0000565	Caffeine	Standard	0.922216	0.349922	2.63549	0.0097
1632639_at	Arc2	FBgn0033928	Caffeine	Standard	0.296125	0.113906	2.59973	0.0107
1627227_at	Pglym78	FBgn0014869	Caffeine	Standard	-0.49378	0.192053	-2.5711	0.0116
1624236_at	CG1773	FBgn0033439	Caffeine	Standard	-0.52323	0.203646	-2.5693	0.0117
1630212_at	CG2065	FBgn0033204	Caffeine	Standard	0.811209	0.31964	2.53789	0.0127
1632164_at	Scribbled	FBgn0261263	Caffeine	Standard	0.263236	0.104783	2.5122	0.0136
1624688_at	CG9360	FBgn0030332	Caffeine	Standard	1.11192	0.443801	2.50545	0.0138
1630088_at	CG16743	FBgn0032322	Caffeine	Standard	-0.5208	0.208816	-2.4941	0.0143
1638562_a_at	Cyp6d5	FBgn0038194	Caffeine	Standard	0.812424	0.325715	2.49428	0.0143
1635512_at	CG11893	FBgn0039316	Caffeine	Standard	1.12696	0.454971	2.477	0.0149
1633540_at	CG8147	FBgn0043791	Caffeine	Standard	-1.08686	0.439217	-2.4745	0.015
1636888_a_at	Aph-4	FBgn0016123	Caffeine	Standard	-0.94061	0.382984	-2.456	0.0158
1626324_at	Cyp309a1	FBgn0031432	Caffeine	Standard	0.746013	0.304085	2.4533	0.0159
1623256_at	GstE1	FBgn0034335	Caffeine	Standard	0.786883	0.322142	2.44266	0.0163
1634519_at	CG34217	FBgn0085246	Caffeine	Standard	0.599228	0.247627	2.41988	0.0173
1631145_at	CG32073	FBgn0052073	Caffeine	Standard	-0.36752	0.152008	-2.4178	0.0174
1639019_s_at	CG33470	FBgn0053470	Caffeine	Standard	-0.93211	0.389339	-2.3941	0.0185
1628830_at	ver	FBgn0262524	Caffeine	Standard	0.202987	0.084818	2.39321	0.0186
1628639_at	CG5791	FBgn0040582	Caffeine	Standard	-0.88028	0.369966	-2.3794	0.0192
1624793_at	GstD7	FBgn0010043	Caffeine	Standard	0.305842	0.129202	2.36715	0.0199
1626414_at	Jheh1	FBgn0010053	Caffeine	Standard	1.05663	0.449535	2.3505	0.0207
1634554_at	GstD8	FBgn0010044	Caffeine	Standard	0.268268	0.11516	2.32953	0.0218
1637857_at	lectin-24A	FBgn0040104	Caffeine	Standard	-0.55037	0.239767	-2.2954	0.0238
1641245_a_at	CG40115	FBgn0058115	Caffeine	Standard	0.45082	0.196507	2.29417	0.0239
1634064_at	CG13311	FBgn0035929	Caffeine	Standard	-0.54135	0.236106	-2.2928	0.024
1637660_at	CG5150	FBgn0035620	Caffeine	Standard	-0.81315	0.35823	-2.2699	0.0254
1638301_at	CG8157	FBgn0034010	Caffeine	Standard	-0.3336	0.147313	-2.2646	0.0257
1627271_at	CG13422 /// CG7655	FBgn0034511	Caffeine	Standard	-0.90493	0.401655	-2.253	0.0264
1622893_at	IM3	FBgn0040736	Caffeine	Standard	-0.62085	0.277313	-2.2388	0.0274
1627855_at	yellow-e	FBgn0041711	Caffeine	Standard	-0.43228	0.194539	-2.2221	0.0285
1640360_at	IM2	FBgn0025583	Caffeine	Standard	-0.6938	0.317358	-2.1862	0.0311
1634143_at	Cyp6w1	FBgn0033065	Caffeine	Standard	0.95199	0.436739	2.17977	0.0316
1623569_at	CG14906 /// CG14907	FBgn0015351	Caffeine	Standard	0.256136	0.118236	2.16631	0.0327
1633053_at	IM1	FBgn0034329	Caffeine	Standard	-0.86252	0.399033	-2.1615	0.033
1626401_at	Cyp6a2	FBgn0000473	Caffeine	Standard	1.00879	0.468153	2.15482	0.0336
1629778_s_at	CG5130	FBgn0037000	Caffeine	Standard	0.162256	0.075701	2.14339	0.0345
1641481_at	Ugt86Dd	FBgn0040256	Caffeine	Standard	0.986414	0.460581	2.14167	0.0346
1631274_at	CG18095	FBgn0028872	Caffeine	Standard	-0.26051	0.122014	-2.1351	0.0352
1628500_at	CG32483	FBgn0052483	Caffeine	Standard	0.460514	0.218407	2.10851	0.0375
1640639_at	CG42235	FBgn0250757	Caffeine	Standard	0.192466	0.091267	2.10883	0.0375
1638361_at	CG12374	FBgn0033774	Caffeine	Standard	-0.50235	0.23853	-2.106	0.0377
1629009_at	Cyp28a5	FBgn0028940	Caffeine	Standard	0.709319	0.339143	2.0915	0.039
1625129_at	CG1946	FBgn0033216	Caffeine	Standard	0.461376	0.221846	2.07972	0.0401
1627080_at	CG17752	FBgn0038718	Caffeine	Standard	0.640801	0.308748	2.07548	0.0405
1639338_at	CG11912	FBgn0031248	Caffeine	Standard	0.587932	0.284282	2.06813	0.0412
1632584_at	CG3344	FBgn0035154	Caffeine	Standard	0.605293	0.293515	2.06222	0.0418
1639535_at	pgant2	FBgn0031530	Caffeine	Standard	0.179856	0.08731	2.05997	0.042
1641479_at	CG15870	FBgn0033798	Caffeine	Standard	-0.27484	0.135234	-2.0323	0.0448
1636490_at	PGRP-SB1	FBgn0043578	Caffeine	Standard	-0.62918	0.309831	-2.0307	0.0449
1629530_at	IM23	FBgn0034328	Caffeine	Standard	-0.8695	0.428661	-2.0284	0.0452
1640983_at	CG5909	FBgn0039495	Caffeine	Standard	-0.17805	0.087926	-2.025	0.0455
1631307_at	CG11438	FBgn0037164	Caffeine	Standard	-0.17268	0.086136	-2.0047	0.0477
1632652_s_at	CG30022 /// CG40100	FBgn0050022	Caffeine	Standard	0.371038	0.186244	1.99221	0.0491
1630404_at	CG34112	FBgn0086608	Caffeine	Standard	0.223135	0.112199	1.98875	0.0495
1636287_at	CG10592	FBgn0035619	Caffeine	Standard	-0.72604	0.36551	-1.9864	0.0497
1626821_s_at	Hsp70Ba /// Hsp70Bb /// Hsp70Bbb /// Hsp70Bc	FBgn0013277	Chill coma	Standard	4.59261	0.261541	17.5598	3e-32
1639571_s_at	Hsp70Aa /// Hsp70Ab	FBgn0013275	Chill coma	Standard	4.73188	0.304943	15.5173	2e-28
1632841_x_at	Hsp70Bc	FBgn0013279	Chill coma	Standard	3.9434	0.259405	15.2017	1e-27
1638872_at	Hsp68	FBgn0001230	Chill coma	Standard	2.37013	0.242441	9.77613	3e-16
1630600_at	Fst /// Scm	FBgn0037724	Chill coma	Standard	2.49394	0.301775	8.26423	6e-13
1629201_at	CG5550	FBgn0034160	Chill coma	Standard	2.49513	0.338846	7.36361	5e-11
1631154_at	CG13321	FBgn0033787	Chill coma	Standard	1.70237	0.239626	7.10427	2e-10
1641660_at	CG18744	FBgn0042101	Chill coma	Standard	0.874228	0.124993	6.99422	3e-10
1632964_at	pirk	FBgn0034647	Chill coma	Standard	1.37481	0.201882	6.80999	7e-10
1638816_at	CG3884	FBgn0033786	Chill coma	Standard	1.01762	0.157043	6.47992	3.5e-09
1636798_at	CG13482	FBgn0036419	Chill coma	Standard	2.2215	0.347332	6.39591	5.2e-09
1629061_s_at	Hsp22 /// Hsp67Bb	FBgn0001223	Chill coma	Standard	1.89193	0.309851	6.10593	2e-08
1632613_at	Spn6	FBgn0028983	Chill coma	Standard	1.1531	0.189496	6.08509	2.2e-08
1625850_at	odd	FBgn0002985	Chill coma	Standard	-0.7723	0.128296	-6.0197	2.9e-08
1638378_at	CG13116	FBgn0032139	Chill coma	Standard	0.905569	0.170904	5.2987	7e-07
1632164_at	Scribbled	FBgn0261263	Chill coma	Standard	0.553556	0.104783	5.28289	7.5e-07
1641055_at	Hsp23	FBgn0001224	Chill coma	Standard	2.06955	0.397939	5.20067	1.1e-06
1628581_at	CG3884	FBgn0033786	Chill coma	Standard	1.07047	0.207992	5.14672	1.3e-06
1631765_at	puc	FBgn0243512	Chill coma	Standard	1.60534	0.317274	5.05979	1.9e-06
1634364_s_at	stv	FBgn0086708	Chill coma	Standard	1.7827	0.355566	5.01371	2.3e-06
1639534_at	CG6792	FBgn0032401	Chill coma	Standard	0.707611	0.147461	4.79864	5.6e-06
1637059_s_at	DnaJ-1	FBgn0015657	Chill coma	Standard	1.86967	0.391309	4.77798	6.1e-06
1637834_at	exex	FBgn0041156	Chill coma	Standard	-0.48564	0.105466	-4.6047	1.2e-05
1637590_at	CG42329	FBgn0259229	Chill coma	Standard	0.520209	0.114746	4.53356	1.6e-05
1629784_a_at	Myo28B1	FBgn0040299	Chill coma	Standard	0.56071	0.124286	4.51145	1.8e-05
1631801_at	CG15044	FBgn0030928	Chill coma	Standard	0.80955	0.182139	4.44469	2.3e-05
1627500_at	CG30345	FBgn0050345	Chill coma	Standard	0.362545	0.082061	4.41799	2.5e-05
1633147_at	CG10659	FBgn0032839	Chill coma	Standard	-0.99625	0.227005	-4.3887	2.8e-05
1625012_s_at	vir-1	FBgn0043841	Chill coma	Standard	1.4897	0.345607	4.31038	3.8e-05
1637703_a_at	Socs36E	FBgn0041184	Chill coma	Standard	1.32018	0.306788	4.30323	3.9e-05
1627446_at	net	FBgn0002931	Chill coma	Standard	-0.66201	0.165225	-4.0067	0.0001
1634187_x_at	αγ-element:CR32865	FBgn0052865	Chill coma	Standard	1.17087	0.293109	3.99467	0.0001
1638487_at	CG13510	FBgn0034758	Chill coma	Standard	0.572406	0.139455	4.10461	0.0001
1625193_at	CG31106	FBgn0051106	Chill coma	Standard	-1.31447	0.340832	-3.8567	0.0002
1626066_at	CG18748	FBgn0042105	Chill coma	Standard	0.515118	0.133888	3.84739	0.0002
1634623_a_at	Cyp6a14	FBgn0033302	Chill coma	Standard	0.480134	0.125947	3.81219	0.0002
1640085_at	CG9733	FBgn0039759	Chill coma	Standard	0.665181	0.170385	3.904	0.0002
1625436_at	Uro	FBgn0003961	Chill coma	Standard	1.05333	0.278441	3.78294	0.0003
1640355_at	CG5246	FBgn0038484	Chill coma	Standard	1.20996	0.324574	3.72784	0.0003
1628875_at	pain	FBgn0060296	Chill coma	Standard	0.269314	0.073695	3.65442	0.0004
1636570_at	mex1	FBgn0004228	Chill coma	Standard	0.863461	0.237899	3.62953	0.0004
1628660_at	CG7130	FBgn0037151	Chill coma	Standard	0.605826	0.168935	3.58615	0.0005
1635271_at	CG30431	FBgn0050431	Chill coma	Standard	-0.86287	0.238347	-3.6202	0.0005
1635044_at	Hsp26	FBgn0001225	Chill coma	Standard	2.20772	0.625146	3.53152	0.0006
1624772_at	CG14186	FBgn0036935	Chill coma	Standard	0.822264	0.234226	3.51056	0.0007
1625431_at	repo	FBgn0011701	Chill coma	Standard	-0.59798	0.170236	-3.5126	0.0007
1627420_s_at	CG7702	FBgn0038638	Chill coma	Standard	0.474489	0.139343	3.40518	0.001
1624454_at	CG10361	FBgn0036208	Chill coma	Standard	-0.47545	0.14276	-3.3304	0.0012
1630551_at	CG5290	FBgn0036772	Chill coma	Standard	0.802767	0.240749	3.33446	0.0012
1633488_at	aay	FBgn0023129	Chill coma	Standard	1.14189	0.346423	3.29624	0.0014
1633946_at	CG31955	FBgn0051955	Chill coma	Standard	0.333985	0.101733	3.28296	0.0014
1625557_at	CG34198	FBgn0085227	Chill coma	Standard	0.546924	0.169036	3.23554	0.0016
1631486_at	p38c	FBgn0046322	Chill coma	Standard	0.359862	0.112849	3.18887	0.0019
1626345_at	IM4	FBgn0040653	Chill coma	Standard	-0.97573	0.307483	-3.1733	0.002
1632566_at	CG11318	FBgn0039818	Chill coma	Standard	0.48201	0.151748	3.17638	0.002
1633439_at	Galpha73B	FBgn0010223	Chill coma	Standard	-0.41614	0.133449	-3.1184	0.0024
1636331_at	Sox102F	FBgn0039938	Chill coma	Standard	-0.24824	0.080514	-3.0832	0.0026
1638981_at	Ugt86Dh	FBgn0040252	Chill coma	Standard	-0.50763	0.164416	-3.0875	0.0026
1630688_at	Hsp83	FBgn0001233	Chill coma	Standard	1.25041	0.405754	3.08168	0.0027
1628670_at	CG18577	FBgn0037870	Chill coma	Standard	-0.33935	0.111333	-3.0481	0.0029
1638938_at	CG9418	FBgn0026582	Chill coma	Standard	0.57119	0.188548	3.02942	0.0031
1633009_a_at	CG6640	FBgn0262007	Chill coma	Standard	0.727208	0.241893	3.00632	0.0033
1634029_at	Ugt86Dj	FBgn0040250	Chill coma	Standard	-0.3034	0.101572	-2.9871	0.0035
1640009_at	Tom34	FBgn0010812	Chill coma	Standard	0.363976	0.123529	2.94648	0.004
1636383_at	CG13856	FBgn0038959	Chill coma	Standard	-0.22649	0.077904	-2.9072	0.0045
1636493_at	dei	FBgn0008649	Chill coma	Standard	0.231653	0.079986	2.89618	0.0046
1635282_at	CG7142	FBgn0038595	Chill coma	Standard	0.348745	0.120821	2.88645	0.0048
1625053_at	CG16898	FBgn0034480	Chill coma	Standard	1.0338	0.360156	2.87041	0.005
1639268_at	CG13324	FBgn0033789	Chill coma	Standard	0.757633	0.265804	2.85034	0.0053
1623928_at	CG5910	FBgn0036993	Chill coma	Standard	-0.60836	0.215859	-2.8183	0.0058
1639297_at	CG9568	FBgn0032087	Chill coma	Standard	0.712664	0.253585	2.81036	0.006
1628117_at	Hsp27	FBgn0001226	Chill coma	Standard	1.56507	0.558375	2.80291	0.0061
1633066_at	CG13215	FBgn0033592	Chill coma	Standard	0.874498	0.316924	2.75933	0.0069
1634188_a_at	tim	FBgn0014396	Chill coma	Standard	-1.15589	0.419409	-2.756	0.007
1629565_s_at	CG30160 /// Tsp42Eb	FBgn0050160	Chill coma	Standard	0.671293	0.245408	2.73542	0.0074
1633145_at	PGRP-LF	FBgn0035977	Chill coma	Standard	0.273043	0.100469	2.71769	0.0077
1630248_at	CG5346	FBgn0038981	Chill coma	Standard	0.601311	0.224699	2.67607	0.0087
1623669_at	CG16836	FBgn0040735	Chill coma	Standard	-0.7846	0.293881	-2.6698	0.0089
1635446_at	CG15043	FBgn0030929	Chill coma	Standard	0.83677	0.314887	2.65737	0.0092
1623884_at	CG16775	FBgn0036767	Chill coma	Standard	1.04261	0.39622	2.63138	0.0099
1637660_at	CG5150	FBgn0035620	Chill coma	Standard	-0.94218	0.35823	-2.6301	0.0099
1623569_at	CG14906 /// CG14907	FBgn0015351	Chill coma	Standard	0.308877	0.118236	2.61237	0.0104
1640065_at	GstE7	FBgn0063493	Chill coma	Standard	0.772506	0.296846	2.60238	0.0107
1623813_at	CG33307	FBgn0053307	Chill coma	Standard	-0.6081	0.241281	-2.5203	0.0133
1634978_at	CG13117	FBgn0032140	Chill coma	Standard	0.380348	0.151098	2.51723	0.0134
1634279_at	CG11529	FBgn0036264	Chill coma	Standard	-0.31752	0.12716	-2.497	0.0142
1625174_at	CG15067	FBgn0034331	Chill coma	Standard	-0.79378	0.320006	-2.4805	0.0148
1628639_at	CG5791	FBgn0040582	Chill coma	Standard	-0.91068	0.369966	-2.4615	0.0155
1635410_at	CG12766	FBgn0035476	Chill coma	Standard	-0.83386	0.339403	-2.4569	0.0157
1640360_at	IM2	FBgn0025583	Chill coma	Standard	-0.77309	0.317358	-2.436	0.0166
1629738_at	CG14957	FBgn0035412	Chill coma	Standard	0.67657	0.277963	2.43403	0.0167
1624195_at	sug	FBgn0033782	Chill coma	Standard	-0.62074	0.255285	-2.4316	0.0168
1629121_at	CG10337	FBgn0032805	Chill coma	Standard	0.39245	0.163143	2.40556	0.018
1628245_at	sens-2	FBgn0051632	Chill coma	Standard	-0.23019	0.095756	-2.4039	0.0181
1626766_s_at	daw	FBgn0031461	Chill coma	Standard	-0.54234	0.226006	-2.3997	0.0183
1636145_at	CG7219	FBgn0031973	Chill coma	Standard	0.327276	0.136469	2.39816	0.0183
1628080_at	GIIIspla2	FBgn0030013	Chill coma	Standard	0.706326	0.298041	2.3699	0.0197
1641152_at	CG1718	FBgn0031170	Chill coma	Standard	0.437746	0.1865	2.34716	0.0209
1637589_at	CG15423	FBgn0031580	Chill coma	Standard	0.41103	0.176836	2.32436	0.0221
1633540_at	CG8147	FBgn0043791	Chill coma	Standard	-1.01739	0.439217	-2.3164	0.0226
1639737_at	CG34330	FBgn0085359	Chill coma	Standard	-0.52147	0.227	-2.2972	0.0237
1634557_at	Rhp	FBgn0026374	Chill coma	Standard	0.217622	0.094939	2.29224	0.024
1637833_at	Jhe	FBgn0010052	Chill coma	Standard	0.30037	0.131849	2.27813	0.0248
1636266_at	psh	FBgn0030926	Chill coma	Standard	-0.3243	0.142689	-2.2728	0.0252
1635886_s_at	blood	FBte0000279	Chill coma	Standard	-0.45982	0.202465	-2.2711	0.0253
1628449_at	Ugt86Dc	FBgn0040257	Chill coma	Standard	-0.44396	0.1971	-2.2525	0.0265
1622893_at	IM3	FBgn0040736	Chill coma	Standard	-0.62174	0.277313	-2.242	0.0272
1641270_at	CG8745	FBgn0036381	Chill coma	Standard	-0.81873	0.365229	-2.2417	0.0272
1627176_at	CG31431	FBgn0051431	Chill coma	Standard	-0.24129	0.108241	-2.2292	0.028
1640126_at	CG8249	FBgn0034045	Chill coma	Standard	-0.36637	0.164419	-2.2283	0.0281
1630361_at	nkd	FBgn0002945	Chill coma	Standard	0.237765	0.107356	2.21473	0.029
1639019_s_at	CG33470	FBgn0053470	Chill coma	Standard	-0.85348	0.389339	-2.1921	0.0307
1629718_at	CG16727	FBgn0038719	Chill coma	Standard	-0.41571	0.190493	-2.1823	0.0314
1637129_at	GstE3	FBgn0063497	Chill coma	Standard	0.820389	0.378019	2.17023	0.0324
1627271_at	CG13422 /// CG7655	FBgn0034511	Chill coma	Standard	-0.87088	0.401655	-2.1682	0.0325
1638716_a_at	CG10725	FBgn0036362	Chill coma	Standard	0.51381	0.238241	2.15668	0.0334
1632639_at	Arc2	FBgn0033928	Chill coma	Standard	0.244913	0.113906	2.15013	0.034
1623839_at	CG6415	FBgn0032287	Chill coma	Standard	-0.34548	0.161285	-2.142	0.0346
1634591_at	CG11878	FBgn0039310	Chill coma	Standard	-0.82441	0.38568	-2.1375	0.035
1626401_at	Cyp6a2	FBgn0000473	Chill coma	Standard	-0.99516	0.468153	-2.1257	0.036
1640991_at	CG32091	FBgn0052091	Chill coma	Standard	0.294582	0.1386	2.12542	0.036
1637359_at	Lsd-2	FBgn0030608	Chill coma	Standard	0.630488	0.296848	2.12394	0.0361
1632430_at	Tsf1	FBgn0022355	Chill coma	Standard	-0.75186	0.354191	-2.1228	0.0362
1633053_at	IM1	FBgn0034329	Chill coma	Standard	-0.84452	0.399033	-2.1164	0.0368
1630203_at	Edem2	FBgn0032480	Chill coma	Standard	-0.13744	0.065576	-2.0959	0.0386
1640032_a_at	CG3814 /// TTLL3B	FBgn0025692	Chill coma	Standard	0.409456	0.195352	2.096	0.0386
1640556_at	CG14606	FBgn0037485	Chill coma	Standard	-0.28713	0.137579	-2.087	0.0394
1625276_a_at	Eip71CD	FBgn0000565	Chill coma	Standard	-0.72869	0.349922	-2.0824	0.0399
1632621_at	CG12946	FBgn0037750	Chill coma	Standard	0.205279	0.098776	2.07824	0.0402
1635216_at	CG1407	FBgn0033474	Chill coma	Standard	-0.14028	0.067732	-2.0712	0.0409
1639454_at	CG10912	FBgn0034296	Chill coma	Standard	0.655047	0.31698	2.06652	0.0414
1633639_at	Cyp28d1	FBgn0031689	Chill coma	Standard	-0.79	0.383054	-2.0624	0.0418
1638325_at	Hn	FBgn0001208	Chill coma	Standard	-0.56546	0.274589	-2.0593	0.0421
1636490_at	PGRP-SB1	FBgn0043578	Chill coma	Standard	-0.63672	0.309831	-2.055	0.0425
1633857_at	CG13659	FBgn0039319	Chill coma	Standard	-0.4989	0.242911	-2.0538	0.0426
1638238_at	CG5778	FBgn0038930	Chill coma	Standard	-0.62067	0.303464	-2.0453	0.0435
1638903_at	CG5724	FBgn0038082	Chill coma	Standard	-0.66313	0.324995	-2.0404	0.0439
1629530_at	IM23	FBgn0034328	Chill coma	Standard	-0.86983	0.428661	-2.0292	0.0451
1632072_at	CG34134	FBgn0083970	Chill coma	Standard	0.232225	0.114894	2.0212	0.0459
1635548_s_at	CG30287 /// CG34166	FBgn0050287	Chill coma	Standard	-0.6202	0.307117	-2.0194	0.0461
1632574_at	CG6574	FBgn0037846	Chill coma	Standard	-0.23438	0.116484	-2.0121	0.0469
1635870_at	CG1628	FBgn0030218	Chill coma	Standard	-0.33868	0.168582	-2.009	0.0472
1639359_at	CG31974	FBgn0051974	Chill coma	Standard	-0.54214	0.270322	-2.0055	0.0476
1638226_at	CG10562	FBgn0039326	Chill coma	Standard	-0.51647	0.258072	-2.0013	0.0481
1625487_at	CG6839	FBgn0036831	Chill coma	Standard	-0.38339	0.192163	-1.9952	0.0487
1631660_at	CG15065	FBgn0040734	Chill coma	Standard	-0.65258	0.32823	-1.9882	0.0495
1632072_at	CG34134	FBgn0083970	Constant light	Standard	0.430045	0.114894	3.74296	0.0003
1636885_at	CG17560	FBgn0038450	Constant light	Standard	-1.17428	0.351594	-3.3399	0.0012
1625026_at	CG3348	FBgn0040609	Constant light	Standard	-1.13714	0.352256	-3.2282	0.0017
1631962_at	MtnD	FBgn0053192	Constant light	Standard	-0.9055	0.282901	-3.2008	0.0018
1632164_at	Scribbled	FBgn0261263	Constant light	Standard	0.314742	0.104783	3.00376	0.0034
1627227_at	Pglym78	FBgn0014869	Constant light	Standard	-0.54208	0.192053	-2.8226	0.0057
1638049_at	CG30494	FBgn0027604	Constant light	Standard	0.194231	0.072881	2.66505	0.009
1639461_a_at	Itp-r83A	FBgn0010051	Constant light	Standard	0.24693	0.094061	2.6252	0.01
1622893_at	IM3	FBgn0040736	Constant light	Standard	-0.72421	0.277313	-2.6115	0.0104
1626345_at	IM4	FBgn0040653	Constant light	Standard	-0.80288	0.307483	-2.6111	0.0104
1636287_at	CG10592	FBgn0035619	Constant light	Standard	-0.88208	0.36551	-2.4133	0.0176
1627271_at	CG13422 /// CG7655	FBgn0034511	Constant light	Standard	-0.9554	0.401655	-2.3787	0.0193
1635109_at	CG5888	FBgn0028523	Constant light	Standard	-0.18523	0.077926	-2.377	0.0194
1631660_at	CG15065	FBgn0040734	Constant light	Standard	-0.77933	0.32823	-2.3744	0.0195
1635975_s_at	pncr004:X	FBgn0047095	Constant light	Standard	-0.23305	0.10234	-2.2772	0.0249
1623736_at	trh	FBgn0262139	Constant light	Standard	0.141366	0.062705	2.25447	0.0263
1632362_at	CG13616	FBgn0039200	Constant light	Standard	0.377289	0.168117	2.24421	0.027
1637660_at	CG5150	FBgn0035620	Constant light	Standard	-0.80428	0.35823	-2.2452	0.027
1635216_at	CG1407	FBgn0033474	Constant light	Standard	-0.15165	0.067732	-2.239	0.0274
1635383_at	vnd	FBgn0261930	Constant light	Standard	0.206164	0.093408	2.20714	0.0296
1633540_at	CG8147	FBgn0043791	Constant light	Standard	-0.96335	0.439217	-2.1933	0.0306
1628639_at	CG5791	FBgn0040582	Constant light	Standard	-0.80693	0.369966	-2.1811	0.0315
1625174_at	CG15067	FBgn0034331	Constant light	Standard	-0.68751	0.320006	-2.1484	0.0341
1623669_at	CG16836	FBgn0040735	Constant light	Standard	-0.63068	0.293881	-2.146	0.0343
1638006_at	CG10211	FBgn0032685	Constant light	Standard	0.174097	0.081247	2.14281	0.0346
1634064_at	CG13311	FBgn0035929	Constant light	Standard	-0.50012	0.236106	-2.1182	0.0366
1640181_at	CG13044	FBgn0036599	Constant light	Standard	-0.28934	0.13746	-2.1049	0.0378
1628087_s_at	CG10200	FBgn0033968	Constant light	Standard	-0.36151	0.172311	-2.098	0.0384
1633053_at	IM1	FBgn0034329	Constant light	Standard	-0.83566	0.399033	-2.0942	0.0388
1625487_at	CG6839	FBgn0036831	Constant light	Standard	-0.40149	0.192163	-2.0893	0.0392
1641268_at	CG13313	FBgn0035941	Constant light	Standard	0.255978	0.122795	2.0846	0.0397
1637492_at	epsilonTry	FBgn0010425	Constant light	Standard	-0.57456	0.277705	-2.069	0.0411
1635870_at	CG1628	FBgn0030218	Constant light	Standard	-0.34731	0.168582	-2.0602	0.042
1640360_at	IM2	FBgn0025583	Constant light	Standard	-0.64483	0.317358	-2.0319	0.0448
1623787_at	LKR	FBgn0025687	Dopamine	Standard	-0.78901	0.1211	-6.5153	3e-09
1633540_at	CG8147	FBgn0043791	Dopamine	Standard	-2.85411	0.439217	-6.4982	3.2e-09
1639101_at	CG9837	FBgn0037635	Dopamine	Standard	-1.61979	0.262029	-6.1817	1.4e-08
1634152_at	GstD5	FBgn0010041	Dopamine	Standard	-1.55269	0.254538	-6.1	2e-08
1637660_at	CG5150	FBgn0035620	Dopamine	Standard	-2.10254	0.35823	-5.8692	5.7e-08
1636287_at	CG10592	FBgn0035619	Dopamine	Standard	-2.09997	0.36551	-5.7453	9.9e-08
1634529_at	CG3290	FBgn0034711	Dopamine	Standard	-3.11753	0.551704	-5.6507	1.5e-07
1640556_at	CG14606	FBgn0037485	Dopamine	Standard	-0.74977	0.137579	-5.4497	3.6e-07
1623714_at	CG8620	FBgn0040837	Dopamine	Standard	-1.12543	0.209489	-5.3723	5.1e-07
1639457_at	CG32284	FBgn0052284	Dopamine	Standard	-1.87508	0.349187	-5.3699	5.1e-07
1639934_at	CG31272	FBgn0051272	Dopamine	Standard	-2.1606	0.40371	-5.3519	5.5e-07
1630561_at	CG13641	FBgn0039239	Dopamine	Standard	-0.7554	0.154721	-4.8823	4e-06
1628823_at	CG14120	FBgn0036321	Dopamine	Standard	-1.39003	0.288985	-4.81	5.3e-06
1629184_at	CG3819	FBgn0036833	Dopamine	Standard	-1.17459	0.25447	-4.6158	1.2e-05
1635578_at	CG31975	FBgn0051975	Dopamine	Standard	-0.64266	0.140124	-4.5864	1.3e-05
1629955_at	CG13309	FBgn0035933	Dopamine	Standard	-1.84562	0.406952	-4.5352	1.6e-05
1634205_at	CG15254 /// DsecCG15254	FBgn0028949	Dopamine	Standard	-0.90609	0.202353	-4.4777	2e-05
1627069_at	CG7191	FBgn0031945	Dopamine	Standard	-0.33981	0.077447	-4.3877	2.8e-05
1634514_at	CG33258	FBgn0053258	Dopamine	Standard	-1.56636	0.35695	-4.3882	2.8e-05
1632584_at	CG3344	FBgn0035154	Dopamine	Standard	-1.27619	0.293515	-4.348	3.3e-05
1639364_at	Jon44E	FBgn0001285	Dopamine	Standard	-1.31123	0.301761	-4.3453	3.3e-05
1641270_at	CG8745	FBgn0036381	Dopamine	Standard	-1.57018	0.365229	-4.2992	4e-05
1623256_at	GstE1	FBgn0034335	Dopamine	Standard	-1.30845	0.322142	-4.0617	0.0001
1625026_at	CG3348	FBgn0040609	Dopamine	Standard	-1.44824	0.352256	-4.1113	0.0001
1625082_a_at	CG7882	FBgn0033047	Dopamine	Standard	-1.26306	0.315609	-4.002	0.0001
1625436_at	Uro	FBgn0003961	Dopamine	Standard	-1.13554	0.278441	-4.0782	0.0001
1631555_at	CG10062	FBgn0034439	Dopamine	Standard	-0.35606	0.088347	-4.0302	0.0001
1632639_at	Arc2	FBgn0033928	Dopamine	Standard	-0.4716	0.113906	-4.1402	0.0001
1632882_at	CG11671	FBgn0037562	Dopamine	Standard	-1.16961	0.282916	-4.1341	0.0001
1633642_at	CG34329	FBgn0085358	Dopamine	Standard	0.747707	0.187951	3.9782	0.0001
1633857_at	CG13659	FBgn0039319	Dopamine	Standard	-1.02646	0.242911	-4.2257	0.0001
1634445_at	CG32750	FBgn0052750	Dopamine	Standard	-0.60715	0.148747	-4.0818	0.0001
1636620_s_at	l(2)08717	FBgn0010651	Dopamine	Standard	-1.35888	0.338439	-4.0151	0.0001
1639152_at	Ptp52F	FBgn0034085	Dopamine	Standard	-0.55067	0.130216	-4.2289	0.0001
1623371_at	CG42249	FBgn0259101	Dopamine	Standard	-0.3585	0.091149	-3.9332	0.0002
1638808_at	Syx4	FBgn0024980	Dopamine	Standard	-0.32036	0.08587	-3.7308	0.0003
1639180_at	Arc1	FBgn0033926	Dopamine	Standard	-1.7278	0.460516	-3.7519	0.0003
1639359_at	CG31974	FBgn0051974	Dopamine	Standard	-1.01685	0.270322	-3.7616	0.0003
1639476_at	Vago	FBgn0030262	Dopamine	Standard	-0.92384	0.243215	-3.7984	0.0003
1625557_at	CG34198	FBgn0085227	Dopamine	Standard	-0.62302	0.169036	-3.6857	0.0004
1625613_at	CG11899	FBgn0014427	Dopamine	Standard	-0.89528	0.246313	-3.6347	0.0004
1633532_at	CG5767	FBgn0034292	Dopamine	Standard	-1.02327	0.281876	-3.6302	0.0004
1639694_s_at	Arc1 /// CG10102	FBgn0033926	Dopamine	Standard	-1.62823	0.442882	-3.6764	0.0004
1632958_a_at	CG42365	FBgn0259711	Dopamine	Standard	-0.62148	0.174233	-3.567	0.0006
1635870_at	CG1628	FBgn0030218	Dopamine	Standard	-0.60164	0.168582	-3.5688	0.0006
1623961_at	Arpc3B	FBgn0065032	Dopamine	Standard	-0.47359	0.136045	-3.4811	0.0007
1631405_at	CG42370	FBgn0259716	Dopamine	Standard	0.504874	0.144715	3.48874	0.0007
1634019_at	CG2064	FBgn0033205	Dopamine	Standard	-0.9459	0.269569	-3.5089	0.0007
1636970_at	CG9394	FBgn0034588	Dopamine	Standard	-0.69189	0.197098	-3.5104	0.0007
1629061_s_at	Hsp22 /// Hsp67Bb	FBgn0001223	Dopamine	Standard	-1.05895	0.309851	-3.4176	0.0009
1635724_at	CG14292	FBgn0038658	Dopamine	Standard	-1.23241	0.359276	-3.4303	0.0009
1635798_a_at	CG17364	FBgn0036391	Dopamine	Standard	0.499451	0.146028	3.42024	0.0009
1624939_at	Cyp6a21	FBgn0033981	Dopamine	Standard	-1.00969	0.297513	-3.3938	0.001
1626830_at	CG6044 /// Lcp1	FBgn0034725	Dopamine	Standard	-0.60202	0.178295	-3.3766	0.001
1629034_at	CG10253	FBgn0033983	Dopamine	Standard	-0.33941	0.100096	-3.3908	0.001
1629565_s_at	CG30160 /// Tsp42Eb	FBgn0050160	Dopamine	Standard	-0.82931	0.245408	-3.3793	0.001
1634991_at	CG8083	FBgn0025709	Dopamine	Standard	-0.56059	0.164628	-3.4052	0.001
1624975_at	CG17028	FBgn0036552	Dopamine	Standard	-0.45538	0.135171	-3.3689	0.0011
1626524_at	CG16996	FBgn0032412	Dopamine	Standard	-0.6308	0.189037	-3.3369	0.0012
1626066_at	CG18748	FBgn0042105	Dopamine	Standard	-0.43947	0.133888	-3.2824	0.0014
1626750_at	CG30479	FBgn0050479	Dopamine	Standard	-0.31037	0.094226	-3.2939	0.0014
1627047_at	CG3987	FBgn0038292	Dopamine	Standard	-0.61781	0.188161	-3.2834	0.0014
1627432_at	CG6041	FBgn0029826	Dopamine	Standard	-0.41738	0.12674	-3.2932	0.0014
1626767_at	Tsp2A	FBgn0024361	Dopamine	Standard	-0.57539	0.176102	-3.2674	0.0015
1627169_at	CG3264	FBgn0034712	Dopamine	Standard	-1.43094	0.441139	-3.2437	0.0016
1640884_at	CG15784	FBgn0029766	Dopamine	Standard	-1.34387	0.41357	-3.2494	0.0016
1628500_at	CG32483	FBgn0052483	Dopamine	Standard	-0.69787	0.218407	-3.1953	0.0019
1630802_at	Cyp6d4	FBgn0039006	Dopamine	Standard	-0.44829	0.140671	-3.1868	0.0019
1634554_at	GstD8	FBgn0010044	Dopamine	Standard	-0.36752	0.11516	-3.1914	0.0019
1626740_at	Cpr72Ec	FBgn0036619	Dopamine	Standard	-0.64497	0.203198	-3.1741	0.002
1629121_at	CG10337	FBgn0032805	Dopamine	Standard	-0.51867	0.163143	-3.1793	0.002
1624587_at	CG13323	FBgn0033788	Dopamine	Standard	-0.60143	0.190875	-3.1509	0.0021
1631537_at	CG31198	FBgn0051198	Dopamine	Standard	-0.99061	0.313136	-3.1635	0.0021
1624695_at	CG3999	FBgn0037801	Dopamine	Standard	-0.4099	0.130181	-3.1487	0.0022
1628494_a_at	Picot	FBgn0024315	Dopamine	Standard	-1.3607	0.432245	-3.148	0.0022
1634064_at	CG13311	FBgn0035929	Dopamine	Standard	-0.74254	0.236106	-3.1449	0.0022
1630600_at	Fst /// Scm	FBgn0037724	Dopamine	Standard	-0.94441	0.301775	-3.1295	0.0023
1639268_at	CG13324	FBgn0033789	Dopamine	Standard	-0.83324	0.265804	-3.1348	0.0023
1634439_at	CG33256	FBgn0261565	Dopamine	Standard	-0.5481	0.176276	-3.1093	0.0024
1623706_at	CG9498	FBgn0031801	Dopamine	Standard	-1.31664	0.426786	-3.085	0.0026
1624793_at	GstD7	FBgn0010043	Dopamine	Standard	-0.39613	0.129202	-3.0659	0.0028
1637772_at	CG4726	FBgn0031307	Dopamine	Standard	-0.24832	0.081122	-3.0611	0.0028
1625778_at	CG4562	FBgn0038740	Dopamine	Standard	-0.6727	0.22107	-3.0429	0.003
1638991_at	CG5506	FBgn0036766	Dopamine	Standard	-0.84274	0.276839	-3.0442	0.003
1625487_at	CG6839	FBgn0036831	Dopamine	Standard	-0.58354	0.192163	-3.0367	0.0031
1641470_s_at	vg	FBgn0003975	Dopamine	Standard	-0.25969	0.085609	-3.0335	0.0031
1625312_at	CG10553	FBgn0039324	Dopamine	Standard	-1.18743	0.394575	-3.0094	0.0033
1629201_at	CG5550	FBgn0034160	Dopamine	Standard	-1.01829	0.338846	-3.0052	0.0034
1628405_at	CG7298	FBgn0036948	Dopamine	Standard	-1.54055	0.518373	-2.9719	0.0037
1630593_at	NLaz	FBgn0053126	Dopamine	Standard	-0.75138	0.253464	-2.9644	0.0038
1633425_at	Smvt	FBgn0039873	Dopamine	Standard	-1.14177	0.388782	-2.9368	0.0041
1636330_at	CG17107	FBgn0032281	Dopamine	Standard	-0.45351	0.155474	-2.9169	0.0044
1637575_at	CG8028	FBgn0031010	Dopamine	Standard	0.337004	0.115761	2.91121	0.0044
1624236_at	CG1773	FBgn0033439	Dopamine	Standard	0.59199	0.203646	2.90696	0.0045
1637229_a_at	CG11796	FBgn0036992	Dopamine	Standard	-1.14354	0.39355	-2.9057	0.0045
1625276_a_at	Eip71CD	FBgn0000565	Dopamine	Standard	-1.01381	0.349922	-2.8973	0.0046
1630471_at	CG4301	FBgn0030747	Dopamine	Standard	-0.43742	0.150875	-2.8992	0.0046
1632955_at	PhKgamma	FBgn0011754	Dopamine	Standard	-0.65142	0.225524	-2.8885	0.0047
1624569_at	CG31087	FBgn0051087	Dopamine	Standard	-0.45429	0.157652	-2.8816	0.0048
1635512_at	CG11893	FBgn0039316	Dopamine	Standard	-1.31276	0.454971	-2.8854	0.0048
1638240_s_at	CG8785	FBgn0033760	Dopamine	Standard	-0.5099	0.176628	-2.8869	0.0048
1626764_at	CG10182	FBgn0039091	Dopamine	Standard	-0.9088	0.315818	-2.8776	0.0049
1630375_at	Mec2	FBgn0030993	Dopamine	Standard	-0.49699	0.173244	-2.8687	0.005
1632695_at	CG18585	FBgn0031929	Dopamine	Standard	-0.70725	0.246097	-2.8739	0.005
1629324_at	CG6870	FBgn0032652	Dopamine	Standard	-0.82849	0.289212	-2.8647	0.0051
1632683_s_at	copia\GIP	FBgn0013437	Dopamine	Standard	-1.33191	0.465345	-2.8622	0.0051
1625873_at	CG15661	FBgn0034605	Dopamine	Standard	-0.52449	0.184192	-2.8475	0.0053
1630244_s_at	CG31809 /// CG31810	FBgn0051809	Dopamine	Standard	-0.66601	0.234264	-2.843	0.0054
1631234_at	CG18173	FBgn0035265	Dopamine	Standard	-0.49585	0.174663	-2.8389	0.0055
1640009_at	Tom34	FBgn0010812	Dopamine	Standard	-0.3504	0.123529	-2.8366	0.0055
1633264_at	CG13024	FBgn0036665	Dopamine	Standard	0.254797	0.090134	2.82688	0.0057
1635033_at	CG30083	FBgn0050083	Dopamine	Standard	0.658775	0.234177	2.81315	0.0059
1635486_at	CG33468	FBgn0053468	Dopamine	Standard	-0.49195	0.175451	-2.8039	0.0061
1638182_at	CG5999	FBgn0038083	Dopamine	Standard	-0.5405	0.192983	-2.8008	0.0061
1640755_at	Cyp6a8	FBgn0013772	Dopamine	Standard	-1.47839	0.527976	-2.8001	0.0061
1632339_s_at	cher	FBgn0014141	Dopamine	Standard	-0.65644	0.235384	-2.7888	0.0063
1630302_at	CG8562	FBgn0035779	Dopamine	Standard	-0.57887	0.207867	-2.7848	0.0064
1625193_at	CG31106	FBgn0051106	Dopamine	Standard	-0.9449	0.340832	-2.7723	0.0066
1623028_at	CG14872	FBgn0038346	Dopamine	Standard	-0.63342	0.229077	-2.7651	0.0068
1623900_a_at	CG14935	FBgn0032382	Dopamine	Standard	-0.8108	0.294142	-2.7565	0.0069
1638053_at	Cyp4p1	FBgn0015037	Dopamine	Standard	-0.99123	0.359881	-2.7543	0.007
1634519_at	CG34217	FBgn0085246	Dopamine	Standard	-0.68092	0.247627	-2.7498	0.0071
1625120_at	CG14630 /// CG33082	FBgn0014903	Dopamine	Standard	-0.55014	0.200633	-2.742	0.0072
1634240_at	CG5107	FBgn0039342	Dopamine	Standard	0.611985	0.222962	2.74479	0.0072
1632228_at	CG6733	FBgn0039052	Dopamine	Standard	0.651405	0.238369	2.73276	0.0074
1629969_at	CG11426	FBgn0037166	Dopamine	Standard	-0.71674	0.262458	-2.7309	0.0075
1637561_at	lectin-33A	FBgn0040096	Dopamine	Standard	0.891364	0.326626	2.72901	0.0075
1633002_at	CG2196	FBgn0039872	Dopamine	Standard	-0.68348	0.25082	-2.725	0.0076
1634731_at	Cyp4p3	FBgn0033397	Dopamine	Standard	-0.80101	0.294395	-2.7209	0.0077
1625042_at	CG31288	FBgn0051288	Dopamine	Standard	-1.01656	0.376739	-2.6983	0.0082
1636888_a_at	Aph-4	FBgn0016123	Dopamine	Standard	-1.03327	0.382984	-2.698	0.0082
1640720_a_at	CG14872	FBgn0038346	Dopamine	Standard	-0.67983	0.251916	-2.6986	0.0082
1629464_a_at	CG32473	FBgn0052473	Dopamine	Standard	-0.75699	0.280955	-2.6943	0.0083
1640032_a_at	CG3814 /// TTLL3B	FBgn0025692	Dopamine	Standard	-0.52578	0.195352	-2.6915	0.0083
1627986_s_at	PGRP-SC1a /// PGRP-SC1b	FBgn0043576	Dopamine	Standard	-1.25564	0.469956	-2.6718	0.0088
1630258_at	GstD2	FBgn0010038	Dopamine	Standard	-1.02376	0.383031	-2.6728	0.0088
1635282_at	CG7142	FBgn0038595	Dopamine	Standard	-0.32305	0.120821	-2.6738	0.0088
1636798_at	CG13482	FBgn0036419	Dopamine	Standard	-0.92562	0.347332	-2.665	0.009
1641434_at	CG32695	FBgn0052695	Dopamine	Standard	-0.60234	0.226504	-2.6593	0.0091
1623532_at	CG34236	FBgn0085265	Dopamine	Standard	-0.33576	0.126778	-2.6484	0.0094
1633707_at	CG12824	FBgn0033222	Dopamine	Standard	-0.45525	0.172118	-2.645	0.0095
1636343_at	CG6283	FBgn0039474	Dopamine	Standard	-1.17241	0.443105	-2.6459	0.0095
1631969_at	CG15221	FBgn0030331	Dopamine	Standard	-0.36063	0.137674	-2.6195	0.0102
1624273_at	CG8034	FBgn0031011	Dopamine	Standard	-0.27626	0.106547	-2.5929	0.0109
1632215_at	CG6296	FBgn0039470	Dopamine	Standard	-0.69756	0.269172	-2.5915	0.011
1637821_at	CG32023	FBgn0052023	Dopamine	Standard	-0.77817	0.300835	-2.5867	0.0111
1636885_at	CG17560	FBgn0038450	Dopamine	Standard	-0.90907	0.351594	-2.5856	0.0112
1626718_at	CG33127	FBgn0053127	Dopamine	Standard	-0.51883	0.201237	-2.5782	0.0114
1628449_at	Ugt86Dc	FBgn0040257	Dopamine	Standard	-0.50775	0.1971	-2.5761	0.0115
1628721_at	CG9864	FBgn0034490	Dopamine	Standard	-0.49379	0.191794	-2.5746	0.0115
1636682_at	CG31778	FBgn0051778	Dopamine	Standard	-0.44696	0.173863	-2.5708	0.0116
1627682_at	CG14949	FBgn0035358	Dopamine	Standard	-0.7005	0.275136	-2.546	0.0124
1639454_at	CG10912	FBgn0034296	Dopamine	Standard	-0.80636	0.31698	-2.5439	0.0125
1640599_at	ade5	FBgn0020513	Dopamine	Standard	-0.85217	0.33494	-2.5442	0.0125
1623355_at	v	FBgn0003965	Dopamine	Standard	-0.57613	0.227045	-2.5375	0.0127
1623884_at	CG16775	FBgn0036767	Dopamine	Standard	-1.00349	0.39622	-2.5326	0.0129
1632700_a_at	CG18324	FBgn0033905	Dopamine	Standard	-0.44399	0.176908	-2.5097	0.0137
1623687_at	CG15199	FBgn0030270	Dopamine	Standard	0.785173	0.315537	2.48837	0.0145
1636005_at	CG14495	FBgn0034293	Dopamine	Standard	-0.30949	0.124675	-2.4824	0.0147
1634515_at	CG8093	FBgn0033999	Dopamine	Standard	-1.22188	0.492584	-2.4806	0.0148
1628826_at	CG34288	FBgn0085317	Dopamine	Standard	-0.28633	0.115596	-2.477	0.0149
1638649_at	CG11340	FBgn0039840	Dopamine	Standard	-0.2279	0.092275	-2.4698	0.0152
1638775_at	Mdr50	FBgn0010241	Dopamine	Standard	-0.51224	0.207911	-2.4637	0.0155
1623416_at	Muc68E	FBgn0053265	Dopamine	Standard	-0.52064	0.212652	-2.4483	0.0161
1637103_at	CG9640	FBgn0034182	Dopamine	Standard	-0.26708	0.109128	-2.4475	0.0161
1624518_at	CG13369	FBgn0025640	Dopamine	Standard	-0.48472	0.198402	-2.4431	0.0163
1633446_s_at	CG6981	FBgn0036945	Dopamine	Standard	-0.49653	0.203367	-2.4415	0.0164
1623083_at	CG1698	FBgn0033443	Dopamine	Standard	-0.26532	0.108968	-2.4349	0.0167
1632621_at	CG12946	FBgn0037750	Dopamine	Standard	-0.24051	0.098776	-2.4349	0.0167
1638246_at	CG5804	FBgn0035926	Dopamine	Standard	-0.5167	0.21228	-2.4341	0.0167
1629566_at	CG8834	FBgn0033733	Dopamine	Standard	-0.6842	0.281784	-2.4281	0.017
1625538_at	Jon66Ci	FBgn0035886	Dopamine	Standard	-1.00153	0.413471	-2.4223	0.0172
1629230_at	dro2	FBgn0052279	Dopamine	Standard	-1.03736	0.428685	-2.4199	0.0173
1635674_at	CG6901	FBgn0038414	Dopamine	Standard	-0.27062	0.112043	-2.4153	0.0175
1635736_at	CG5157	FBgn0036575	Dopamine	Standard	-0.46042	0.19058	-2.4159	0.0175
1640400_at	CG5773	FBgn0034290	Dopamine	Standard	0.665077	0.275553	2.4136	0.0176
1624578_at	spheroide	FBgn0030774	Dopamine	Standard	-0.44576	0.185282	-2.4059	0.018
1623569_at	CG14906 /// CG14907	FBgn0015351	Dopamine	Standard	-0.28345	0.118236	-2.3973	0.0184
1640827_at	CG15422	FBgn0031579	Dopamine	Standard	-0.52113	0.218105	-2.3894	0.0188
1631148_at	CG9673	FBgn0030775	Dopamine	Standard	-0.53739	0.225543	-2.3827	0.0191
1625265_at	CG9119	FBgn0035189	Dopamine	Standard	-0.98514	0.415903	-2.3687	0.0198
1638630_at	CG1983	FBgn0039751	Dopamine	Standard	-0.31408	0.133125	-2.3592	0.0203
1631392_at	CG11089	FBgn0039241	Dopamine	Standard	-0.94134	0.399422	-2.3568	0.0204
1628581_at	CG3884	FBgn0033786	Dopamine	Standard	-0.48853	0.207992	-2.3488	0.0208
1624342_at	CG10911	FBgn0034295	Dopamine	Standard	-0.63888	0.272365	-2.3457	0.021
1639641_at	CG8560	FBgn0035781	Dopamine	Standard	-0.67984	0.293561	-2.3158	0.0226
1628699_at	Lsp1beta	FBgn0002563	Dopamine	Standard	0.968693	0.419923	2.30683	0.0231
1627078_at	Oatp58Dc	FBgn0034716	Dopamine	Standard	-0.70012	0.304569	-2.2987	0.0236
1634142_at	CG6403	FBgn0039453	Dopamine	Standard	-0.31723	0.138047	-2.298	0.0236
1639424_at	CG6910	FBgn0036262	Dopamine	Standard	-0.82644	0.360061	-2.2953	0.0238
1625278_s_at	CG31004	FBgn0051004	Dopamine	Standard	-0.52681	0.229808	-2.2924	0.024
1631806_at	CG8693	FBgn0033294	Dopamine	Standard	-0.82136	0.358657	-2.2901	0.0241
1623298_at	CG6067	FBgn0029828	Dopamine	Standard	-0.55885	0.245011	-2.2809	0.0247
1635886_s_at	blood	FBte0000279	Dopamine	Standard	-0.46158	0.202465	-2.2798	0.0247
1635593_at	Cyp6d2	FBgn0034756	Dopamine	Standard	-0.49753	0.219336	-2.2684	0.0255
1641169_s_at	CG11050	FBgn0031836	Dopamine	Standard	-0.54752	0.241551	-2.2667	0.0256
1632212_at	CG14401	FBgn0032900	Dopamine	Standard	-0.43182	0.190793	-2.2633	0.0258
1638764_at	CG13516	FBgn0040658	Dopamine	Standard	-0.19811	0.087835	-2.2555	0.0263
1633790_at	CG30043	FBgn0050043	Dopamine	Standard	-0.34839	0.156128	-2.2314	0.0279
1638023_s_at	CG14880	FBgn0038422	Dopamine	Standard	0.176986	0.079344	2.23061	0.0279
1634960_at	CG14375	FBgn0038147	Dopamine	Standard	0.786274	0.353787	2.22245	0.0285
1626700_at	Act88F	FBgn0000047	Dopamine	Standard	-1.29657	0.583915	-2.2205	0.0286
1626881_at	CG8907	FBgn0038466	Dopamine	Standard	-0.43019	0.193781	-2.22	0.0287
1625985_at	CG31446	FBgn0051446	Dopamine	Standard	-0.38135	0.172058	-2.2164	0.0289
1641455_at	CG6762	FBgn0030876	Dopamine	Standard	-0.31396	0.142005	-2.2109	0.0293
1636196_s_at	CG6891 /// CG6900	FBgn0030955	Dopamine	Standard	-0.46833	0.211892	-2.2102	0.0294
1638636_at	CG12512	FBgn0031703	Dopamine	Standard	-0.54454	0.246808	-2.2063	0.0296
1636353_s_at	CG8112	FBgn0037612	Dopamine	Standard	-0.53757	0.244066	-2.2026	0.0299
1633305_at	Obp99a	FBgn0039678	Dopamine	Standard	0.605355	0.275284	2.19902	0.0302
1636382_at	CG17574	FBgn0033777	Dopamine	Standard	-0.50008	0.227714	-2.1961	0.0304
1634939_at	CG13077	FBgn0032810	Dopamine	Standard	-0.33198	0.151494	-2.1914	0.0307
1634486_at	CG30047	FBgn0050047	Dopamine	Standard	-0.24312	0.111502	-2.1804	0.0316
1636474_at	CG12602	FBgn0032373	Dopamine	Standard	-0.43218	0.198387	-2.1785	0.0317
1636910_at	CG13704	FBgn0035583	Dopamine	Standard	-0.44892	0.20621	-2.177	0.0318
1634207_at	CG16799	FBgn0034538	Dopamine	Standard	-0.57686	0.265412	-2.1735	0.0321
1641639_at	esg	FBgn0001981	Dopamine	Standard	-0.20261	0.093335	-2.1708	0.0323
1627420_s_at	CG7702	FBgn0038638	Dopamine	Standard	-0.30192	0.139343	-2.1668	0.0326
1628558_at	CG30022	FBgn0050022	Dopamine	Standard	-0.42638	0.197014	-2.1642	0.0328
1638039_at	CG6048	FBgn0029827	Dopamine	Standard	-0.39365	0.181822	-2.165	0.0328
1624137_at	CG11911	FBgn0031249	Dopamine	Standard	-0.7217	0.333911	-2.1614	0.0331
1634158_at	Npc2f	FBgn0039154	Dopamine	Standard	-0.44182	0.204527	-2.1602	0.0331
1622894_at	CG15120	FBgn0034454	Dopamine	Standard	0.264014	0.122494	2.15532	0.0335
1639338_at	CG11912	FBgn0031248	Dopamine	Standard	-0.61244	0.284282	-2.1543	0.0336
1638183_at	CG13868	FBgn0034501	Dopamine	Standard	-0.75317	0.350611	-2.1482	0.0341
1631474_s_at	Gpo-1	FBgn0022160	Dopamine	Standard	-0.72375	0.337029	-2.1474	0.0342
1640227_at	CG8801	FBgn0028473	Dopamine	Standard	-0.65731	0.306314	-2.1459	0.0343
1637589_at	CG15423	FBgn0031580	Dopamine	Standard	-0.37842	0.176836	-2.1399	0.0348
1639196_at	Jon25Bii	FBgn0031654	Dopamine	Standard	0.858251	0.402541	2.13208	0.0354
1637703_a_at	Socs36E	FBgn0041184	Dopamine	Standard	-0.65361	0.306788	-2.1305	0.0356
1627869_at	Jon25Bi	FBgn0020906	Dopamine	Standard	0.754825	0.354723	2.12793	0.0358
1635757_at	laza	FBgn0037163	Dopamine	Standard	-0.32519	0.15285	-2.1275	0.0358
1636240_at	CG7678	FBgn0038613	Dopamine	Standard	-0.3111	0.146639	-2.1215	0.0364
1634140_a_at	CG11155	FBgn0039927	Dopamine	Standard	-0.16551	0.0786	-2.1057	0.0377
1632431_s_at	Ance	FBgn0012037	Dopamine	Standard	-0.57042	0.272117	-2.0962	0.0386
1638974_at	CG14963	FBgn0035409	Dopamine	Standard	-0.54221	0.258678	-2.0961	0.0386
1626401_at	Cyp6a2	FBgn0000473	Dopamine	Standard	-0.97892	0.468153	-2.091	0.0391
1637516_at	CG15449	FBgn0031146	Dopamine	Standard	0.208004	0.099498	2.09052	0.0391
1632616_at	CG18094	FBgn0032791	Dopamine	Standard	0.12542	0.060067	2.08801	0.0393
1638278_s_at	Myo61F	FBgn0010246	Dopamine	Standard	-0.56282	0.271738	-2.0712	0.0409
1638903_at	CG5724	FBgn0038082	Dopamine	Standard	-0.67167	0.324995	-2.0667	0.0413
1631154_at	CG13321	FBgn0033787	Dopamine	Standard	-0.49325	0.239626	-2.0584	0.0421
1635446_at	CG15043	FBgn0030929	Dopamine	Standard	-0.64556	0.314887	-2.0501	0.043
1624558_at	dro3	FBgn0052283	Dopamine	Standard	-0.62728	0.306225	-2.0484	0.0431
1626158_s_at	nes	FBgn0026630	Dopamine	Standard	-0.60171	0.293958	-2.0469	0.0433
1631962_at	MtnD	FBgn0053192	Dopamine	Standard	-0.57582	0.282901	-2.0354	0.0445
1630066_at	CG4302	FBgn0027073	Dopamine	Standard	-0.54306	0.268134	-2.0253	0.0455
1629118_at	PGRP-SC2	FBgn0043575	Dopamine	Standard	-0.47214	0.233362	-2.0232	0.0457
1637788_at	CG31176	FBgn0051176	Dopamine	Standard	-0.17095	0.084473	-2.0237	0.0457
1631374_at	chico	FBgn0024248	Dopamine	Standard	-0.40085	0.198195	-2.0225	0.0458
1635442_a_at	GRHR	FBgn0025595	Dopamine	Standard	0.503771	0.24989	2.01597	0.0465
1629476_at	CG7542	FBgn0036738	Dopamine	Standard	-0.4925	0.244439	-2.0148	0.0466
1630800_s_at	CG34040	FBgn0054040	Dopamine	Standard	-0.75444	0.374731	-2.0133	0.0468
1638264_at	CG1304	FBgn0031141	Dopamine	Standard	-0.40556	0.202867	-1.9991	0.0483
1640906_at	CG32523	FBgn0052523	Dopamine	Standard	-0.33383	0.167497	-1.9931	0.049
1627855_at	yellow-e	FBgn0041711	Dopamine	Standard	0.387463	0.194539	1.9917	0.0491
1628150_a_at	CG9449	FBgn0036875	Dopamine	Standard	-0.26832	0.134671	-1.9924	0.0491
1640590_at	CG32195	FBgn0052195	Dopamine	Standard	-0.51206	0.257571	-1.988	0.0495
1623398_at	CG4830	FBgn0037996	Ethanol	Standard	-0.90163	0.236524	-3.812	0.0002
1635548_s_at	CG30287 /// CG34166	FBgn0050287	Ethanol	Standard	1.09049	0.307117	3.55075	0.0006
1626081_at	CG8837	FBgn0031520	Ethanol	Standard	0.25387	0.077429	3.27874	0.0014
1631962_at	MtnD	FBgn0053192	Ethanol	Standard	0.91488	0.282901	3.23392	0.0017
1624993_at	CG4377	FBgn0034664	Ethanol	Standard	0.867614	0.307949	2.8174	0.0058
1638764_at	CG13516	FBgn0040658	Ethanol	Standard	0.234597	0.087835	2.67088	0.0088
1638330_at	Dot	FBgn0015663	Ethanol	Standard	0.177961	0.069046	2.57741	0.0114
1630568_at	CG34040	FBgn0054040	Ethanol	Standard	1.15298	0.45855	2.51441	0.0135
1628446_at	MtnC	FBgn0038790	Ethanol	Standard	0.839505	0.336539	2.49452	0.0143
1629955_at	CG13309	FBgn0035933	Ethanol	Standard	1.01308	0.406952	2.48943	0.0144
1633607_at	CG2444	FBgn0030326	Ethanol	Standard	0.417121	0.167653	2.488	0.0145
1630740_at	CG4363	FBgn0034663	Ethanol	Standard	1.04055	0.421181	2.47056	0.0152
1636490_at	PGRP-SB1	FBgn0043578	Ethanol	Standard	0.761604	0.309831	2.45813	0.0157
1636028_at	CG6723	FBgn0037895	Ethanol	Standard	0.336432	0.137589	2.4452	0.0162
1638388_at	CG10559	FBgn0039323	Ethanol	Standard	0.245396	0.101682	2.41338	0.0176
1623521_at	CG11909	FBgn0261575	Ethanol	Standard	1.26651	0.528553	2.39617	0.0184
1626345_at	IM4	FBgn0040653	Ethanol	Standard	0.737217	0.307483	2.39758	0.0184
1623669_at	CG16836	FBgn0040735	Ethanol	Standard	0.69611	0.293881	2.36868	0.0198
1636175_a_at	CG9084	FBgn0033582	Ethanol	Standard	0.312468	0.13238	2.36038	0.0202
1631496_at	CG4563	FBgn0035006	Ethanol	Standard	-0.28859	0.122719	-2.3517	0.0207
1633540_at	CG8147	FBgn0043791	Ethanol	Standard	1.02122	0.439217	2.3251	0.0221
1638862_at	CG15553	FBgn0039817	Ethanol	Standard	0.337098	0.145199	2.32164	0.0223
1640360_at	IM2	FBgn0025583	Ethanol	Standard	0.732605	0.317358	2.30845	0.023
1627271_at	CG13422 /// CG7655	FBgn0034511	Ethanol	Standard	0.92529	0.401655	2.3037	0.0233
1626324_at	Cyp309a1	FBgn0031432	Ethanol	Standard	0.698883	0.304085	2.29831	0.0236
1640379_s_at	CG34424	FBgn0085453	Ethanol	Standard	0.454691	0.199734	2.27648	0.0249
1634064_at	CG13311	FBgn0035929	Ethanol	Standard	0.536981	0.236106	2.27432	0.0251
1630800_s_at	CG34040	FBgn0054040	Ethanol	Standard	0.840493	0.374731	2.24292	0.0271
1635410_at	CG12766	FBgn0035476	Ethanol	Standard	0.752414	0.339403	2.21688	0.0289
1623714_at	CG8620	FBgn0040837	Ethanol	Standard	0.464151	0.209489	2.21564	0.029
1623900_a_at	CG14935	FBgn0032382	Ethanol	Standard	0.651415	0.294142	2.21463	0.0291
1635578_at	CG31975	FBgn0051975	Ethanol	Standard	0.310262	0.140124	2.2142	0.0291
1633147_at	CG10659	FBgn0032839	Ethanol	Standard	0.501243	0.227005	2.20807	0.0295
1623813_at	CG33307	FBgn0053307	Ethanol	Standard	0.531228	0.241281	2.2017	0.03
1639019_s_at	CG33470	FBgn0053470	Ethanol	Standard	0.854867	0.389339	2.19569	0.0304
1631307_at	CG11438	FBgn0037164	Ethanol	Standard	0.188418	0.086136	2.18746	0.031
1639971_at	CG12224	FBgn0037974	Ethanol	Standard	0.324929	0.148549	2.18736	0.031
1638301_at	CG8157	FBgn0034010	Ethanol	Standard	0.320025	0.147313	2.17241	0.0322
1624236_at	CG1773	FBgn0033439	Ethanol	Standard	0.4418	0.203646	2.16946	0.0324
1638475_a_at	CG16885	FBgn0032538	Ethanol	Standard	-0.25197	0.116234	-2.1678	0.0325
1634551_at	CG6188	FBgn0038074	Ethanol	Standard	1.3634	0.630909	2.161	0.0331
1640109_at	Ugt37b1	FBgn0026755	Ethanol	Standard	0.43138	0.199659	2.16058	0.0331
1631523_at	CG10824	FBgn0038865	Ethanol	Standard	0.589758	0.274568	2.14795	0.0341
1639983_at	CG34290	FBgn0085319	Ethanol	Standard	0.363744	0.17147	2.12132	0.0364
1634674_at	CG9989	FBgn0039593	Ethanol	Standard	0.426566	0.202408	2.10746	0.0376
1626734_at	CG6484	FBgn0034247	Ethanol	Standard	0.71974	0.345116	2.0855	0.0396
1627986_s_at	PGRP-SC1a /// PGRP-SC1b	FBgn0043576	Ethanol	Standard	-0.97586	0.469956	-2.0765	0.0404
1633790_at	CG30043	FBgn0050043	Ethanol	Standard	-0.32368	0.156128	-2.0732	0.0407
1640978_at	CG14567	FBgn0037126	Ethanol	Standard	0.382305	0.185592	2.05993	0.042
1640126_at	CG8249	FBgn0034045	Ethanol	Standard	0.33719	0.164419	2.0508	0.0429
1636151_at	CG32196	FBgn0052196	Ethanol	Standard	0.225375	0.110405	2.04134	0.0439
1625487_at	CG6839	FBgn0036831	Ethanol	Standard	0.390986	0.192163	2.03466	0.0445
1636330_at	CG17107	FBgn0032281	Ethanol	Standard	0.315861	0.155474	2.0316	0.0448
1641125_at	CG1942	FBgn0033215	Ethanol	Standard	0.713009	0.351036	2.03116	0.0449
1635467_a_at	CG7381	FBgn0038098	Ethanol	Standard	-0.23005	0.113873	-2.0202	0.046
1634591_at	CG11878	FBgn0039310	Ethanol	Standard	0.773768	0.38568	2.00624	0.0475
1635512_at	CG11893	FBgn0039316	Ethanol	Standard	0.912612	0.454971	2.00587	0.0476
1633053_at	IM1	FBgn0034329	Ethanol	Standard	0.799392	0.399033	2.00332	0.0478
1634152_at	GstD5	FBgn0010041	Ethanol	Standard	0.509323	0.254538	2.00098	0.0481
1636566_at	CG32368	FBgn0052368	Ethanol	Standard	0.463647	0.233533	1.98536	0.0498
1632164_at	Scribbled	FBgn0261263	Fluoxetine	Standard	-0.31395	0.104783	-2.9962	0.0034
1627271_at	CG13422 /// CG7655	FBgn0034511	Fluoxetine	Standard	0.884187	0.401655	2.20136	0.03
1624236_at	CG1773	FBgn0033439	Fluoxetine	Standard	0.437046	0.203646	2.14611	0.0343
1626345_at	IM4	FBgn0040653	Fluoxetine	Standard	0.635813	0.307483	2.0678	0.0412
1626821_s_at	Hsp70Ba /// Hsp70Bb /// Hsp70Bbb /// Hsp70Bc	FBgn0013277	Heatshock	Standard	-7.25441	0.261541	-27.737	9e-49
1632841_x_at	Hsp70Bc	FBgn0013279	Heatshock	Standard	-6.99291	0.259405	-26.957	1e-47
1638872_at	Hsp68	FBgn0001230	Heatshock	Standard	-6.35178	0.242441	-26.199	1e-46
1638484_at	Hsp67Bc	FBgn0001229	Heatshock	Standard	-4.00562	0.159376	-25.133	5e-45
1639571_s_at	Hsp70Aa /// Hsp70Ab	FBgn0013275	Heatshock	Standard	-7.23141	0.304943	-23.714	8e-43
1634187_x_at	αγ-element:CR32865	FBgn0052865	Heatshock	Standard	-5.71327	0.293109	-19.492	8e-36
1629061_s_at	Hsp22 /// Hsp67Bb	FBgn0001223	Heatshock	Standard	-5.26479	0.309851	-16.991	3e-31
1641055_at	Hsp23	FBgn0001224	Heatshock	Standard	-5.14234	0.397939	-12.922	5e-23
1628660_at	CG7130	FBgn0037151	Heatshock	Standard	-1.78575	0.168935	-10.571	6e-18
1634364_s_at	stv	FBgn0086708	Heatshock	Standard	-3.54833	0.355566	-9.9794	1e-16
1637059_s_at	DnaJ-1	FBgn0015657	Heatshock	Standard	-3.59739	0.391309	-9.1932	6e-15
1638730_at	Hsp67Ba	FBgn0001227	Heatshock	Standard	-0.96168	0.125844	-7.6419	1e-11
1629827_s_at	Hsp70Ba /// Hsp70Bb /// Hsp70Bbb	FBgn0013277	Heatshock	Standard	-4.66756	0.61341	-7.6092	2e-11
1635731_at	CG6785	FBgn0032399	Heatshock	Standard	-1.1042	0.146521	-7.5361	2e-11
1628117_at	Hsp27	FBgn0001226	Heatshock	Standard	-4.03119	0.558375	-7.2195	1e-10
1635044_at	Hsp26	FBgn0001225	Heatshock	Standard	-4.09465	0.625146	-6.5499	2.5e-09
1630551_at	CG5290	FBgn0036772	Heatshock	Standard	-1.56659	0.240749	-6.5072	3.1e-09
1640552_at	Gclm	FBgn0046114	Heatshock	Standard	-0.72453	0.113167	-6.4023	5e-09
1639534_at	CG6792	FBgn0032401	Heatshock	Standard	-0.93464	0.147461	-6.3382	6.7e-09
1640009_at	Tom34	FBgn0010812	Heatshock	Standard	-0.75836	0.123529	-6.1391	1.7e-08
1638469_s_at	CG3857	FBgn0023520	Heatshock	Standard	-2.02844	0.333769	-6.0774	2.2e-08
1639297_at	CG9568	FBgn0032087	Heatshock	Standard	1.50298	0.253585	5.92692	4.4e-08
1628930_at	swi2	FBgn0034262	Heatshock	Standard	0.801559	0.14203	5.64358	1.6e-07
1639737_at	CG34330	FBgn0085359	Heatshock	Standard	1.27785	0.227	5.62932	1.7e-07
1630241_at	lambdaTry	FBgn0043470	Heatshock	Standard	1.22949	0.219144	5.61039	1.8e-07
1634029_at	Ugt86Dj	FBgn0040250	Heatshock	Standard	0.53871	0.101572	5.30374	6.8e-07
1626011_at	CG17834	FBgn0028394	Heatshock	Standard	-0.46705	0.089768	-5.2028	1e-06
1627047_at	CG3987	FBgn0038292	Heatshock	Standard	0.956828	0.188161	5.08515	1.7e-06
1624993_at	CG4377	FBgn0034664	Heatshock	Standard	1.55668	0.307949	5.055	1.9e-06
1638226_at	CG10562	FBgn0039326	Heatshock	Standard	1.30183	0.258072	5.04442	2e-06
1636910_at	CG13704	FBgn0035583	Heatshock	Standard	1.03392	0.20621	5.01391	2.3e-06
1629565_s_at	CG30160 /// Tsp42Eb	FBgn0050160	Heatshock	Standard	1.2198	0.245408	4.97052	2.8e-06
1631532_at	CG5282	FBgn0036986	Heatshock	Standard	0.360825	0.07265	4.96662	2.8e-06
1631962_at	MtnD	FBgn0053192	Heatshock	Standard	1.40287	0.282901	4.95887	2.9e-06
1638981_at	Ugt86Dh	FBgn0040252	Heatshock	Standard	0.815457	0.164416	4.95972	2.9e-06
1630429_s_at	CG11889 /// CG11891	FBgn0039308	Heatshock	Standard	-1.62035	0.328517	-4.9323	3.2e-06
1637095_at	CG15818	FBgn0031910	Heatshock	Standard	0.947165	0.193433	4.89661	3.8e-06
1633238_at			Heatshock	Standard	-1.0684	0.224282	-4.7637	6.4e-06
1639744_at	Pde1C	FBgn0259225	Heatshock	Standard	0.965337	0.203054	4.7541	6.7e-06
1623510_at	CG7970	FBgn0035252	Heatshock	Standard	1.14624	0.247903	4.62374	1.1e-05
1625431_at	repo	FBgn0011701	Heatshock	Standard	0.786736	0.170236	4.62143	1.1e-05
1638378_at	CG13116	FBgn0032139	Heatshock	Standard	-0.78734	0.170904	-4.6069	1.2e-05
1636570_at	mex1	FBgn0004228	Heatshock	Standard	1.09297	0.237899	4.59425	1.3e-05
1638938_at	CG9418	FBgn0026582	Heatshock	Standard	-0.86311	0.188548	-4.5777	1.4e-05
1630688_at	Hsp83	FBgn0001233	Heatshock	Standard	-1.84365	0.405754	-4.5438	1.5e-05
1633147_at	CG10659	FBgn0032839	Heatshock	Standard	1.02141	0.227005	4.49951	1.8e-05
1631183_at	RhoL	FBgn0014380	Heatshock	Standard	0.979127	0.218309	4.48506	1.9e-05
1640827_at	CG15422	FBgn0031579	Heatshock	Standard	0.963783	0.218105	4.41891	2.5e-05
1636382_at	CG17574	FBgn0033777	Heatshock	Standard	1.00482	0.227714	4.41264	2.6e-05
1623018_at	CG12780	FBgn0033301	Heatshock	Standard	1.46701	0.333841	4.39434	2.8e-05
1630003_at	CG12825	FBgn0033221	Heatshock	Standard	1.24747	0.289858	4.30372	3.9e-05
1630934_at	R2-element	FBte0000030	Heatshock	Standard	-1.30147	0.302221	-4.3064	3.9e-05
1633333_a_at	CG7231	FBgn0031968	Heatshock	Standard	0.720959	0.16876	4.27208	4.4e-05
1625193_at	CG31106	FBgn0051106	Heatshock	Standard	1.45282	0.340832	4.26256	4.6e-05
1633707_at	CG12824	FBgn0033222	Heatshock	Standard	0.733678	0.172118	4.26264	4.6e-05
1640778_at	LP09838		Heatshock	Standard	0.342552	0.080533	4.25356	4.7e-05
1629476_at	CG7542	FBgn0036738	Heatshock	Standard	1.03801	0.244439	4.24649	4.9e-05
1623229_at	CG7881	FBgn0033048	Heatshock	Standard	0.620929	0.156334	3.97182	0.0001
1625439_at	Tsp29Fa	FBgn0032074	Heatshock	Standard	0.793468	0.194106	4.08781	0.0001
1625850_at	odd	FBgn0002985	Heatshock	Standard	0.535696	0.128296	4.17547	0.0001
1626028_at	CG4783	FBgn0038756	Heatshock	Standard	1.01093	0.24965	4.04937	0.0001
1626499_at	GATAe	FBgn0038391	Heatshock	Standard	0.604755	0.143694	4.20862	0.0001
1628398_at	CG5853	FBgn0032167	Heatshock	Standard	0.635194	0.15753	4.03221	0.0001
1628446_at	MtnC	FBgn0038790	Heatshock	Standard	1.39838	0.336539	4.15519	0.0001
1628823_at	CG14120	FBgn0036321	Heatshock	Standard	1.17137	0.288985	4.05338	0.0001
1629098_at	CG7631	FBgn0028945	Heatshock	Standard	0.865872	0.210501	4.11338	0.0001
1629434_at	CG9380	FBgn0035094	Heatshock	Standard	1.06813	0.260469	4.10078	0.0001
1629633_at	CG15255	FBgn0028950	Heatshock	Standard	0.97951	0.237882	4.11763	0.0001
1629973_at	CG6218	FBgn0038321	Heatshock	Standard	0.682764	0.168839	4.04386	0.0001
1630299_at	CG17325 /// CG42305	FBgn0040993	Heatshock	Standard	1.95303	0.464808	4.20181	0.0001
1631537_at	CG31198	FBgn0051198	Heatshock	Standard	1.24497	0.313136	3.97582	0.0001
1631660_at	CG15065	FBgn0040734	Heatshock	Standard	1.29951	0.32823	3.95913	0.0001
1632055_at	kappaTry	FBgn0043471	Heatshock	Standard	0.785677	0.192418	4.08318	0.0001
1632461_at	CG31233	FBgn0051233	Heatshock	Standard	1.5142	0.383285	3.95059	0.0001
1632695_at	CG18585	FBgn0031929	Heatshock	Standard	1.01753	0.246097	4.13467	0.0001
1633359_a_at	Traf-like	FBgn0030748	Heatshock	Standard	0.484356	0.121714	3.97945	0.0001
1633675_at	CG30008	FBgn0050008	Heatshock	Standard	1.65801	0.420204	3.94574	0.0001
1634657_at	CG5011	FBgn0040723	Heatshock	Standard	0.939871	0.224228	4.19158	0.0001
1635919_at	CG13255	FBgn0040636	Heatshock	Standard	1.16068	0.292077	3.9739	0.0001
1636005_at	CG14495	FBgn0034293	Heatshock	Standard	0.502667	0.124675	4.03183	0.0001
1636775_at	CG18622	FBgn0038460	Heatshock	Standard	0.521092	0.127812	4.07702	0.0001
1637660_at	CG5150	FBgn0035620	Heatshock	Standard	1.42423	0.35823	3.97575	0.0001
1637680_at	Tsp42Eq	FBgn0033138	Heatshock	Standard	0.828278	0.208401	3.97445	0.0001
1639762_at	CG3734	FBgn0038700	Heatshock	Standard	0.895033	0.221461	4.04149	0.0001
1640126_at	CG8249	FBgn0034045	Heatshock	Standard	0.659158	0.164419	4.00902	0.0001
1640720_a_at	CG14872	FBgn0038346	Heatshock	Standard	1.00787	0.251916	4.00081	0.0001
1623486_at	CG7900	FBgn0037548	Heatshock	Standard	0.752466	0.195041	3.85799	0.0002
1623761_at	CG15347	FBgn0030040	Heatshock	Standard	0.812976	0.210759	3.85737	0.0002
1624054_at	Adgf-A	FBgn0036752	Heatshock	Standard	0.954159	0.248371	3.84166	0.0002
1624569_at	CG31087	FBgn0051087	Heatshock	Standard	0.600222	0.157652	3.80726	0.0002
1625312_at	CG10553	FBgn0039324	Heatshock	Standard	1.50475	0.394575	3.81359	0.0002
1627552_at	CG42397	FBgn0259748	Heatshock	Standard	1.03158	0.266986	3.86381	0.0002
1628608_at	CG17475	FBgn0038481	Heatshock	Standard	0.80481	0.20993	3.8337	0.0002
1629007_at	CG8952	FBgn0030688	Heatshock	Standard	0.804061	0.204377	3.93422	0.0002
1632575_at	CG34176	FBgn0085205	Heatshock	Standard	0.959418	0.244086	3.93066	0.0002
1632600_at	CG34232	FBgn0085261	Heatshock	Standard	0.86685	0.226244	3.83149	0.0002
1632874_at	CG6602	FBgn0035673	Heatshock	Standard	0.93296	0.244339	3.8183	0.0002
1633795_a_at	CG17124	FBgn0032297	Heatshock	Standard	1.04762	0.273095	3.8361	0.0002
1635216_at	CG1407	FBgn0033474	Heatshock	Standard	0.26536	0.067732	3.9178	0.0002
1635688_at	CG15210	FBgn0040850	Heatshock	Standard	0.547614	0.143514	3.81574	0.0002
1637821_at	CG32023	FBgn0052023	Heatshock	Standard	1.15773	0.300835	3.84838	0.0002
1638764_at	CG13516	FBgn0040658	Heatshock	Standard	0.33832	0.087835	3.85176	0.0002
1638816_at	CG3884	FBgn0033786	Heatshock	Standard	-0.60013	0.157043	-3.8214	0.0002
1639359_at	CG31974	FBgn0051974	Heatshock	Standard	1.0594	0.270322	3.91903	0.0002
1640360_at	IM2	FBgn0025583	Heatshock	Standard	1.21562	0.317358	3.83045	0.0002
1622960_at	decay	FBgn0028381	Heatshock	Standard	0.814049	0.216491	3.7602	0.0003
1623744_at	CG30411	FBgn0050411	Heatshock	Standard	0.398745	0.105164	3.79164	0.0003
1626581_s_at	CG1607	FBgn0039844	Heatshock	Standard	1.05709	0.278491	3.79578	0.0003
1629181_at	CG33494	FBgn0053494	Heatshock	Standard	0.892296	0.239019	3.73316	0.0003
1635522_a_at	santa-maria	FBgn0025697	Heatshock	Standard	0.805126	0.216256	3.72302	0.0003
1639653_at	cln3	FBgn0036756	Heatshock	Standard	0.871093	0.232086	3.75332	0.0003
1639923_at	CG30502	FBgn0050502	Heatshock	Standard	0.515813	0.138678	3.7195	0.0003
1640244_at	CG33514	FBgn0053514	Heatshock	Standard	0.786825	0.207358	3.79453	0.0003
1623532_at	CG34236	FBgn0085265	Heatshock	Standard	0.466966	0.126778	3.68333	0.0004
1625450_at	mthl14	FBgn0052476	Heatshock	Standard	0.691048	0.187594	3.68374	0.0004
1627499_at	CG2016	FBgn0250839	Heatshock	Standard	0.606337	0.164475	3.68649	0.0004
1630109_at	CG8628 /// Hsc70-4	FBgn0250836	Heatshock	Standard	1.00679	0.275318	3.65683	0.0004
1634207_at	CG16799	FBgn0034538	Heatshock	Standard	0.971038	0.265412	3.6586	0.0004
1636426_at	CG6421	FBgn0025827	Heatshock	Standard	1.08066	0.29427	3.67235	0.0004
1636920_s_at	CG12016	FBgn0035436	Heatshock	Standard	1.34863	0.370933	3.63578	0.0004
1623928_at	CG5910	FBgn0036993	Heatshock	Standard	0.774717	0.215859	3.58899	0.0005
1625129_at	CG1946	FBgn0033216	Heatshock	Standard	0.801581	0.221846	3.61324	0.0005
1628263_s_at	CG15236	FBgn0033108	Heatshock	Standard	0.451865	0.125179	3.60976	0.0005
1630699_at	betaInt-nu	FBgn0010395	Heatshock	Standard	0.496439	0.137788	3.60292	0.0005
1635140_at	CG15515	FBgn0039719	Heatshock	Standard	0.643781	0.179138	3.59377	0.0005
1636175_a_at	CG9084	FBgn0033582	Heatshock	Standard	0.477823	0.13238	3.60947	0.0005
1626198_at	Cyp4d8	FBgn0015033	Heatshock	Standard	0.564849	0.159236	3.54724	0.0006
1626345_at	IM4	FBgn0040653	Heatshock	Standard	1.0864	0.307483	3.53319	0.0006
1627500_at	CG30345	FBgn0050345	Heatshock	Standard	0.289287	0.082061	3.52526	0.0006
1628173_at	CG17189	FBgn0039485	Heatshock	Standard	0.810438	0.227706	3.55914	0.0006
1628826_at	CG34288	FBgn0085317	Heatshock	Standard	0.407425	0.115596	3.52457	0.0006
1630203_at	Edem2	FBgn0032480	Heatshock	Standard	0.2325	0.065576	3.54551	0.0006
1631148_at	CG9673	FBgn0030775	Heatshock	Standard	0.804712	0.225543	3.56788	0.0006
1632304_at	CG8026	FBgn0033391	Heatshock	Standard	-0.76512	0.216866	-3.5281	0.0006
1633642_at	CG34329	FBgn0085358	Heatshock	Standard	0.666642	0.187951	3.54689	0.0006
1634463_at	CG7992	FBgn0031004	Heatshock	Standard	0.725413	0.204691	3.54394	0.0006
1634988_a_at	CG17352	FBgn0035880	Heatshock	Standard	-0.57584	0.161732	-3.5605	0.0006
1626619_at	CG9919	FBgn0030742	Heatshock	Standard	0.399136	0.114645	3.48148	0.0007
1626734_at	CG6484	FBgn0034247	Heatshock	Standard	1.20869	0.345116	3.50227	0.0007
1634106_at	CG11686	FBgn0040551	Heatshock	Standard	0.786986	0.226215	3.47892	0.0007
1639322_at	etaTry	FBgn0011554	Heatshock	Standard	0.496455	0.142124	3.49312	0.0007
1639429_at	Oatp58Da	FBgn0050277	Heatshock	Standard	0.394589	0.113055	3.49022	0.0007
1623083_at	CG1698	FBgn0033443	Heatshock	Standard	0.375002	0.108968	3.44139	0.0008
1624578_at	spheroide	FBgn0030774	Heatshock	Standard	0.64025	0.185282	3.45555	0.0008
1626767_at	Tsp2A	FBgn0024361	Heatshock	Standard	0.605993	0.176102	3.44114	0.0008
1628364_at	CG7968	FBgn0028532	Heatshock	Standard	0.782441	0.227383	3.44108	0.0008
1633749_at	CG6337	FBgn0033873	Heatshock	Standard	0.54405	0.157869	3.44621	0.0008
1634240_at	CG5107	FBgn0039342	Heatshock	Standard	0.770157	0.222962	3.4542	0.0008
1635086_at	CG4666	FBgn0029838	Heatshock	Standard	1.37206	0.396803	3.45779	0.0008
1637457_at	CG7646	FBgn0036926	Heatshock	Standard	0.684	0.197808	3.4579	0.0008
1625042_at	CG31288	FBgn0051288	Heatshock	Standard	1.29336	0.376739	3.43303	0.0009
1629732_at	CG8791	FBgn0033234	Heatshock	Standard	0.627062	0.182728	3.43166	0.0009
1633012_at	CG3662	FBgn0031285	Heatshock	Standard	1.10138	0.322754	3.41245	0.0009
1635109_at	CG5888	FBgn0028523	Heatshock	Standard	0.266485	0.077926	3.41975	0.0009
1639971_at	CG12224	FBgn0037974	Heatshock	Standard	-0.51001	0.148549	-3.4333	0.0009
1624106_at	CG3790	FBgn0033778	Heatshock	Standard	-0.38193	0.112736	-3.3879	0.001
1624914_at	CG8690	FBgn0033297	Heatshock	Standard	1.56807	0.46177	3.39579	0.001
1632540_at	iotaTry	FBgn0015001	Heatshock	Standard	0.514484	0.15168	3.39191	0.001
1636620_s_at	l(2)08717	FBgn0010651	Heatshock	Standard	1.14317	0.338439	3.37778	0.001
1628449_at	Ugt86Dc	FBgn0040257	Heatshock	Standard	0.662516	0.1971	3.36131	0.0011
1629778_s_at	CG5130	FBgn0037000	Heatshock	Standard	0.254177	0.075701	3.35764	0.0011
1630066_at	CG4302	FBgn0027073	Heatshock	Standard	0.90334	0.268134	3.36899	0.0011
1636387_at	CG10300	FBgn0039107	Heatshock	Standard	0.312111	0.093099	3.35247	0.0011
1638238_at	CG5778	FBgn0038930	Heatshock	Standard	1.01821	0.303464	3.35529	0.0011
1639454_at	CG10912	FBgn0034296	Heatshock	Standard	1.06882	0.31698	3.37187	0.0011
1623256_at	GstE1	FBgn0034335	Heatshock	Standard	-1.07111	0.322142	-3.325	0.0012
1624342_at	CG10911	FBgn0034295	Heatshock	Standard	0.909143	0.272365	3.33796	0.0012
1625041_at	Oatp74D	FBgn0036732	Heatshock	Standard	0.588173	0.175742	3.34679	0.0012
1626094_at	CG1941	FBgn0033214	Heatshock	Standard	0.72294	0.216469	3.33969	0.0012
1626990_s_at	Mipp1	FBgn0026061	Heatshock	Standard	0.937116	0.281182	3.33277	0.0012
1627354_at	CG11779 /// CG5835	FBgn0038683	Heatshock	Standard	0.550593	0.165451	3.32783	0.0012
1628670_at	CG18577	FBgn0037870	Heatshock	Standard	0.371396	0.111333	3.3359	0.0012
1629395_at	CG9743	FBgn0039756	Heatshock	Standard	0.766575	0.230622	3.32394	0.0012
1630320_at	betaTry	FBgn0010357	Heatshock	Standard	0.597748	0.179823	3.32409	0.0012
1633145_at	PGRP-LF	FBgn0035977	Heatshock	Standard	0.334389	0.100469	3.32829	0.0012
1635379_at	CG31300	FBgn0051300	Heatshock	Standard	0.953084	0.286335	3.32857	0.0012
1638562_a_at	Cyp6d5	FBgn0038194	Heatshock	Standard	1.08554	0.325715	3.33278	0.0012
1639596_at	CG7781	FBgn0032021	Heatshock	Standard	1.06195	0.318837	3.33071	0.0012
1623790_at	Mur29B	FBgn0051901	Heatshock	Standard	0.814142	0.246512	3.30265	0.0013
1625266_at	Ag5r	FBgn0015010	Heatshock	Standard	0.848318	0.256606	3.30592	0.0013
1627464_at	LvpD	FBgn0002569	Heatshock	Standard	1.12055	0.337805	3.31714	0.0013
1634188_a_at	tim	FBgn0014396	Heatshock	Standard	1.38485	0.419409	3.3019	0.0013
1636196_s_at	CG6891 /// CG6900	FBgn0030955	Heatshock	Standard	0.701099	0.211892	3.30875	0.0013
1639364_at	Jon44E	FBgn0001285	Heatshock	Standard	0.990777	0.301761	3.28332	0.0014
1639993_at	CG3149	FBgn0027564	Heatshock	Standard	0.452146	0.13749	3.28857	0.0014
1622894_at	CG15120	FBgn0034454	Heatshock	Standard	0.400337	0.122494	3.26822	0.0015
1632431_s_at	Ance	FBgn0012037	Heatshock	Standard	0.889104	0.272117	3.26737	0.0015
1634939_at	CG13077	FBgn0032810	Heatshock	Standard	0.495902	0.151494	3.27341	0.0015
1636622_at	Peritrophin-15a	FBgn0040959	Heatshock	Standard	0.766838	0.2344	3.27149	0.0015
1641347_s_at	vsg	FBgn0045823	Heatshock	Standard	1.12442	0.345018	3.25902	0.0015
1625648_at	CG3868	FBgn0036422	Heatshock	Standard	0.868646	0.267155	3.25147	0.0016
1628245_at	sens-2	FBgn0051632	Heatshock	Standard	0.310385	0.095756	3.24142	0.0016
1628476_at	PP2A-B'	FBgn0042693	Heatshock	Standard	0.337921	0.104163	3.24415	0.0016
1630740_at	CG4363	FBgn0034663	Heatshock	Standard	1.36702	0.421181	3.24569	0.0016
1633434_at	CG18327	FBgn0033904	Heatshock	Standard	0.458711	0.141518	3.24136	0.0016
1623028_at	CG14872	FBgn0038346	Heatshock	Standard	0.738896	0.229077	3.22553	0.0017
1623556_at	CG32669	FBgn0052669	Heatshock	Standard	0.278989	0.086426	3.22807	0.0017
1624454_at	CG10361	FBgn0036208	Heatshock	Standard	0.460673	0.14276	3.22691	0.0017
1624907_at	Tsp42Ee	FBgn0029506	Heatshock	Standard	0.772679	0.239186	3.23045	0.0017
1627669_at	CG1791	FBgn0030163	Heatshock	Standard	0.473392	0.146547	3.23031	0.0017
1629784_a_at	Myo28B1	FBgn0040299	Heatshock	Standard	0.400985	0.124286	3.22631	0.0017
1633066_at	CG13215	FBgn0033592	Heatshock	Standard	-1.01948	0.316924	-3.2168	0.0017
1635963_a_at	CG7990	FBgn0030997	Heatshock	Standard	0.40974	0.127033	3.22545	0.0017
1637063_at	CG33099	FBgn0053099	Heatshock	Standard	0.435679	0.134746	3.23333	0.0017
1639401_at	LvpH	FBgn0002570	Heatshock	Standard	1.60725	0.497148	3.23294	0.0017
1641053_s_at	tok	FBgn0004885	Heatshock	Standard	0.840433	0.260826	3.22219	0.0017
1624478_at	Roc1a	FBgn0025638	Heatshock	Standard	0.584164	0.181663	3.21564	0.0018
1633197_at	CG32024	FBgn0052024	Heatshock	Standard	0.669847	0.209194	3.20204	0.0018
1634064_at	CG13311	FBgn0035929	Heatshock	Standard	0.756981	0.236106	3.2061	0.0018
1630361_at	nkd	FBgn0002945	Heatshock	Standard	-0.34184	0.107356	-3.1842	0.0019
1633280_s_at	CG12581	FBgn0037213	Heatshock	Standard	0.564678	0.177132	3.18789	0.0019
1638991_at	CG5506	FBgn0036766	Heatshock	Standard	0.883319	0.276839	3.19073	0.0019
1625058_at	yellow-d	FBgn0041712	Heatshock	Standard	0.791823	0.249218	3.17723	0.002
1636145_at	CG7219	FBgn0031973	Heatshock	Standard	-0.43215	0.136469	-3.1667	0.002
1636287_at	CG10592	FBgn0035619	Heatshock	Standard	1.158	0.36551	3.16818	0.002
1624159_at	Cyp9h1	FBgn0033775	Heatshock	Standard	0.426442	0.134982	3.15926	0.0021
1624824_at	Jon74E	FBgn0023197	Heatshock	Standard	0.751894	0.238427	3.15357	0.0021
1627382_at	Sec61beta	FBgn0010638	Heatshock	Standard	0.634322	0.200631	3.16164	0.0021
1628087_s_at	CG10200	FBgn0033968	Heatshock	Standard	0.543071	0.172311	3.15168	0.0021
1629431_at	CG18747	FBgn0042104	Heatshock	Standard	0.300625	0.094973	3.16537	0.0021
1637192_at	CG16732	FBgn0039086	Heatshock	Standard	0.31375	0.09917	3.16375	0.0021
1638523_at	CG32633	FBgn0052633	Heatshock	Standard	0.568737	0.179877	3.16181	0.0021
1634403_at	alpha-Adaptin	FBgn0015567	Heatshock	Standard	0.717701	0.228742	3.1376	0.0022
1635636_at	to	FBgn0039298	Heatshock	Standard	0.997407	0.31786	3.13788	0.0022
1635757_at	laza	FBgn0037163	Heatshock	Standard	0.479805	0.15285	3.13907	0.0022
1639500_at	nub	FBgn0085424	Heatshock	Standard	0.71346	0.227306	3.13876	0.0022
1640896_at	CG4462	FBgn0038752	Heatshock	Standard	0.457788	0.145578	3.14462	0.0022
1640991_at	CG32091	FBgn0052091	Heatshock	Standard	0.435962	0.1386	3.14547	0.0022
1641111_s_at	aralar1	FBgn0028646	Heatshock	Standard	0.585878	0.186045	3.14912	0.0022
1623757_at	Cry	FBgn0005664	Heatshock	Standard	0.520513	0.166244	3.13103	0.0023
1627080_at	CG17752	FBgn0038718	Heatshock	Standard	0.964256	0.308748	3.12311	0.0023
1628643_at	CG31267	FBgn0051267	Heatshock	Standard	0.637976	0.204228	3.12384	0.0023
1629520_at	CG8997	FBgn0028920	Heatshock	Standard	1.05098	0.336525	3.12305	0.0023
1633989_at	CG1124	FBgn0037290	Heatshock	Standard	0.806278	0.257201	3.13482	0.0023
1634165_at	CG11378	FBgn0040364	Heatshock	Standard	0.633333	0.202653	3.1252	0.0023
1636409_at	CG11034	FBgn0031741	Heatshock	Standard	0.494904	0.158377	3.12486	0.0023
1641676_at	Atg4	FBgn0031298	Heatshock	Standard	0.690608	0.221159	3.12267	0.0023
1635800_at	CG5431	FBgn0034888	Heatshock	Standard	0.504597	0.161934	3.11606	0.0024
1637067_at	CG6074	FBgn0039486	Heatshock	Standard	0.577659	0.185163	3.11973	0.0024
1625533_at	bsk	FBgn0000229	Heatshock	Standard	0.858723	0.277383	3.0958	0.0025
1629559_s_at	Atet	FBgn0020762	Heatshock	Standard	0.552582	0.178432	3.09687	0.0025
1631832_at	Mlc-c	FBgn0004687	Heatshock	Standard	0.645673	0.208311	3.09956	0.0025
1635049_at	CG13877	FBgn0035112	Heatshock	Standard	0.65853	0.212336	3.10136	0.0025
1638246_at	CG5804	FBgn0035926	Heatshock	Standard	0.658836	0.21228	3.10361	0.0025
1639642_a_at	CG3239	FBgn0029769	Heatshock	Standard	0.522988	0.168411	3.10543	0.0025
1641434_at	CG32695	FBgn0052695	Heatshock	Standard	0.703189	0.226504	3.10453	0.0025
1626641_s_at	glob1	FBgn0027657	Heatshock	Standard	0.873676	0.283202	3.08499	0.0026
1627078_at	Oatp58Dc	FBgn0034716	Heatshock	Standard	0.938962	0.304569	3.08292	0.0026
1636976_at	CG5322	FBgn0032253	Heatshock	Standard	0.575951	0.1868	3.08324	0.0026
1640556_at	CG14606	FBgn0037485	Heatshock	Standard	0.424491	0.137579	3.08542	0.0026
1633391_at	Irc	FBgn0038465	Heatshock	Standard	0.714102	0.231991	3.07815	0.0027
1634991_at	CG8083	FBgn0025709	Heatshock	Standard	0.507296	0.164628	3.08147	0.0027
1633881_at	CG42347	FBgn0259678	Heatshock	Standard	0.577525	0.188577	3.06254	0.0028
1625833_at	CG9896	FBgn0034808	Heatshock	Standard	1.16103	0.380302	3.05291	0.0029
1626124_at	CG9717	FBgn0039789	Heatshock	Standard	0.40882	0.133706	3.05761	0.0029
1631274_at	CG18095	FBgn0028872	Heatshock	Standard	0.372085	0.122014	3.04953	0.0029
1625671_at	lectin-37Db	FBgn0053533	Heatshock	Standard	0.776284	0.255589	3.03724	0.003
1627855_at	yellow-e	FBgn0041711	Heatshock	Standard	0.590147	0.194539	3.03357	0.0031
1632699_s_at	Adh /// Adhr	FBgn0000055	Heatshock	Standard	-0.52845	0.174055	-3.0361	0.0031
1632908_s_at	Lerp	FBgn0051072	Heatshock	Standard	0.737646	0.243068	3.03473	0.0031
1636331_at	Sox102F	FBgn0039938	Heatshock	Standard	0.24437	0.080514	3.03511	0.0031
1640950_at	CG15739	FBgn0030347	Heatshock	Standard	0.588254	0.194121	3.03034	0.0031
1630471_at	CG4301	FBgn0030747	Heatshock	Standard	0.455772	0.150875	3.02086	0.0032
1638050_s_at	Sox14	FBgn0005612	Heatshock	Standard	0.467574	0.154522	3.02594	0.0032
1629955_at	CG13309	FBgn0035933	Heatshock	Standard	1.21988	0.406952	2.9976	0.0034
1636163_at	Arr1	FBgn0000120	Heatshock	Standard	1.06015	0.353427	2.99964	0.0034
1641222_at	CG15142	FBgn0032645	Heatshock	Standard	-0.24993	0.08325	-3.0021	0.0034
1624986_at	CG9836	FBgn0037637	Heatshock	Standard	0.747987	0.250166	2.98996	0.0035
1626524_at	CG16996	FBgn0032412	Heatshock	Standard	0.566078	0.189037	2.99454	0.0035
1628314_a_at	CG6891	FBgn0030955	Heatshock	Standard	0.519549	0.173856	2.98839	0.0035
1634514_at	CG33258	FBgn0053258	Heatshock	Standard	1.06838	0.35695	2.99307	0.0035
1636899_s_at	CG1623	FBgn0033448	Heatshock	Standard	0.677542	0.226767	2.98784	0.0035
1641481_at	Ugt86Dd	FBgn0040256	Heatshock	Standard	1.37554	0.460581	2.98653	0.0035
1639897_at	CG3091	FBgn0029608	Heatshock	Standard	0.644283	0.21622	2.97975	0.0036
1623291_at	CG31673	FBgn0051673	Heatshock	Standard	0.642981	0.216602	2.96849	0.0037
1627446_at	net	FBgn0002931	Heatshock	Standard	0.491445	0.165225	2.97439	0.0037
1628052_at	Cyp6a17	FBgn0015714	Heatshock	Standard	0.932707	0.313354	2.97653	0.0037
1636302_s_at	Su(dx)	FBgn0003557	Heatshock	Standard	0.631713	0.212416	2.97394	0.0037
1630555_at	CG33346	FBgn0053346	Heatshock	Standard	0.884207	0.298524	2.96193	0.0038
1631844_at	Myo95E	FBgn0039157	Heatshock	Standard	0.348182	0.117566	2.96158	0.0038
1638903_at	CG5724	FBgn0038082	Heatshock	Standard	0.963179	0.324995	2.96367	0.0038
1639152_at	Ptp52F	FBgn0034085	Heatshock	Standard	0.384675	0.130216	2.95412	0.0039
1627682_at	CG14949	FBgn0035358	Heatshock	Standard	0.81078	0.275136	2.94683	0.004
1637454_a_at	Obp19a	FBgn0031109	Heatshock	Standard	0.458919	0.155636	2.94868	0.004
1637997_at	CG32155	FBgn0052155	Heatshock	Standard	0.396452	0.134553	2.94643	0.004
1624662_at	CG3106	FBgn0030148	Heatshock	Standard	0.718085	0.244635	2.93534	0.0041
1627277_s_at	CG2930	FBgn0028491	Heatshock	Standard	0.970651	0.33071	2.93505	0.0041
1635065_at	CG7025	FBgn0031930	Heatshock	Standard	0.549883	0.187293	2.93595	0.0041
1637403_at	CG7953	FBgn0028533	Heatshock	Standard	0.909863	0.309359	2.94113	0.0041
1638080_at	CG13658	FBgn0039315	Heatshock	Standard	0.636368	0.216521	2.93906	0.0041
1628213_s_at	desat1	FBgn0086687	Heatshock	Standard	0.653788	0.222849	2.93377	0.0042
1634143_at	Cyp6w1	FBgn0033065	Heatshock	Standard	1.27813	0.436739	2.92652	0.0042
1636507_at	vanin-like	FBgn0040069	Heatshock	Standard	0.788826	0.269113	2.9312	0.0042
1638567_at	CG1092	FBgn0037228	Heatshock	Standard	0.531979	0.181796	2.92625	0.0042
1633836_a_at	Fkbp13	FBgn0010470	Heatshock	Standard	0.802667	0.274747	2.92148	0.0043
1636526_at	CG9451	FBgn0036876	Heatshock	Standard	0.95345	0.326648	2.91889	0.0043
1636879_at	CG14356	FBgn0038207	Heatshock	Standard	0.235565	0.080608	2.92235	0.0043
1635675_at	scro	FBgn0028993	Heatshock	Standard	0.279589	0.095945	2.91405	0.0044
1636151_at	CG32196	FBgn0052196	Heatshock	Standard	0.321911	0.110405	2.91571	0.0044
1638278_s_at	Myo61F	FBgn0010246	Heatshock	Standard	0.792479	0.271738	2.91633	0.0044
1624939_at	Cyp6a21	FBgn0033981	Heatshock	Standard	0.861868	0.297513	2.89691	0.0046
1637647_at	CG31148	FBgn0051148	Heatshock	Standard	0.64522	0.222415	2.90097	0.0046
1639478_at	CG5091 /// CG5096	FBgn0032234	Heatshock	Standard	0.668712	0.230551	2.9005	0.0046
1633053_at	IM1	FBgn0034329	Heatshock	Standard	1.15424	0.399033	2.89261	0.0047
1634515_at	CG8093	FBgn0033999	Heatshock	Standard	1.42356	0.492584	2.89	0.0047
1639944_at	Cyp9f2	FBgn0038037	Heatshock	Standard	0.921964	0.319087	2.88938	0.0047
1623787_at	LKR	FBgn0025687	Heatshock	Standard	0.348308	0.1211	2.87621	0.0049
1624124_at	GNBP1	FBgn0040323	Heatshock	Standard	0.335703	0.11664	2.87811	0.0049
1634186_a_at	CG17119	FBgn0039045	Heatshock	Standard	0.675753	0.235707	2.86692	0.0051
1637479_at	pn	FBgn0003116	Heatshock	Standard	0.40864	0.142854	2.86054	0.0051
1632114_at	Cyp12a4	FBgn0038681	Heatshock	Standard	0.915476	0.320561	2.85585	0.0052
1632481_at	CG8602	FBgn0035763	Heatshock	Standard	0.707599	0.247823	2.85526	0.0052
1636330_at	CG17107	FBgn0032281	Heatshock	Standard	0.442775	0.155474	2.84791	0.0053
1638405_at	CG9338	FBgn0032899	Heatshock	Standard	0.787383	0.276747	2.84514	0.0054
1626319_a_at	IM10	FBgn0033835	Heatshock	Standard	1.04617	0.368812	2.83659	0.0055
1630679_at	CG42249	FBgn0259101	Heatshock	Standard	0.788888	0.277981	2.83792	0.0055
1633446_s_at	CG6981	FBgn0036945	Heatshock	Standard	0.577748	0.203367	2.84092	0.0055
1640109_at	Ugt37b1	FBgn0026755	Heatshock	Standard	0.566843	0.199659	2.83905	0.0055
1641191_s_at	Ugt36Bc	FBgn0040260	Heatshock	Standard	0.680735	0.240018	2.83619	0.0055
1629184_at	CG3819	FBgn0036833	Heatshock	Standard	0.719007	0.25447	2.82551	0.0057
1631610_at	CG31886	FBgn0032079	Heatshock	Standard	0.520011	0.184222	2.82273	0.0057
1633696_at	TM4SF	FBgn0020372	Heatshock	Standard	0.790774	0.279745	2.82676	0.0057
1626929_at	Cht8	FBgn0034580	Heatshock	Standard	0.609233	0.21617	2.8183	0.0058
1626832_at	CG31343	FBgn0051343	Heatshock	Standard	0.993	0.353595	2.8083	0.006
1629062_at	CG13252	FBgn0037016	Heatshock	Standard	0.837183	0.298053	2.80884	0.006
1640979_at	CG1681	FBgn0030484	Heatshock	Standard	0.961085	0.342313	2.80762	0.006
1638039_at	CG6048	FBgn0029827	Heatshock	Standard	0.509739	0.181822	2.80351	0.0061
1638661_at	yip7	FBgn0040060	Heatshock	Standard	0.527565	0.188141	2.80409	0.0061
1638890_at	Tapdelta	FBgn0021795	Heatshock	Standard	0.549075	0.196916	2.78838	0.0063
1624195_at	sug	FBgn0033782	Heatshock	Standard	0.710972	0.255285	2.78501	0.0064
1636093_a_at	ERR	FBgn0035849	Heatshock	Standard	0.289147	0.103922	2.78235	0.0065
1632430_at	Tsf1	FBgn0022355	Heatshock	Standard	0.982173	0.354191	2.773	0.0066
1622893_at	IM3	FBgn0040736	Heatshock	Standard	0.767056	0.277313	2.76603	0.0068
1639498_a_at	ap	FBgn0000099	Heatshock	Standard	0.3971	0.143787	2.76172	0.0068
1623521_at	CG11909	FBgn0261575	Heatshock	Standard	1.45812	0.528553	2.75869	0.0069
1625082_a_at	CG7882	FBgn0033047	Heatshock	Standard	0.871018	0.315609	2.7598	0.0069
1635410_at	CG12766	FBgn0035476	Heatshock	Standard	0.936874	0.339403	2.76036	0.0069
1636398_at	CG10086	FBgn0037517	Heatshock	Standard	0.523422	0.190228	2.75155	0.007
1633407_at	CG6959	FBgn0037956	Heatshock	Standard	0.538052	0.195615	2.75056	0.0071
1635210_a_at	Ppn	FBgn0003137	Heatshock	Standard	0.752824	0.27438	2.74373	0.0072
1636266_at	psh	FBgn0030926	Heatshock	Standard	0.390751	0.142689	2.73849	0.0073
1641390_at	dpr19	FBgn0032233	Heatshock	Standard	0.331177	0.120957	2.73797	0.0073
1639594_at	CG40485	FBgn0069973	Heatshock	Standard	0.587545	0.215603	2.72513	0.0076
1628494_a_at	Picot	FBgn0024315	Heatshock	Standard	1.17648	0.432245	2.72179	0.0077
1633545_at	PGRP-SD	FBgn0035806	Heatshock	Standard	0.681928	0.250885	2.71809	0.0077
1634591_at	CG11878	FBgn0039310	Heatshock	Standard	1.0496	0.38568	2.72142	0.0077
1638225_a_at	inx7	FBgn0027106	Heatshock	Standard	0.606259	0.223218	2.716	0.0078
1640978_at	CG14567	FBgn0037126	Heatshock	Standard	0.502234	0.185592	2.70613	0.008
1627958_at	CG30269	FBgn0050269	Heatshock	Standard	0.606961	0.224705	2.70114	0.0081
1628049_at	CG15828	FBgn0032136	Heatshock	Standard	0.88497	0.32767	2.70079	0.0081
1627227_at	Pglym78	FBgn0014869	Heatshock	Standard	0.518444	0.192053	2.69948	0.0082
1640015_at	CG7053	FBgn0030960	Heatshock	Standard	0.590562	0.219046	2.69606	0.0082
1629195_at	Ppt2	FBgn0032358	Heatshock	Standard	0.555333	0.206131	2.69407	0.0083
1640590_at	CG32195	FBgn0052195	Heatshock	Standard	0.691678	0.257571	2.68539	0.0085
1629716_a_at	CG13284	FBgn0032614	Heatshock	Standard	0.706233	0.263522	2.67998	0.0086
1638905_s_at	CG4839	FBgn0032187	Heatshock	Standard	0.340597	0.12716	2.6785	0.0086
1628623_at	CG9904	FBgn0040336	Heatshock	Standard	0.448948	0.167708	2.67697	0.0087
1632574_at	CG6574	FBgn0037846	Heatshock	Standard	0.311719	0.116484	2.67606	0.0087
1635870_at	CG1628	FBgn0030218	Heatshock	Standard	0.451307	0.168582	2.67707	0.0087
1638053_at	Cyp4p1	FBgn0015037	Heatshock	Standard	0.961143	0.359881	2.67073	0.0088
1633536_at	CG4630	FBgn0033809	Heatshock	Standard	0.217784	0.081637	2.6677	0.0089
1633783_a_at	CG5921	FBgn0029835	Heatshock	Standard	0.27714	0.103857	2.66847	0.0089
1640923_at	Jhedup	FBgn0034076	Heatshock	Standard	0.500045	0.187655	2.66471	0.009
1631806_at	CG8693	FBgn0033294	Heatshock	Standard	0.954316	0.358657	2.66081	0.0091
1637567_at	CG30360	FBgn0050360	Heatshock	Standard	1.33341	0.501197	2.66045	0.0091
1638592_at	CG6560	FBgn0038916	Heatshock	Standard	0.353471	0.132883	2.66002	0.0091
1625954_at	CG2681	FBgn0024997	Heatshock	Standard	0.437637	0.164834	2.65502	0.0092
1625477_a_at	CG4797	FBgn0034909	Heatshock	Standard	0.581695	0.219476	2.65038	0.0093
1626088_at	CG2177	FBgn0039902	Heatshock	Standard	0.479278	0.180785	2.65109	0.0093
1640917_at	CG15706	FBgn0034093	Heatshock	Standard	0.317232	0.119641	2.65153	0.0093
1638240_s_at	CG8785	FBgn0033760	Heatshock	Standard	0.4672	0.176628	2.64512	0.0095
1641039_at	CG1397	FBgn0261277	Heatshock	Standard	0.237569	0.089805	2.64539	0.0095
1626401_at	Cyp6a2	FBgn0000473	Heatshock	Standard	1.23411	0.468153	2.63612	0.0097
1631017_at	Cpr65Au	FBgn0042119	Heatshock	Standard	0.935098	0.355257	2.63217	0.0098
1637027_s_at	CG10165	FBgn0032801	Heatshock	Standard	0.408935	0.155377	2.63189	0.0098
1637461_at	CG9527	FBgn0031813	Heatshock	Standard	0.636904	0.24216	2.6301	0.0099
1633425_at	Smvt	FBgn0039873	Heatshock	Standard	1.01977	0.388782	2.62299	0.0101
1624236_at	CG1773	FBgn0033439	Heatshock	Standard	0.533342	0.203646	2.61897	0.0102
1626577_at	CG15556	FBgn0039821	Heatshock	Standard	0.479004	0.182917	2.61869	0.0102
1627420_s_at	CG7702	FBgn0038638	Heatshock	Standard	0.365011	0.139343	2.61952	0.0102
1634546_at	Tig	FBgn0011722	Heatshock	Standard	0.3172	0.121047	2.62046	0.0102
1628345_at	Cyp6a9	FBgn0013771	Heatshock	Standard	0.694091	0.265381	2.61545	0.0103
1628984_s_at	HmgZ	FBgn0010228	Heatshock	Standard	0.833035	0.319076	2.61078	0.0104
1625120_at	CG14630 /// CG33082	FBgn0014903	Heatshock	Standard	0.523454	0.200633	2.60902	0.0105
1635878_s_at	CG17571	FBgn0259998	Heatshock	Standard	0.690589	0.265644	2.59968	0.0107
1634699_a_at	CG11919 /// CG18003	FBgn0033564	Heatshock	Standard	0.706552	0.271998	2.59763	0.0108
1623565_at	CG17278	FBgn0046763	Heatshock	Standard	0.590665	0.227558	2.59567	0.0109
1628276_s_at	Bsg	FBgn0261822	Heatshock	Standard	1.03298	0.397966	2.59564	0.0109
1628758_at	CG1774	FBgn0039856	Heatshock	Standard	0.658442	0.253721	2.59514	0.0109
1635812_at	CG16965	FBgn0032387	Heatshock	Standard	0.448189	0.172694	2.59527	0.0109
1636490_at	PGRP-SB1	FBgn0043578	Heatshock	Standard	0.803177	0.309831	2.5923	0.011
1625806_at	Pp1alpha-96A	FBgn0003134	Heatshock	Standard	0.701919	0.271649	2.58391	0.0112
1639439_at	Sclp	FBgn0030357	Heatshock	Standard	0.563205	0.218058	2.58282	0.0112
1627817_at	CG33109	FBgn0053109	Heatshock	Standard	0.692661	0.269056	2.57441	0.0115
1623846_at	disco-r	FBgn0042650	Heatshock	Standard	0.402876	0.156704	2.57094	0.0116
1625026_at	CG3348	FBgn0040609	Heatshock	Standard	0.902303	0.352256	2.5615	0.0119
1629853_at	CG3699	FBgn0040349	Heatshock	Standard	1.04193	0.406677	2.56206	0.0119
1636566_at	CG32368	FBgn0052368	Heatshock	Standard	0.596845	0.233533	2.55572	0.0121
1638775_at	Mdr50	FBgn0010241	Heatshock	Standard	0.531224	0.207911	2.55505	0.0121
1639019_s_at	CG33470	FBgn0053470	Heatshock	Standard	0.994088	0.389339	2.55327	0.0122
1639469_a_at	Pu	FBgn0003162	Heatshock	Standard	0.923797	0.361811	2.55326	0.0122
1639934_at	CG31272	FBgn0051272	Heatshock	Standard	1.03012	0.40371	2.55164	0.0122
1624975_at	CG17028	FBgn0036552	Heatshock	Standard	0.344569	0.135171	2.54913	0.0123
1633540_at	CG8147	FBgn0043791	Heatshock	Standard	1.12003	0.439217	2.55005	0.0123
1639535_at	pgant2	FBgn0031530	Heatshock	Standard	0.22266	0.08731	2.55022	0.0123
1631234_at	CG18173	FBgn0035265	Heatshock	Standard	0.44465	0.174663	2.54576	0.0124
1633535_at	VhaAC39-1	FBgn0028665	Heatshock	Standard	0.765737	0.300855	2.5452	0.0124
1629530_at	IM23	FBgn0034328	Heatshock	Standard	1.0903	0.428661	2.54351	0.0125
1624596_at	CG31463	FBgn0051463	Heatshock	Standard	0.506742	0.199454	2.54065	0.0126
1636311_at	Gpdh	FBgn0001128	Heatshock	Standard	0.864869	0.34041	2.54067	0.0126
1629642_a_at	CG17664	FBgn0034883	Heatshock	Standard	0.54595	0.21503	2.53894	0.0127
1622946_at	CG6908	FBgn0037936	Heatshock	Standard	1.16968	0.463105	2.52574	0.0131
1630375_at	Mec2	FBgn0030993	Heatshock	Standard	0.437433	0.173244	2.52495	0.0131
1636420_at	CG16826	FBgn0032505	Heatshock	Standard	0.47768	0.18914	2.52554	0.0131
1624971_at	CG5254	FBgn0040383	Heatshock	Standard	0.565663	0.224078	2.5244	0.0132
1636383_at	CG13856	FBgn0038959	Heatshock	Standard	0.196528	0.077904	2.5227	0.0132
1641018_s_at	CG8468	FBgn0033913	Heatshock	Standard	0.76805	0.305162	2.51686	0.0134
1641152_at	CG1718	FBgn0031170	Heatshock	Standard	0.469638	0.1865	2.51816	0.0134
1633031_at	CG8299	FBgn0034052	Heatshock	Standard	0.517925	0.206095	2.51303	0.0136
1623298_at	CG6067	FBgn0029828	Heatshock	Standard	0.614515	0.245011	2.50811	0.0137
1635548_s_at	CG30287 /// CG34166	FBgn0050287	Heatshock	Standard	0.77103	0.307117	2.51055	0.0137
1632734_s_at	bnb	FBgn0001090	Heatshock	Standard	0.710281	0.283258	2.50754	0.0138
1629118_at	PGRP-SC2	FBgn0043575	Heatshock	Standard	0.583526	0.233362	2.50052	0.014
1622949_at	peb	FBgn0003053	Heatshock	Standard	0.611368	0.245288	2.49245	0.0143
1635769_at	CG8773	FBgn0038135	Heatshock	Standard	0.561664	0.225403	2.49182	0.0144
1625487_at	CG6839	FBgn0036831	Heatshock	Standard	0.477524	0.192163	2.485	0.0146
1624256_at	CG16857	FBgn0028482	Heatshock	Standard	0.460515	0.185526	2.48221	0.0147
1626081_at	CG8837	FBgn0031520	Heatshock	Standard	0.192159	0.077429	2.48174	0.0147
1626689_at	Cyp6t1	FBgn0031182	Heatshock	Standard	0.462967	0.186508	2.48229	0.0147
1641534_at	CG11842	FBgn0039629	Heatshock	Standard	0.534843	0.215612	2.48058	0.0148
1628800_at	Jon65Aiv	FBgn0250815	Heatshock	Standard	0.558704	0.225752	2.47486	0.015
1626509_at	18w	FBgn0004364	Heatshock	Standard	0.799536	0.323472	2.47174	0.0151
1628639_at	CG5791	FBgn0040582	Heatshock	Standard	0.914356	0.369966	2.47146	0.0151
1638544_at	CG12929	FBgn0033429	Heatshock	Standard	0.307735	0.124402	2.47371	0.0151
1635467_a_at	CG7381	FBgn0038098	Heatshock	Standard	0.279465	0.113873	2.45418	0.0158
1630056_at	CG32054	FBgn0052054	Heatshock	Standard	0.30768	0.125459	2.45244	0.0159
1629726_at	CG10472	FBgn0035670	Heatshock	Standard	0.496555	0.202874	2.4476	0.0161
1626158_s_at	nes	FBgn0026630	Heatshock	Standard	0.718254	0.293958	2.44339	0.0163
1623669_at	CG16836	FBgn0040735	Heatshock	Standard	0.717598	0.293881	2.4418	0.0164
1634684_at	CG7272	FBgn0036501	Heatshock	Standard	0.767604	0.314713	2.43906	0.0165
1636995_at	tgy	FBgn0030984	Heatshock	Standard	0.168569	0.069269	2.43354	0.0167
1623817_at	CG7916	FBgn0028534	Heatshock	Standard	0.999997	0.411165	2.43211	0.0168
1633639_at	Cyp28d1	FBgn0031689	Heatshock	Standard	0.931478	0.383054	2.43171	0.0168
1624945_a_at	CG10910	FBgn0034289	Heatshock	Standard	0.648826	0.267917	2.42174	0.0172
1634406_at	CG32982	FBgn0052982	Heatshock	Standard	-0.22687	0.093657	-2.4224	0.0172
1632652_s_at	CG30022 /// CG40100	FBgn0050022	Heatshock	Standard	0.45044	0.186244	2.41854	0.0174
1639272_at	CG3739	FBgn0038702	Heatshock	Standard	1.28833	0.532938	2.41742	0.0174
1637826_at	CG10623	FBgn0032727	Heatshock	Standard	0.513403	0.21244	2.4167	0.0175
1626766_s_at	daw	FBgn0031461	Heatshock	Standard	0.545634	0.226006	2.41425	0.0176
1636798_at	CG13482	FBgn0036419	Heatshock	Standard	0.838605	0.347332	2.41442	0.0176
1627176_at	CG31431	FBgn0051431	Heatshock	Standard	0.26114	0.108241	2.41259	0.0177
1624017_at	Ahcy89E	FBgn0015011	Heatshock	Standard	0.552674	0.229321	2.41005	0.0178
1623685_at	CG4064	FBgn0261610	Heatshock	Standard	-0.2586	0.107637	-2.4025	0.0181
1623839_at	CG6415	FBgn0032287	Heatshock	Standard	0.387646	0.161285	2.40348	0.0181
1628721_at	CG9864	FBgn0034490	Heatshock	Standard	0.460988	0.191794	2.40356	0.0181
1636885_at	CG17560	FBgn0038450	Heatshock	Standard	0.844733	0.351594	2.40258	0.0181
1636888_a_at	Aph-4	FBgn0016123	Heatshock	Standard	0.920645	0.382984	2.40388	0.0181
1641270_at	CG8745	FBgn0036381	Heatshock	Standard	0.877296	0.365229	2.40205	0.0181
1637788_at	CG31176	FBgn0051176	Heatshock	Standard	-0.20243	0.084473	-2.3963	0.0184
1624137_at	CG11911	FBgn0031249	Heatshock	Standard	0.797595	0.333911	2.38864	0.0188
1635161_at	CG7532	FBgn0261534	Heatshock	Standard	0.648837	0.272477	2.38126	0.0191
1626248_at	CG18547	FBgn0037973	Heatshock	Standard	0.665465	0.279678	2.3794	0.0192
1633844_at	CG31469	FBgn0051469	Heatshock	Standard	0.303485	0.127608	2.37826	0.0193
1638365_at	CG3244	FBgn0031629	Heatshock	Standard	0.843461	0.354573	2.37881	0.0193
1625265_at	CG9119	FBgn0035189	Heatshock	Standard	0.986182	0.415903	2.37118	0.0196
1635110_at	Cyp6a13	FBgn0033304	Heatshock	Standard	0.513587	0.216584	2.3713	0.0196
1627643_at	CG7546 /// Mgstl	FBgn0035793	Heatshock	Standard	0.482666	0.20369	2.36961	0.0197
1631555_at	CG10062	FBgn0034439	Heatshock	Standard	0.209102	0.088347	2.36683	0.0199
1640599_at	ade5	FBgn0020513	Heatshock	Standard	0.792856	0.33494	2.36716	0.0199
1634529_at	CG3290	FBgn0034711	Heatshock	Standard	1.30473	0.551704	2.36491	0.02
1623605_a_at	cbt	FBgn0043364	Heatshock	Standard	0.812318	0.343923	2.36191	0.0201
1639774_at	CG15202	FBgn0030271	Heatshock	Standard	0.579887	0.245461	2.36244	0.0201
1630419_a_at	CG7300	FBgn0032286	Heatshock	Standard	0.383957	0.162607	2.36125	0.0202
1637275_a_at	CG13335	FBgn0261989	Heatshock	Standard	0.903845	0.382976	2.36005	0.0202
1638388_at	CG10559	FBgn0039323	Heatshock	Standard	0.239811	0.101682	2.35844	0.0203
1626324_at	Cyp309a1	FBgn0031432	Heatshock	Standard	0.716848	0.304085	2.35739	0.0204
1635442_a_at	GRHR	FBgn0025595	Heatshock	Standard	0.588803	0.24989	2.35625	0.0204
1627271_at	CG13422 /// CG7655	FBgn0034511	Heatshock	Standard	0.94483	0.401655	2.35234	0.0206
1630741_s_at	PGRP-LB	FBgn0037906	Heatshock	Standard	0.340269	0.14528	2.34217	0.0212
1626093_at	Jon65Aiii	FBgn0035665	Heatshock	Standard	0.460932	0.196969	2.34012	0.0213
1625212_at	CG4653	FBgn0030776	Heatshock	Standard	0.498407	0.213175	2.33802	0.0214
1626718_at	CG33127	FBgn0053127	Heatshock	Standard	0.469012	0.201237	2.33065	0.0218
1636510_a_at	Lsd-1	FBgn0039114	Heatshock	Standard	0.759713	0.326465	2.32709	0.022
1626911_at	CG6495	FBgn0027550	Heatshock	Standard	0.175656	0.075648	2.32202	0.0223
1631523_at	CG10824	FBgn0038865	Heatshock	Standard	0.636471	0.274568	2.31808	0.0225
1631405_at	CG42370	FBgn0259716	Heatshock	Standard	0.334961	0.144715	2.31462	0.0227
1629969_at	CG11426	FBgn0037166	Heatshock	Standard	0.606696	0.262458	2.31159	0.0229
1633130_at	CG34035	FBgn0262004	Heatshock	Standard	0.285537	0.123568	2.31077	0.0229
1632865_s_at	CG12974	FBgn0037065	Heatshock	Standard	0.522655	0.226531	2.30721	0.0231
1629906_s_at	Kaz1-ORFA /// Kaz1-ORFB	FBgn0063924	Heatshock	Standard	0.564861	0.245095	2.30466	0.0233
1623558_at	Cpr49Ae	FBgn0033728	Heatshock	Standard	1.05711	0.460361	2.29626	0.0237
1632755_at	CG31266	FBgn0051266	Heatshock	Standard	0.422515	0.183916	2.29733	0.0237
1625409_at	CG17086	FBgn0262599	Heatshock	Standard	-0.2881	0.125531	-2.2951	0.0238
1639295_at	CG4734	FBgn0033826	Heatshock	Standard	0.766489	0.334723	2.28992	0.0241
1626609_at	CG10006	FBgn0036461	Heatshock	Standard	0.220837	0.09682	2.2809	0.0247
1626664_at	CG3285	FBgn0031522	Heatshock	Standard	0.587433	0.257685	2.27966	0.0248
1625124_at	AttA	FBgn0012042	Heatshock	Standard	0.971188	0.427446	2.27208	0.0252
1636970_at	CG9394	FBgn0034588	Heatshock	Standard	0.447649	0.197098	2.27121	0.0253
1623035_at	NaPi-T	FBgn0016684	Heatshock	Standard	0.354653	0.156308	2.26893	0.0254
1631584_at	CG31189	FBgn0051189	Heatshock	Standard	0.190032	0.083769	2.26853	0.0254
1638325_at	Hn	FBgn0001208	Heatshock	Standard	0.622484	0.274589	2.26696	0.0255
1623416_at	Muc68E	FBgn0053265	Heatshock	Standard	0.481096	0.212652	2.26236	0.0258
1625022_a_at	CG6125	FBgn0038337	Heatshock	Standard	0.581032	0.257274	2.25842	0.0261
1636583_at	CG5932	FBgn0036996	Heatshock	Standard	0.761841	0.338056	2.25359	0.0264
1638636_at	CG12512	FBgn0031703	Heatshock	Standard	0.556079	0.246808	2.25309	0.0264
1629358_s_at	Tsp29Fb	FBgn0032075	Heatshock	Standard	0.554347	0.246201	2.2516	0.0265
1635803_s_at	bowl	FBgn0004893	Heatshock	Standard	0.328083	0.145706	2.25167	0.0265
1638020_at	CG10467	FBgn0035679	Heatshock	Standard	0.578389	0.256822	2.2521	0.0265
1623069_s_at	CG17544	FBgn0032775	Heatshock	Standard	0.477574	0.212271	2.24983	0.0267
1639467_at	Atg8a	FBgn0052672	Heatshock	Standard	0.563857	0.250866	2.24764	0.0268
1638051_at	CG17323	FBgn0032713	Heatshock	Standard	0.662315	0.294855	2.24624	0.0269
1630977_at	CG16771	FBgn0032779	Heatshock	Standard	0.219234	0.097789	2.24191	0.0272
1625304_s_at	CG34301	FBgn0085330	Heatshock	Standard	0.360528	0.160945	2.24007	0.0273
1639262_at	CG11669	FBgn0033296	Heatshock	Standard	1.26145	0.563139	2.24004	0.0273
1631225_at	CG8317	FBgn0034140	Heatshock	Standard	0.689301	0.308118	2.23714	0.0275
1625587_at	Jheh3	FBgn0034406	Heatshock	Standard	0.541029	0.242258	2.23328	0.0278
1636009_at	CG12910	FBgn0033502	Heatshock	Standard	0.171294	0.076731	2.23241	0.0278
1626414_at	Jheh1	FBgn0010053	Heatshock	Standard	1.00169	0.449535	2.22829	0.0281
1627432_at	CG6041	FBgn0029826	Heatshock	Standard	0.282211	0.12674	2.2267	0.0282
1640032_a_at	CG3814 /// TTLL3B	FBgn0025692	Heatshock	Standard	0.433606	0.195352	2.21962	0.0287
1623706_at	CG9498	FBgn0031801	Heatshock	Standard	0.945477	0.426786	2.21534	0.029
1623736_at	trh	FBgn0262139	Heatshock	Standard	0.138692	0.062705	2.21183	0.0293
1623849_s_at	CG6726	FBgn0039049	Heatshock	Standard	0.667199	0.301945	2.20967	0.0294
1629789_at	CG9649	FBgn0038211	Heatshock	Standard	0.516146	0.233738	2.20822	0.0295
1623961_at	Arpc3B	FBgn0065032	Heatshock	Standard	0.300081	0.136045	2.20574	0.0297
1624774_a_at	Fas2	FBgn0000635	Heatshock	Standard	0.370046	0.167764	2.20575	0.0297
1635120_at	CG8446	FBgn0034089	Heatshock	Standard	0.695778	0.316221	2.20029	0.0301
1640409_at	wit	FBgn0024179	Heatshock	Standard	0.519783	0.23717	2.1916	0.0307
1638681_at	pio	FBgn0020521	Heatshock	Standard	0.611009	0.278966	2.19026	0.0308
1636896_a_at	CG12576	FBgn0031190	Heatshock	Standard	0.629857	0.288132	2.186	0.0311
1628328_at	GstE10	FBgn0063499	Heatshock	Standard	0.387989	0.178514	2.17344	0.0321
1633857_at	CG13659	FBgn0039319	Heatshock	Standard	0.527873	0.242911	2.17311	0.0321
1629070_at	CG1208	FBgn0037386	Heatshock	Standard	0.763764	0.351919	2.17029	0.0324
1625780_a_at	CG9812	FBgn0034860	Heatshock	Standard	0.630633	0.290918	2.16773	0.0326
1640337_a_at	Ank2	FBgn0261788	Heatshock	Standard	0.234172	0.108123	2.16579	0.0327
1630593_at	NLaz	FBgn0053126	Heatshock	Standard	0.548074	0.253464	2.16233	0.033
1625651_at	CG18317	FBgn0031359	Heatshock	Standard	0.571324	0.265813	2.14935	0.034
1640825_a_at	Ptx1	FBgn0020912	Heatshock	Standard	0.547127	0.254849	2.14686	0.0342
1627795_at	Ir	FBgn0039061	Heatshock	Standard	0.519771	0.242608	2.14244	0.0346
1629939_a_at	CG1140	FBgn0035298	Heatshock	Standard	0.440335	0.205852	2.13909	0.0349
1625278_s_at	CG31004	FBgn0051004	Heatshock	Standard	0.490535	0.229808	2.13454	0.0352
1629464_a_at	CG32473	FBgn0052473	Heatshock	Standard	0.5988	0.280955	2.1313	0.0355
1638074_at	CG6673	FBgn0035906	Heatshock	Standard	0.392229	0.184312	2.12807	0.0358
1635975_s_at	pncr004:X	FBgn0047095	Heatshock	Standard	0.217676	0.10234	2.12699	0.0359
1639487_at	CG13102	FBgn0032088	Heatshock	Standard	0.454767	0.213878	2.12629	0.0359
1626949_at	CG11158	FBgn0030511	Heatshock	Standard	0.216386	0.101925	2.12298	0.0362
1638858_at	CG42235	FBgn0250757	Heatshock	Standard	0.444159	0.209436	2.12074	0.0364
1639483_s_at	Nep1	FBgn0029843	Heatshock	Standard	0.172796	0.081695	2.11512	0.0369
1625557_at	CG34198	FBgn0085227	Heatshock	Standard	0.356319	0.169036	2.10794	0.0375
1641681_s_at	CG5288	FBgn0035950	Heatshock	Standard	0.65526	0.311261	2.10518	0.0378
1626386_at	Cpr57A /// Obp57d	FBgn0034517	Heatshock	Standard	0.234954	0.111663	2.10414	0.0379
1628927_at	yellow-b	FBgn0032601	Heatshock	Standard	0.229604	0.109304	2.10059	0.0382
1637155_at	CG32407	FBgn0052407	Heatshock	Standard	0.500415	0.238209	2.10074	0.0382
1635724_at	CG14292	FBgn0038658	Heatshock	Standard	0.752465	0.359276	2.09439	0.0388
1624772_at	CG14186	FBgn0036935	Heatshock	Standard	0.489505	0.234226	2.08988	0.0392
1638974_at	CG14963	FBgn0035409	Heatshock	Standard	0.538704	0.258678	2.08253	0.0398
1623491_at	CG15155	FBgn0032669	Heatshock	Standard	0.843759	0.405335	2.08164	0.0399
1625454_at	Gbeta5	FBgn0030011	Heatshock	Standard	0.278478	0.134338	2.07296	0.0407
1641722_at	Reg-2	FBgn0016715	Heatshock	Standard	0.605523	0.292397	2.07089	0.0409
1623564_at	Syx8	FBgn0036643	Heatshock	Standard	0.252934	0.122192	2.06998	0.041
1634731_at	Cyp4p3	FBgn0033397	Heatshock	Standard	0.609513	0.294395	2.07039	0.041
1639101_at	CG9837	FBgn0037635	Heatshock	Standard	0.541557	0.262029	2.06678	0.0413
1624892_s_at	CG11892	FBgn0039313	Heatshock	Standard	0.844097	0.408463	2.06652	0.0414
1626727_at	Mct1	FBgn0023549	Heatshock	Standard	0.319781	0.154772	2.06614	0.0414
1632700_a_at	CG18324	FBgn0033905	Heatshock	Standard	0.363192	0.176908	2.053	0.0427
1641357_at	CG1315	FBgn0026565	Heatshock	Standard	0.372482	0.181885	2.0479	0.0432
1625400_at	Cpr47Ea	FBgn0033597	Heatshock	Standard	-0.31532	0.154598	-2.0396	0.044
1639503_at	betaTub60D	FBgn0003888	Heatshock	Standard	0.473232	0.232155	2.03843	0.0441
1636711_at	CG31265	FBgn0051265	Heatshock	Standard	0.324849	0.159466	2.0371	0.0443
1634162_at	CG40198	FBgn0058198	Heatshock	Standard	0.336115	0.165144	2.03529	0.0445
1639079_at	Adgf-D	FBgn0038172	Heatshock	Standard	0.460678	0.226638	2.03266	0.0447
1639839_s_at	H	FBgn0001169	Heatshock	Standard	0.273414	0.134692	2.02992	0.045
1636630_s_at	CG5091 /// CG5096	FBgn0032234	Heatshock	Standard	0.45784	0.225601	2.02942	0.0451
1633834_at	CG9701	FBgn0036659	Heatshock	Standard	0.418378	0.206319	2.02783	0.0452
1635199_at	rgn	FBgn0261258	Heatshock	Standard	0.569418	0.280949	2.02677	0.0453
1640534_s_at	CaMKII	FBgn0004624	Heatshock	Standard	0.341834	0.168938	2.02343	0.0457
1631370_at	CG30026	FBgn0050026	Heatshock	Standard	0.397638	0.19658	2.02278	0.0458
1637834_at	exex	FBgn0041156	Heatshock	Standard	0.211995	0.105466	2.01009	0.0471
1629324_at	CG6870	FBgn0032652	Heatshock	Standard	0.580891	0.289212	2.00854	0.0473
1635271_at	CG30431	FBgn0050431	Heatshock	Standard	0.478622	0.238347	2.00809	0.0473
1633009_a_at	CG6640	FBgn0262007	Heatshock	Standard	0.484475	0.241893	2.00285	0.0479
1640755_at	Cyp6a8	FBgn0013772	Heatshock	Standard	1.05669	0.527976	2.00141	0.0481
1630083_at	Rab8	FBgn0262518	Heatshock	Standard	0.407291	0.203626	2.00019	0.0482
1625227_at	CG30456	FBgn0050456	Heatshock	Standard	0.259443	0.129912	1.99707	0.0485
1626452_at	CG2121	FBgn0033289	Heatshock	Standard	0.219056	0.109652	1.99775	0.0485
1629055_a_at	Got2	FBgn0001125	Heatshock	Standard	0.609106	0.305298	1.99512	0.0488
1634158_at	Npc2f	FBgn0039154	Heatshock	Standard	0.407129	0.204527	1.99058	0.0493
1624273_at	CG8034	FBgn0031011	Heatshock	Standard	0.211853	0.106547	1.98836	0.0495
1635294_at	CG9312	FBgn0038179	Heatshock	Standard	0.472282	0.237925	1.985	0.0499
1639461_a_at	Itp-r83A	FBgn0010051	High sugar	Standard	-0.49354	0.094061	-5.247	8.7e-07
1624106_at	CG3790	FBgn0033778	High sugar	Standard	0.50254	0.112736	4.45766	2.2e-05
1624721_at	vimar	FBgn0022960	High sugar	Standard	-0.50148	0.113172	-4.4311	2.4e-05
1637516_at	CG15449	FBgn0031146	High sugar	Standard	0.422407	0.099498	4.24537	4.9e-05
1632339_s_at	cher	FBgn0014141	High sugar	Standard	-0.89542	0.235384	-3.8041	0.0002
1633790_at	CG30043	FBgn0050043	High sugar	Standard	-0.61093	0.156128	-3.913	0.0002
1632534_at	CG7448	FBgn0037143	High sugar	Standard	0.429295	0.114697	3.74287	0.0003
1634028_s_at	Fmr1	FBgn0028734	High sugar	Standard	-0.55667	0.147161	-3.7827	0.0003
1624619_s_at	CG18477 /// CG31780	FBgn0028864	High sugar	Standard	0.391498	0.106192	3.68672	0.0004
1632637_at	hiw	FBgn0030600	High sugar	Standard	-0.33533	0.091722	-3.6559	0.0004
1623398_at	CG4830	FBgn0037996	High sugar	Standard	-0.85512	0.236524	-3.6154	0.0005
1632666_at	LanB2	FBgn0002528	High sugar	Standard	-0.91903	0.253641	-3.6233	0.0005
1639839_s_at	H	FBgn0001169	High sugar	Standard	-0.48429	0.134692	-3.5956	0.0005
1639535_at	pgant2	FBgn0031530	High sugar	Standard	-0.31123	0.08731	-3.5647	0.0006
1639803_at	CG5151	FBgn0036576	High sugar	Standard	-0.83798	0.236059	-3.5499	0.0006
1640636_at	Pkcdelta	FBgn0259680	High sugar	Standard	0.369293	0.104443	3.53583	0.0006
1631962_at	MtnD	FBgn0053192	High sugar	Standard	0.96403	0.282901	3.40766	0.0009
1623775_at	CG31089	FBgn0051089	High sugar	Standard	0.561439	0.166094	3.38025	0.001
1633002_at	CG2196	FBgn0039872	High sugar	Standard	-0.83358	0.25082	-3.3234	0.0012
1639542_at	Sema-5c	FBgn0250876	High sugar	Standard	-0.52593	0.158758	-3.3128	0.0013
1635803_s_at	bowl	FBgn0004893	High sugar	Standard	-0.47156	0.145706	-3.2364	0.0016
1630150_s_at	Cg25C	FBgn0000299	High sugar	Standard	-0.90843	0.281981	-3.2216	0.0017
1633935_at	skf	FBgn0262600	High sugar	Standard	-0.50762	0.156989	-3.2335	0.0017
1623144_at	ci	FBgn0004859	High sugar	Standard	-0.59872	0.186858	-3.2041	0.0018
1637041_a_at	CG3332	FBgn0031514	High sugar	Standard	-0.37185	0.115707	-3.2137	0.0018
1640059_at	CG6040	FBgn0038679	High sugar	Standard	-0.4655	0.146013	-3.1881	0.0019
1640598_s_at	l(3)neo38	FBgn0086910	High sugar	Standard	-0.58868	0.187118	-3.146	0.0022
1639229_at	vkg	FBgn0016075	High sugar	Standard	-0.92897	0.296617	-3.1319	0.0023
1629559_s_at	Atet	FBgn0020762	High sugar	Standard	-0.55581	0.178432	-3.115	0.0024
1633432_at	CG9657	FBgn0029950	High sugar	Standard	0.280807	0.090289	3.11009	0.0024
1627986_s_at	PGRP-SC1a /// PGRP-SC1b	FBgn0043576	High sugar	Standard	-1.45449	0.469956	-3.0949	0.0026
1632550_at	unc-5	FBgn0034013	High sugar	Standard	-0.28482	0.092618	-3.0752	0.0027
1630979_at	CG13144	FBgn0032260	High sugar	Standard	0.32195	0.105236	3.05933	0.0028
1628388_at	CG3823	FBgn0029863	High sugar	Standard	-0.36234	0.118879	-3.048	0.0029
1634140_a_at	CG11155	FBgn0039927	High sugar	Standard	0.237731	0.0786	3.02458	0.0032
1634152_at	GstD5	FBgn0010041	High sugar	Standard	0.767268	0.254538	3.01436	0.0033
1625389_at	CG8209	FBgn0035830	High sugar	Standard	-0.39812	0.133527	-2.9815	0.0036
1629464_a_at	CG32473	FBgn0052473	High sugar	Standard	-0.83514	0.280955	-2.9725	0.0037
1635578_at	CG31975	FBgn0051975	High sugar	Standard	0.416041	0.140124	2.96909	0.0037
1627312_at	RpL12	FBgn0034968	High sugar	Standard	-0.47821	0.161288	-2.9649	0.0038
1635295_a_at	lmd	FBgn0039039	High sugar	Standard	0.351536	0.118555	2.96517	0.0038
1626893_at	Gasp	FBgn0026077	High sugar	Standard	-0.74867	0.253706	-2.9509	0.0039
1631552_at	pyr	FBgn0033649	High sugar	Standard	-0.29594	0.100028	-2.9585	0.0039
1626727_at	Mct1	FBgn0023549	High sugar	Standard	-0.45514	0.154772	-2.9407	0.0041
1636154_at	CG30090	FBgn0050090	High sugar	Standard	0.472135	0.161949	2.91533	0.0044
1623441_at	ph-p	FBgn0004861	High sugar	Standard	-0.42446	0.146733	-2.8927	0.0047
1638154_at	CG2187	FBgn0017448	High sugar	Standard	-0.63742	0.221003	-2.8842	0.0048
1628875_at	pain	FBgn0060296	High sugar	Standard	-0.21185	0.073695	-2.8747	0.0049
1640235_at	W	FBgn0003997	High sugar	Standard	-0.38139	0.132517	-2.8781	0.0049
1624543_s_at	springer /Sox100B intron	FBte0000333	High sugar	Standard	-0.70465	0.246493	-2.8587	0.0052
1636524_at	CG34316 /// mRpS10	FBgn0085345	High sugar	Standard	0.644161	0.226825	2.8399	0.0055
1635677_a_at	sty	FBgn0014388	High sugar	Standard	-0.51655	0.182789	-2.8259	0.0057
1639983_at	CG34290	FBgn0085319	High sugar	Standard	0.483847	0.17147	2.82176	0.0058
1640223_a_at	trol	FBgn0261451	High sugar	Standard	-0.41618	0.14894	-2.7943	0.0062
1625778_at	CG4562	FBgn0038740	High sugar	Standard	-0.61297	0.22107	-2.7727	0.0066
1636474_at	CG12602	FBgn0032373	High sugar	Standard	-0.55081	0.198387	-2.7765	0.0066
1627802_s_at	Sur-8	FBgn0038504	High sugar	Standard	-0.6703	0.243452	-2.7533	0.007
1631280_at	CG9095	FBgn0030617	High sugar	Standard	-0.27829	0.101242	-2.7488	0.0071
1635481_a_at	CG6659	FBgn0030946	High sugar	Standard	-0.57713	0.209948	-2.7489	0.0071
1636902_at	CG1840	FBgn0030351	High sugar	Standard	-0.32891	0.120347	-2.733	0.0074
1626309_at	Muc68D	FBgn0036203	High sugar	Standard	-1.50735	0.552022	-2.7306	0.0075
1624609_at	CG31279	FBgn0051279	High sugar	Standard	0.270774	0.099495	2.72148	0.0077
1636240_at	CG7678	FBgn0038613	High sugar	Standard	-0.39875	0.146639	-2.7193	0.0077
1634554_at	GstD8	FBgn0010044	High sugar	Standard	0.311777	0.11516	2.70735	0.008
1622949_at	peb	FBgn0003053	High sugar	Standard	-0.66272	0.245288	-2.7018	0.0081
1641152_at	CG1718	FBgn0031170	High sugar	Standard	-0.50362	0.1865	-2.7004	0.0081
1623736_at	trh	FBgn0262139	High sugar	Standard	-0.16865	0.062705	-2.6896	0.0084
1638905_s_at	CG4839	FBgn0032187	High sugar	Standard	-0.34096	0.12716	-2.6814	0.0086
1631369_at	CG7567	FBgn0039670	High sugar	Standard	-0.41781	0.156078	-2.677	0.0087
1623478_at	SPR	FBgn0029768	High sugar	Standard	-0.57105	0.213588	-2.6736	0.0088
1624774_a_at	Fas2	FBgn0000635	High sugar	Standard	-0.44513	0.167764	-2.6533	0.0093
1637575_at	CG8028	FBgn0031010	High sugar	Standard	-0.30708	0.115761	-2.6527	0.0093
1635987_at	CG12116	FBgn0030041	High sugar	Standard	-0.7651	0.290724	-2.6317	0.0098
1624273_at	CG8034	FBgn0031011	High sugar	Standard	-0.28035	0.106547	-2.6312	0.0099
1626447_at	CG10508	FBgn0037060	High sugar	Standard	0.301667	0.114872	2.62612	0.01
1641738_a_at	CG13636	FBgn0039232	High sugar	Standard	-0.95797	0.365534	-2.6207	0.0101
1632362_at	CG13616	FBgn0039200	High sugar	Standard	0.440147	0.168117	2.61811	0.0102
1640227_at	CG8801	FBgn0028473	High sugar	Standard	-0.79964	0.306314	-2.6105	0.0104
1637359_at	Lsd-2	FBgn0030608	High sugar	Standard	-0.77225	0.296848	-2.6015	0.0107
1639971_at	CG12224	FBgn0037974	High sugar	Standard	0.385248	0.148549	2.59341	0.0109
1626001_at	Nrg	FBgn0002968	High sugar	Standard	-0.23525	0.091429	-2.573	0.0116
1626934_a_at	wb	FBgn0261563	High sugar	Standard	-0.33748	0.131214	-2.572	0.0116
1624310_s_at	CG4753	FBgn0036622	High sugar	Standard	-0.63289	0.247615	-2.5559	0.0121
1627795_at	Ir	FBgn0039061	High sugar	Standard	-0.61857	0.242608	-2.5497	0.0123
1633460_at	CG6034	FBgn0036750	High sugar	Standard	0.401426	0.158044	2.53996	0.0126
1631925_at	Mdr65	FBgn0004513	High sugar	Standard	-0.28672	0.113877	-2.5178	0.0134
1640825_a_at	Ptx1	FBgn0020912	High sugar	Standard	-0.63805	0.254849	-2.5036	0.0139
1626929_at	Cht8	FBgn0034580	High sugar	Standard	-0.54082	0.21617	-2.5018	0.014
1627420_s_at	CG7702	FBgn0038638	High sugar	Standard	-0.34758	0.139343	-2.4944	0.0143
1635769_at	CG8773	FBgn0038135	High sugar	Standard	-0.56199	0.225403	-2.4933	0.0143
1638630_at	CG1983	FBgn0039751	High sugar	Standard	-0.33087	0.133125	-2.4854	0.0146
1623669_at	CG16836	FBgn0040735	High sugar	Standard	0.727533	0.293881	2.4756	0.015
1628579_at	AY122114		High sugar	Standard	0.262895	0.106261	2.47404	0.015
1623846_at	disco-r	FBgn0042650	High sugar	Standard	-0.38687	0.156704	-2.4688	0.0153
1640249_at	CG33173	FBgn0053173	High sugar	Standard	-0.66066	0.270095	-2.446	0.0162
1640009_at	Tom34	FBgn0010812	High sugar	Standard	-0.30129	0.123529	-2.439	0.0165
1635199_at	rgn	FBgn0261258	High sugar	Standard	-0.68426	0.280949	-2.4355	0.0166
1633553_s_at	SP1173	FBgn0035710	High sugar	Standard	-0.42463	0.176062	-2.4118	0.0177
1633280_s_at	CG12581	FBgn0037213	High sugar	Standard	-0.42606	0.177132	-2.4053	0.018
1637063_at	CG33099	FBgn0053099	High sugar	Standard	-0.32356	0.134746	-2.4013	0.0182
1638388_at	CG10559	FBgn0039323	High sugar	Standard	0.244023	0.101682	2.39987	0.0183
1623813_at	CG33307	FBgn0053307	High sugar	Standard	0.576955	0.241281	2.39121	0.0187
1635798_a_at	CG17364	FBgn0036391	High sugar	Standard	0.348466	0.146028	2.38629	0.0189
1628639_at	CG5791	FBgn0040582	High sugar	Standard	0.881647	0.369966	2.38305	0.0191
1633147_at	CG10659	FBgn0032839	High sugar	Standard	0.538885	0.227005	2.37389	0.0195
1639677_at	ppa	FBgn0020257	High sugar	Standard	-0.38457	0.162062	-2.373	0.0196
1627271_at	CG13422 /// CG7655	FBgn0034511	High sugar	Standard	0.952326	0.401655	2.37101	0.0197
1634546_at	Tig	FBgn0011722	High sugar	Standard	-0.28637	0.121047	-2.3657	0.0199
1623416_at	Muc68E	FBgn0053265	High sugar	Standard	-0.50243	0.212652	-2.3627	0.0201
1631302_at	CG16885	FBgn0032538	High sugar	Standard	-0.35994	0.153364	-2.347	0.0209
1630688_at	Hsp83	FBgn0001233	High sugar	Standard	-0.94465	0.405754	-2.3281	0.0219
1638050_s_at	Sox14	FBgn0005612	High sugar	Standard	-0.35991	0.154522	-2.3292	0.0219
1640337_a_at	Ank2	FBgn0261788	High sugar	Standard	-0.25185	0.108123	-2.3293	0.0219
1634403_at	alpha-Adaptin	FBgn0015567	High sugar	Standard	-0.53223	0.228742	-2.3268	0.022
1638862_at	CG15553	FBgn0039817	High sugar	Standard	0.337377	0.145199	2.32356	0.0222
1635675_at	scro	FBgn0028993	High sugar	Standard	-0.22234	0.095945	-2.3173	0.0225
1633439_at	Galpha73B	FBgn0010223	High sugar	Standard	-0.30889	0.133449	-2.3146	0.0227
1639624_at	CG6688	FBgn0039038	High sugar	Standard	0.26748	0.115672	2.3124	0.0228
1633359_a_at	Traf-like	FBgn0030748	High sugar	Standard	-0.27922	0.121714	-2.2941	0.0239
1635757_at	laza	FBgn0037163	High sugar	Standard	-0.34941	0.15285	-2.286	0.0244
1624907_at	Tsp42Ee	FBgn0029506	High sugar	Standard	-0.54534	0.239186	-2.28	0.0247
1634205_at	CG15254	FBgn0028949	High sugar	Standard	-0.46079	0.202353	-2.2772	0.0249
1640355_at	CG5246	FBgn0038484	High sugar	Standard	-0.73907	0.324574	-2.277	0.0249
1626081_at	CG8837	FBgn0031520	High sugar	Standard	0.175763	0.077429	2.26999	0.0254
1630800_s_at	CG34040	FBgn0054040	High sugar	Standard	0.849395	0.374731	2.26668	0.0256
1635467_a_at	CG7381	FBgn0038098	High sugar	Standard	-0.25749	0.113873	-2.2612	0.0259
1638278_s_at	Myo61F	FBgn0010246	High sugar	Standard	-0.61449	0.271738	-2.2613	0.0259
1633238_at			High sugar	Standard	0.506985	0.224282	2.26048	0.026
1637059_s_at	DnaJ-1	FBgn0015657	High sugar	Standard	-0.88167	0.391309	-2.2531	0.0264
1623363_at	CG6432	FBgn0039184	High sugar	Standard	-0.39951	0.177483	-2.251	0.0266
1632207_a_at	p130CAS	FBgn0035101	High sugar	Standard	-0.43689	0.194085	-2.251	0.0266
1625685_at	Invadolysin	FBgn0086359	High sugar	Standard	-0.21194	0.094332	-2.2467	0.0269
1623714_at	CG8620	FBgn0040837	High sugar	Standard	0.466248	0.209489	2.22565	0.0283
1632461_at	CG31233	FBgn0051233	High sugar	Standard	-0.85309	0.383285	-2.2257	0.0283
1628352_a_at	CG8798	FBgn0036892	High sugar	Standard	-0.27176	0.122201	-2.2238	0.0284
1625648_at	CG3868	FBgn0036422	High sugar	Standard	-0.59061	0.267155	-2.2108	0.0293
1626881_at	CG8907	FBgn0038466	High sugar	Standard	-0.42861	0.193781	-2.2118	0.0293
1635383_at	vnd	FBgn0261930	High sugar	Standard	-0.20613	0.093408	-2.2067	0.0296
1631610_at	CG31886	FBgn0032079	High sugar	Standard	-0.40619	0.184222	-2.2049	0.0298
1637703_a_at	Socs36E	FBgn0041184	High sugar	Standard	-0.67576	0.306788	-2.2027	0.0299
1633407_at	CG6959	FBgn0037956	High sugar	Standard	-0.42892	0.195615	-2.1927	0.0306
1634186_a_at	CG17119	FBgn0039045	High sugar	Standard	-0.51681	0.235707	-2.1926	0.0307
1636302_s_at	Su(dx)	FBgn0003557	High sugar	Standard	-0.46561	0.212416	-2.192	0.0307
1640409_at	wit	FBgn0024179	High sugar	Standard	-0.51722	0.23717	-2.1808	0.0315
1625278_s_at	CG31004	FBgn0051004	High sugar	Standard	-0.50068	0.229808	-2.1787	0.0317
1632228_at	CG6733	FBgn0039052	High sugar	Standard	-0.51675	0.238369	-2.1678	0.0325
1637561_at	lectin-33A	FBgn0040096	High sugar	Standard	0.707229	0.326626	2.16526	0.0327
1629062_at	CG13252	FBgn0037016	High sugar	Standard	-0.64415	0.298053	-2.1612	0.0331
1626509_at	18w	FBgn0004364	High sugar	Standard	-0.69758	0.323472	-2.1565	0.0334
1639503_at	betaTub60D	FBgn0003888	High sugar	Standard	-0.50075	0.232155	-2.157	0.0334
1640015_at	CG7053	FBgn0030960	High sugar	Standard	-0.47253	0.219046	-2.1572	0.0334
1630568_at	CG34040	FBgn0054040	High sugar	Standard	0.987128	0.45855	2.15271	0.0337
1632328_at	serp	FBgn0260653	High sugar	Standard	-0.30759	0.142926	-2.1521	0.0338
1631374_at	chico	FBgn0024248	High sugar	Standard	-0.42614	0.198195	-2.1501	0.034
1639397_at	CG9676 /// spheroide	FBgn0030773	High sugar	Standard	-0.43757	0.204441	-2.1403	0.0348
1633535_at	VhaAC39-1	FBgn0028665	High sugar	Standard	-0.64004	0.300855	-2.1274	0.0358
1637928_at	gb /// Oatp58Db	FBgn0039487	High sugar	Standard	-0.40714	0.192139	-2.119	0.0366
1639483_s_at	Nep1	FBgn0029843	High sugar	Standard	-0.17297	0.081695	-2.1172	0.0367
1630027_s_at	Rtnl1	FBgn0053113	High sugar	Standard	-0.47225	0.223634	-2.1117	0.0372
1636566_at	CG32368	FBgn0052368	High sugar	Standard	0.492322	0.233533	2.10815	0.0375
1632865_s_at	CG12974	FBgn0037065	High sugar	Standard	-0.47426	0.226531	-2.0936	0.0388
1632386_at			High sugar	Standard	0.313795	0.150093	2.09067	0.0391
1624454_at	CG10361	FBgn0036208	High sugar	Standard	0.29825	0.14276	2.08917	0.0392
1632613_at	Spn6	FBgn0028983	High sugar	Standard	-0.3959	0.189496	-2.0892	0.0392
1631832_at	Mlc-c	FBgn0004687	High sugar	Standard	-0.43494	0.208311	-2.0879	0.0393
1637192_at	CG16732	FBgn0039086	High sugar	Standard	0.20703	0.09917	2.08763	0.0394
1623229_at	CG7881	FBgn0033048	High sugar	Standard	-0.3255	0.156334	-2.0821	0.0399
1630570_at	CG13003	FBgn0030798	High sugar	Standard	-0.31728	0.152677	-2.0781	0.0403
1623069_s_at	CG17544	FBgn0032775	High sugar	Standard	-0.44062	0.212271	-2.0757	0.0405
1637857_at	lectin-24A	FBgn0040104	High sugar	Standard	-0.49572	0.239767	-2.0675	0.0413
1625985_at	CG31446	FBgn0051446	High sugar	Standard	-0.35554	0.172058	-2.0664	0.0414
1638858_at	CG42235	FBgn0250757	High sugar	Standard	-0.43144	0.209436	-2.06	0.042
1635210_a_at	Ppn	FBgn0003137	High sugar	Standard	-0.56425	0.27438	-2.0565	0.0423
1631468_a_at	tim	FBgn0014396	High sugar	Standard	0.291585	0.142368	2.04811	0.0432
1632160_s_at	CG15279	FBgn0028886	High sugar	Standard	-0.32707	0.159757	-2.0473	0.0433
1631693_at	CG9616	FBgn0038214	High sugar	Standard	0.368415	0.180167	2.04485	0.0435
1626832_at	CG31343	FBgn0051343	High sugar	Standard	-0.72217	0.353595	-2.0424	0.0437
1624159_at	Cyp9h1	FBgn0033775	High sugar	Standard	0.275358	0.134982	2.03997	0.044
1628821_at	CG17027	FBgn0036553	High sugar	Standard	-0.45912	0.225402	-2.0369	0.0443
1630034_at	CG12119	FBgn0030102	High sugar	Standard	-0.30747	0.151175	-2.0339	0.0446
1623484_at	vg	FBgn0003975	High sugar	Standard	0.192097	0.094879	2.02466	0.0456
1626766_s_at	daw	FBgn0031461	High sugar	Standard	-0.45622	0.226006	-2.0186	0.0462
1626908_at	CG8066	FBgn0038243	High sugar	Standard	0.207356	0.102745	2.01815	0.0463
1640236_at	CG4325	FBgn0026878	High sugar	Standard	0.180789	0.089627	2.01714	0.0464
1636196_s_at	CG6891 /// CG6900	FBgn0030955	High sugar	Standard	-0.42595	0.211892	-2.0102	0.0471
1630528_at	CG17751	FBgn0038717	High sugar	Standard	-0.4033	0.200903	-2.0074	0.0474
1623740_at	CG32154	FBgn0052154	High sugar	Standard	0.1533	0.07668	1.99921	0.0483
1624236_at	CG1773	FBgn0033439	High sugar	Standard	0.406842	0.203646	1.99779	0.0485
1639730_at	CG34054	FBgn0054054	High sugar	Standard	0.302631	0.151504	1.99752	0.0485
1628930_at	swi2	FBgn0034262	High sugar	Standard	-0.28325	0.14203	-1.9943	0.0488
1638039_at	CG6048	FBgn0029827	High sugar	Standard	-0.36226	0.181822	-1.9924	0.0491
1640838_s_at	Akap200	FBgn0027932	High sugar	Standard	-0.57408	0.28869	-1.9886	0.0495
1628823_at	CG14120	FBgn0036321	High sugar	Standard	-0.57409	0.288985	-1.9866	0.0497
1623685_at	CG4064	FBgn0261610	High sugar	Standard	0.21378	0.107637	1.98612	0.0498
1637857_at	lectin-24A	FBgn0040104	High sugar-High yeast	Standard	0.715783	0.239767	2.98533	0.0036
1625342_at	CG33282	FBgn0053282	High sugar-High yeast	Standard	-0.41192	0.144951	-2.8418	0.0054
1628599_at	Psf2	FBgn0261976	High sugar-High yeast	Standard	-0.50431	0.177185	-2.8462	0.0054
1628896_a_at	CG4210	FBgn0038302	High sugar-High yeast	Standard	-0.595	0.211314	-2.8157	0.0059
1633540_at	CG8147	FBgn0043791	High sugar-High yeast	Standard	1.16604	0.439217	2.65483	0.0092
1640956_at	CG4725	FBgn0039022	High sugar-High yeast	Standard	-0.28487	0.107336	-2.654	0.0093
1641639_at	esg	FBgn0001981	High sugar-High yeast	Standard	0.230479	0.093335	2.46936	0.0152
1623569_at	CG14906 /// CG14907	FBgn0015351	High sugar-High yeast	Standard	-0.28431	0.118236	-2.4046	0.018
1638021_at	CG4757	FBgn0027584	High sugar-High yeast	Standard	-0.6537	0.283028	-2.3097	0.023
1630404_at	CG34112	FBgn0086608	High sugar-High yeast	Standard	-0.24982	0.112199	-2.2266	0.0282
1629061_s_at	Hsp22 /// Hsp67Bb	FBgn0001223	High sugar-High yeast	Standard	-0.68947	0.309851	-2.2252	0.0283
1640236_at	CG4325	FBgn0026878	High sugar-High yeast	Standard	-0.19921	0.089627	-2.2226	0.0285
1632734_s_at	bnb	FBgn0001090	High sugar-High yeast	Standard	0.621247	0.283258	2.19322	0.0306
1632958_a_at	CG42365	FBgn0259711	High sugar-High yeast	Standard	-0.36873	0.174233	-2.1163	0.0368
1631326_at	Zasp66	FBgn0035917	High sugar-High yeast	Standard	0.362732	0.177448	2.04416	0.0436
1637142_at	CG9547	FBgn0031824	High sugar-High yeast	Standard	-0.40322	0.199034	-2.0259	0.0454
1628830_at	ver	FBgn0262524	High sugar-High yeast	Standard	-0.16995	0.084818	-2.0037	0.0478
1627890_at	GstD10	FBgn0042206	High sugar-High yeast	Standard	-0.28036	0.141293	-1.9843	0.05
1639730_at	CG34054	FBgn0054054	High sugar-High yeast	Standard	-0.30061	0.151504	-1.9842	0.05
1625314_at	CG2022	FBgn0037292	High temperature	Standard	1.46987	0.330363	4.44925	2.2e-05
1634142_at	CG6403	FBgn0039453	High temperature	Standard	-0.60952	0.138047	-4.4153	2.6e-05
1641245_a_at	CG40115	FBgn0058115	High temperature	Standard	-0.80964	0.196507	-4.1202	0.0001
1631017_at	Cpr65Au	FBgn0042119	High temperature	Standard	1.36962	0.355257	3.85528	0.0002
1636600_a_at	Mf	FBgn0038294	High temperature	Standard	1.43979	0.367533	3.91745	0.0002
1624236_at	CG1773	FBgn0033439	High temperature	Standard	0.769123	0.203646	3.77677	0.0003
1628617_at	dro4	FBgn0052282	High temperature	Standard	1.61256	0.42909	3.75809	0.0003
1626345_at	IM4	FBgn0040653	High temperature	Standard	1.12129	0.307483	3.64668	0.0004
1636028_at	CG6723	FBgn0037895	High temperature	Standard	0.48556	0.137589	3.52907	0.0006
1638629_at	Cda9	FBgn0034197	High temperature	Standard	-0.51918	0.146527	-3.5432	0.0006
1630589_at	CG17734	FBgn0037890	High temperature	Standard	1.20301	0.34806	3.45633	0.0008
1631856_a_at	RFeSP	FBgn0021906	High temperature	Standard	0.947051	0.273248	3.46591	0.0008
1632164_at	Scribbled	FBgn0261263	High temperature	Standard	-0.36113	0.104783	-3.4465	0.0008
1633434_at	CG18327	FBgn0033904	High temperature	Standard	0.48306	0.141518	3.41341	0.0009
1630088_at	CG16743	FBgn0032322	High temperature	Standard	0.709059	0.208816	3.39562	0.001
1626452_at	CG2121	FBgn0033289	High temperature	Standard	0.361838	0.109652	3.29989	0.0013
1631584_at	CG31189	FBgn0051189	High temperature	Standard	0.276632	0.083769	3.30233	0.0013
1640736_at	b	FBgn0000153	High temperature	Standard	0.953367	0.288608	3.30333	0.0013
1633272_at	CG9090	FBgn0034497	High temperature	Standard	1.39683	0.429135	3.25498	0.0015
1639019_s_at	CG33470	FBgn0053470	High temperature	Standard	1.27204	0.389339	3.26718	0.0015
1640845_at	CG10581	FBgn0037046	High temperature	Standard	0.37496	0.114564	3.27294	0.0015
1632401_at	CG15747	FBgn0030474	High temperature	Standard	-0.28069	0.08626	-3.254	0.0016
1638301_at	CG8157	FBgn0034010	High temperature	Standard	0.474926	0.147313	3.22392	0.0017
1638207_at	CG15617	FBgn0034151	High temperature	Standard	0.739185	0.231751	3.18956	0.0019
1640809_at	CG12105	FBgn0035241	High temperature	Standard	0.722913	0.227195	3.1819	0.0019
1637072_at	CG11459	FBgn0037396	High temperature	Standard	0.527643	0.166471	3.16958	0.002
1638238_at	CG5778	FBgn0038930	High temperature	Standard	0.960825	0.303464	3.16619	0.002
1628639_at	CG5791	FBgn0040582	High temperature	Standard	1.15	0.369966	3.10839	0.0024
1640052_at	CG15434	FBgn0040705	High temperature	Standard	1.17108	0.377317	3.10371	0.0025
1633589_a_at	CG1552	FBgn0030258	High temperature	Standard	0.527308	0.170509	3.09255	0.0026
1640360_at	IM2	FBgn0025583	High temperature	Standard	0.980699	0.317358	3.0902	0.0026
1625655_at	CG3214	FBgn0031436	High temperature	Standard	0.853386	0.277368	3.07672	0.0027
1634557_at	Rhp	FBgn0026374	High temperature	Standard	-0.29235	0.094939	-3.0794	0.0027
1640181_at	CG13044	FBgn0036599	High temperature	Standard	0.422906	0.13746	3.07659	0.0027
1640632_at	SdhB	FBgn0014028	High temperature	Standard	0.958145	0.311619	3.07473	0.0027
1639476_at	Vago	FBgn0030262	High temperature	Standard	0.745114	0.243215	3.06361	0.0028
1631400_at	Cpr66D	FBgn0052029	High temperature	Standard	0.393949	0.129654	3.03847	0.003
1623813_at	CG33307	FBgn0053307	High temperature	Standard	0.730353	0.241281	3.02698	0.0031
1624721_at	vimar	FBgn0022960	High temperature	Standard	-0.34277	0.113172	-3.0287	0.0031
1627312_at	RpL12	FBgn0034968	High temperature	Standard	-0.48592	0.161288	-3.0127	0.0033
1630979_at	CG13144	FBgn0032260	High temperature	Standard	0.317248	0.105236	3.01465	0.0033
1631307_at	CG11438	FBgn0037164	High temperature	Standard	0.257543	0.086136	2.98998	0.0035
1633673_a_at	ATPsyn-beta	FBgn0010217	High temperature	Standard	0.830903	0.277944	2.98946	0.0035
1636545_at	CheB38c	FBgn0032888	High temperature	Standard	0.356046	0.119148	2.98826	0.0035
1628213_s_at	desat1	FBgn0086687	High temperature	Standard	0.660667	0.222849	2.96464	0.0038
1628328_at	GstE10	FBgn0063499	High temperature	Standard	0.528443	0.178514	2.96024	0.0038
1635161_at	CG7532	FBgn0261534	High temperature	Standard	0.807471	0.272477	2.96345	0.0038
1637857_at	lectin-24A	FBgn0040104	High temperature	Standard	0.711104	0.239767	2.96582	0.0038
1634162_at	CG40198	FBgn0058198	High temperature	Standard	0.487548	0.165144	2.95227	0.0039
1640983_at	CG5909	FBgn0039495	High temperature	Standard	0.258816	0.087926	2.94356	0.004
1636426_at	CG6421	FBgn0025827	High temperature	Standard	0.861115	0.29427	2.92628	0.0042
1639507_at	SdhC	FBgn0037873	High temperature	Standard	0.831501	0.284378	2.92393	0.0043
1622893_at	IM3	FBgn0040736	High temperature	Standard	0.80714	0.277313	2.91057	0.0044
1625430_at	CG14022	FBgn0031700	High temperature	Standard	0.990589	0.345969	2.86323	0.0051
1631660_at	CG15065	FBgn0040734	High temperature	Standard	0.938068	0.32823	2.85796	0.0052
1637561_at	lectin-33A	FBgn0040096	High temperature	Standard	0.928413	0.326626	2.84244	0.0054
1627855_at	yellow-e	FBgn0041711	High temperature	Standard	0.55102	0.194539	2.83244	0.0056
1636490_at	PGRP-SB1	FBgn0043578	High temperature	Standard	0.877682	0.309831	2.83278	0.0056
1630049_at	CG4461	FBgn0035982	High temperature	Standard	1.05705	0.376858	2.80491	0.006
1634243_a_at	CG4673	FBgn0039348	High temperature	Standard	0.92396	0.33147	2.78746	0.0064
1640907_at	Gapdh1	FBgn0001091	High temperature	Standard	0.923383	0.331974	2.78149	0.0065
1627167_a_at	CG40485	FBgn0069973	High temperature	Standard	0.363018	0.130849	2.77433	0.0066
1634207_at	CG16799	FBgn0034538	High temperature	Standard	0.736058	0.265412	2.77326	0.0066
1638325_at	Hn	FBgn0001208	High temperature	Standard	0.757546	0.274589	2.75883	0.0069
1637335_at	fln	FBgn0005633	High temperature	Standard	1.35816	0.499805	2.71738	0.0078
1628608_at	CG17475	FBgn0038481	High temperature	Standard	0.568979	0.20993	2.71033	0.0079
1633834_at	CG9701	FBgn0036659	High temperature	Standard	0.557314	0.206319	2.70123	0.0081
1629906_s_at	Kaz1-ORFA /// Kaz1-ORFB	FBgn0063924	High temperature	Standard	0.661201	0.245095	2.69773	0.0082
1625901_s_at	CG34172	FBgn0085201	High temperature	Standard	0.964866	0.359674	2.68261	0.0085
1631474_s_at	Gpo-1	FBgn0022160	High temperature	Standard	0.904289	0.337029	2.68312	0.0085
1633053_at	IM1	FBgn0034329	High temperature	Standard	1.06886	0.399033	2.67862	0.0086
1632430_at	Tsf1	FBgn0022355	High temperature	Standard	0.947296	0.354191	2.67453	0.0087
1636383_at	CG13856	FBgn0038959	High temperature	Standard	0.208195	0.077904	2.67246	0.0088
1629798_at	CG34365	FBgn0085394	High temperature	Standard	0.269018	0.100869	2.667	0.0089
1625174_at	CG15067	FBgn0034331	High temperature	Standard	0.852193	0.320006	2.66305	0.009
1629317_at	Nplp3	FBgn0042201	High temperature	Standard	1.42704	0.540301	2.64119	0.0096
1627227_at	Pglym78	FBgn0014869	High temperature	Standard	0.504643	0.192053	2.62762	0.01
1633264_at	CG13024	FBgn0036665	High temperature	Standard	0.236693	0.090134	2.62603	0.01
1636266_at	psh	FBgn0030926	High temperature	Standard	0.373432	0.142689	2.61711	0.0102
1630948_s_at	Doc3-element	FBte0001140	High temperature	Standard	-0.32814	0.125546	-2.6137	0.0103
1634893_at	Gpdh	FBgn0001128	High temperature	Standard	1.14469	0.437723	2.61511	0.0103
1630886_at	SelR	FBgn0037847	High temperature	Standard	0.366842	0.140386	2.6131	0.0104
1634310_at	TpnC4	FBgn0033027	High temperature	Standard	1.10933	0.427537	2.59471	0.0109
1638567_at	CG1092	FBgn0037228	High temperature	Standard	0.471256	0.181796	2.59223	0.011
1640978_at	CG14567	FBgn0037126	High temperature	Standard	0.48	0.185592	2.58632	0.0111
1632121_a_at	Zasp66	FBgn0035917	High temperature	Standard	0.823738	0.319457	2.57856	0.0114
1635140_at	CG15515	FBgn0039719	High temperature	Standard	0.461725	0.179138	2.57748	0.0114
1635343_a_at	CkIIalpha-i3	FBgn0025676	High temperature	Standard	-0.34203	0.132633	-2.5787	0.0114
1626446_a_at	Mlc1	FBgn0002772	High temperature	Standard	0.881917	0.343194	2.56973	0.0117
1634788_at	CG4872	FBgn0030799	High temperature	Standard	0.234169	0.091176	2.56832	0.0117
1631639_at	TpnC47D	FBgn0010423	High temperature	Standard	0.55699	0.217456	2.56139	0.0119
1623151_a_at	CG2010	FBgn0039667	High temperature	Standard	0.62218	0.244578	2.54389	0.0125
1641059_at	Ca-P60A	FBgn0004551	High temperature	Standard	0.98139	0.387382	2.53339	0.0128
1628087_s_at	CG10200	FBgn0033968	High temperature	Standard	0.436446	0.172311	2.53289	0.0129
1636526_at	CG9451	FBgn0036876	High temperature	Standard	0.824474	0.326648	2.52404	0.0132
1637997_at	CG32155	FBgn0052155	High temperature	Standard	0.338231	0.134553	2.51374	0.0135
1624986_at	CG9836	FBgn0037637	High temperature	Standard	0.62731	0.250166	2.50757	0.0138
1633459_a_at	fau	FBgn0020439	High temperature	Standard	0.976522	0.390169	2.50282	0.0139
1622912_at	Ucp4A	FBgn0030872	High temperature	Standard	0.422633	0.169745	2.48981	0.0144
1625780_a_at	CG9812	FBgn0034860	High temperature	Standard	0.724063	0.290918	2.48889	0.0145
1629383_a_at	Zasp66	FBgn0035917	High temperature	Standard	0.913487	0.368352	2.47993	0.0148
1631145_at	CG32073	FBgn0052073	High temperature	Standard	0.376937	0.152008	2.47972	0.0148
1625825_at	BM-40-SPARC	FBgn0026562	High temperature	Standard	0.671574	0.271906	2.46987	0.0152
1624454_at	CG10361	FBgn0036208	High temperature	Standard	0.352329	0.14276	2.46799	0.0153
1626386_at	Cpr57A /// Obp57d	FBgn0034517	High temperature	Standard	0.27531	0.111663	2.46556	0.0154
1628173_at	CG17189	FBgn0039485	High temperature	Standard	0.559357	0.227706	2.45649	0.0158
1635975_s_at	pncr004:X	FBgn0047095	High temperature	Standard	0.251291	0.10234	2.45544	0.0158
1624969_s_at	CG42319	FBgn0259219	High temperature	Standard	0.876261	0.358514	2.44415	0.0163
1631167_at	CG5023	FBgn0038774	High temperature	Standard	0.713803	0.292035	2.44423	0.0163
1627018_s_at	ATPsyn-gamma	FBgn0020235	High temperature	Standard	0.71421	0.2926	2.44091	0.0164
1635919_at	CG13255	FBgn0040636	High temperature	Standard	0.713171	0.292077	2.44172	0.0164
1632755_at	CG31266	FBgn0051266	High temperature	Standard	0.44624	0.183916	2.42633	0.017
1626536_at	CG6776	FBgn0035904	High temperature	Standard	0.709859	0.293053	2.42228	0.0172
1640458_at	CG11211	FBgn0033067	High temperature	Standard	0.61894	0.255463	2.42282	0.0172
1628541_at	Takl1	FBgn0046689	High temperature	Standard	-0.27897	0.115652	-2.4122	0.0177
1634184_a_at	jp	FBgn0032129	High temperature	Standard	0.446695	0.186272	2.39809	0.0183
1634084_at	CG4213	FBgn0031251	High temperature	Standard	0.6404	0.268384	2.38614	0.0189
1639774_at	CG15202	FBgn0030271	High temperature	Standard	0.583325	0.245461	2.37644	0.0194
1633088_at	CG4733	FBgn0038744	High temperature	Standard	0.461213	0.195307	2.36147	0.0201
1625026_at	CG3348	FBgn0040609	High temperature	Standard	0.830516	0.352256	2.3577	0.0203
1641337_at	CG11617	FBgn0031232	High temperature	Standard	0.310023	0.131674	2.35448	0.0205
1623669_at	CG16836	FBgn0040735	High temperature	Standard	0.690931	0.293881	2.35106	0.0207
1633790_at	CG30043	FBgn0050043	High temperature	Standard	-0.36589	0.156128	-2.3435	0.0211
1631993_s_at	Ald	FBgn0000064	High temperature	Standard	0.700167	0.299527	2.33757	0.0214
1626524_at	CG16996	FBgn0032412	High temperature	Standard	0.440641	0.189037	2.33098	0.0218
1641234_at	CG16997	FBgn0032413	High temperature	Standard	0.586672	0.253228	2.31678	0.0226
1623900_a_at	CG14935	FBgn0032382	High temperature	Standard	0.679611	0.294142	2.31049	0.0229
1640126_at	CG8249	FBgn0034045	High temperature	Standard	0.379241	0.164419	2.30655	0.0231
1638051_at	CG17323	FBgn0032713	High temperature	Standard	0.678303	0.294855	2.30046	0.0235
1629530_at	IM23	FBgn0034328	High temperature	Standard	0.984253	0.428661	2.29611	0.0238
1641191_s_at	Ugt36Bc	FBgn0040260	High temperature	Standard	0.550465	0.240018	2.29343	0.0239
1624892_s_at	CG11892	FBgn0039313	High temperature	Standard	0.936265	0.408463	2.29217	0.024
1625266_at	Ag5r	FBgn0015010	High temperature	Standard	0.58546	0.256606	2.28155	0.0246
1634939_at	CG13077	FBgn0032810	High temperature	Standard	0.345513	0.151494	2.2807	0.0247
1641071_at	CG8343	FBgn0040502	High temperature	Standard	0.627678	0.275592	2.27756	0.0249
1635688_at	CG15210	FBgn0040850	High temperature	Standard	0.326284	0.143514	2.27353	0.0251
1633675_at	CG30008	FBgn0050008	High temperature	Standard	0.95174	0.420204	2.26495	0.0257
1639252_s_at	CG11876	FBgn0039635	High temperature	Standard	0.784664	0.346534	2.26432	0.0257
1639594_at	CG40485	FBgn0069973	High temperature	Standard	0.486218	0.215603	2.25515	0.0263
1636145_at	CG7219	FBgn0031973	High temperature	Standard	0.306982	0.136469	2.24946	0.0267
1628882_at	CG7378	FBgn0030976	High temperature	Standard	0.853216	0.379536	2.24805	0.0268
1631867_at	Idgf5	FBgn0064237	High temperature	Standard	0.37601	0.167312	2.24736	0.0268
1628758_at	CG1774	FBgn0039856	High temperature	Standard	0.569676	0.253721	2.24528	0.027
1637269_at	CG6310	FBgn0036121	High temperature	Standard	-0.31886	0.142507	-2.2375	0.0275
1616608_a_at	Gpdh	FBgn0001128	High temperature	Standard	0.73824	0.330155	2.23604	0.0276
1637454_a_at	Obp19a	FBgn0031109	High temperature	Standard	0.347455	0.155636	2.23249	0.0278
1637626_at	CG15412	FBgn0031528	High temperature	Standard	0.353404	0.15872	2.22659	0.0282
1638789_at	fau	FBgn0020439	High temperature	Standard	0.856167	0.384353	2.22755	0.0282
1639469_a_at	Pu	FBgn0003162	High temperature	Standard	0.805673	0.361811	2.22678	0.0282
1628643_at	CG31267	FBgn0051267	High temperature	Standard	0.454116	0.204228	2.22357	0.0284
1638472_at	Cpr62Bb	FBgn0035280	High temperature	Standard	0.550848	0.247995	2.22121	0.0286
1638862_at	CG15553	FBgn0039817	High temperature	Standard	0.320484	0.145199	2.20721	0.0296
1641581_at	Tm1	FBgn0003721	High temperature	Standard	0.469505	0.213294	2.20121	0.03
1627577_at	CG7409	FBgn0035817	High temperature	Standard	1.09725	0.501034	2.18997	0.0309
1628080_at	GIIIspla2	FBgn0030013	High temperature	Standard	-0.6513	0.298041	-2.1853	0.0312
1630299_at	CG17325 /// CG42305	FBgn0040993	High temperature	Standard	1.01548	0.464808	2.18474	0.0312
1635383_at	vnd	FBgn0261930	High temperature	Standard	-0.20417	0.093408	-2.1858	0.0312
1637246_a_at	CG32627	FBgn0052627	High temperature	Standard	0.526667	0.241333	2.18233	0.0314
1627643_at	CG7546 /// Mgstl	FBgn0035793	High temperature	Standard	0.443905	0.20369	2.17932	0.0317
1627669_at	CG1791	FBgn0030163	High temperature	Standard	0.318821	0.146547	2.17556	0.0319
1628927_at	yellow-b	FBgn0032601	High temperature	Standard	0.237091	0.109304	2.16909	0.0324
1632550_at	unc-5	FBgn0034013	High temperature	Standard	-0.20075	0.092618	-2.1675	0.0326
1624256_at	CG16857	FBgn0028482	High temperature	Standard	0.400898	0.185526	2.16087	0.0331
1627499_at	CG2016	FBgn0250839	High temperature	Standard	0.35509	0.164475	2.15893	0.0332
1633499_at	retinin	FBgn0040074	High temperature	Standard	1.03907	0.481402	2.15844	0.0333
1638974_at	CG14963	FBgn0035409	High temperature	Standard	0.557892	0.258678	2.1567	0.0334
1638074_at	CG6673	FBgn0035906	High temperature	Standard	0.396703	0.184312	2.15235	0.0338
1635548_s_at	CG30287 /// CG34166	FBgn0050287	High temperature	Standard	0.659528	0.307117	2.14748	0.0342
1638226_at	CG10562	FBgn0039326	High temperature	Standard	0.554073	0.258072	2.14697	0.0342
1640009_at	Tom34	FBgn0010812	High temperature	Standard	-0.26524	0.123529	-2.1472	0.0342
1629955_at	CG13309	FBgn0035933	High temperature	Standard	0.873161	0.406952	2.14561	0.0343
1638562_a_at	Cyp6d5	FBgn0038194	High temperature	Standard	0.698547	0.325715	2.14465	0.0344
1639596_at	CG7781	FBgn0032021	High temperature	Standard	0.682173	0.318837	2.13957	0.0348
1627271_at	CG13422 /// CG7655	FBgn0034511	High temperature	Standard	0.855019	0.401655	2.12874	0.0357
1628150_a_at	CG9449	FBgn0036875	High temperature	Standard	0.28662	0.134671	2.12829	0.0358
1629745_at	CG6439	FBgn0038922	High temperature	Standard	0.795748	0.373855	2.1285	0.0358
1623265_at	CG10513	FBgn0039311	High temperature	Standard	1.10413	0.519243	2.12643	0.0359
1640556_at	CG14606	FBgn0037485	High temperature	Standard	0.292092	0.137579	2.12308	0.0362
1628498_at	obst-E	FBgn0031737	High temperature	Standard	0.267444	0.126001	2.12255	0.0363
1629086_s_at	SdhA	FBgn0261439	High temperature	Standard	0.785737	0.370334	2.1217	0.0363
1631370_at	CG30026	FBgn0050026	High temperature	Standard	0.416507	0.19658	2.11876	0.0366
1634684_at	CG7272	FBgn0036501	High temperature	Standard	0.663012	0.314713	2.10672	0.0376
1625082_a_at	CG7882	FBgn0033047	High temperature	Standard	0.664415	0.315609	2.10518	0.0378
1631351_s_at	CG12118	FBgn0030101	High temperature	Standard	0.683246	0.325324	2.1002	0.0382
1629691_at	CG5028	FBgn0039358	High temperature	Standard	0.839322	0.400062	2.09798	0.0384
1637129_at	GstE3	FBgn0063497	High temperature	Standard	0.792647	0.378019	2.09684	0.0385
1630501_a_at	Strn-Mlck	FBgn0013988	High temperature	Standard	0.864295	0.412635	2.09458	0.0387
1628446_at	MtnC	FBgn0038790	High temperature	Standard	0.704175	0.336539	2.0924	0.0389
1637067_at	CG6074	FBgn0039486	High temperature	Standard	0.38681	0.185163	2.08902	0.0392
1638365_at	CG3244	FBgn0031629	High temperature	Standard	0.740905	0.354573	2.08957	0.0392
1633540_at	CG8147	FBgn0043791	High temperature	Standard	0.913773	0.439217	2.08046	0.04
1626641_s_at	glob1	FBgn0027657	High temperature	Standard	0.588097	0.283202	2.0766	0.0404
1623491_at	CG15155	FBgn0032669	High temperature	Standard	0.841213	0.405335	2.07535	0.0405
1629443_at	CG12655	FBgn0031080	High temperature	Standard	0.171987	0.082946	2.07349	0.0407
1622974_at	CG4000	FBgn0038820	High temperature	Standard	0.811658	0.391874	2.07122	0.0409
1634106_at	CG11686	FBgn0040551	High temperature	Standard	0.468595	0.226215	2.07146	0.0409
1634551_at	CG6188	FBgn0038074	High temperature	Standard	1.30523	0.630909	2.0688	0.0411
1636163_at	Arr1	FBgn0000120	High temperature	Standard	0.729985	0.353427	2.06545	0.0415
1639839_s_at	H	FBgn0001169	High temperature	Standard	-0.27722	0.134692	-2.0582	0.0422
1623687_at	CG15199	FBgn0030270	High temperature	Standard	0.647981	0.315537	2.05358	0.0426
1628677_at	Pkcdelta	FBgn0259680	High temperature	Standard	0.474261	0.232253	2.042	0.0438
1630612_at	CG17636	FBgn0025837	High temperature	Standard	-0.25866	0.126761	-2.0406	0.0439
1626700_at	Act88F	FBgn0000047	High temperature	Standard	1.18498	0.583915	2.02938	0.0451
1633795_a_at	CG17124	FBgn0032297	High temperature	Standard	0.553426	0.273095	2.02649	0.0454
1635886_s_at	blood	FBte0000279	High temperature	Standard	0.41015	0.202465	2.02578	0.0455
1641212_a_at	Fhos	FBgn0261259	High temperature	Standard	0.443797	0.219148	2.0251	0.0455
1635294_at	CG9312	FBgn0038179	High temperature	Standard	0.48128	0.237925	2.02282	0.0458
1635798_a_at	CG17364	FBgn0036391	High temperature	Standard	0.295017	0.146028	2.02027	0.046
1638764_at	CG13516	FBgn0040658	High temperature	Standard	0.177402	0.087835	2.01971	0.0461
1639498_a_at	ap	FBgn0000099	High temperature	Standard	0.290283	0.143787	2.01884	0.0462
1629385_s_at	Pmi	FBgn0044419	High temperature	Standard	-0.20728	0.102746	-2.0174	0.0463
1631801_at	CG15044	FBgn0030928	High temperature	Standard	-0.36706	0.182139	-2.0153	0.0466
1623558_at	Cpr49Ae	FBgn0033728	High temperature	Standard	0.926775	0.460361	2.01315	0.0468
1638938_at	CG9418	FBgn0026582	High temperature	Standard	-0.37917	0.188548	-2.011	0.047
1638763_at	Fhos	FBgn0261259	High temperature	Standard	0.851619	0.424309	2.00707	0.0474
1625633_a_at	Argk	FBgn0000116	High temperature	Standard	0.771804	0.385883	2.0001	0.0482
1623666_at	CG10516	FBgn0036549	High temperature	Standard	0.580173	0.290325	1.99836	0.0484
1624130_at	Obp56h	FBgn0034475	High temperature	Standard	0.373735	0.187039	1.99817	0.0484
1628964_at	CG4804	FBgn0032178	High temperature	Standard	0.200537	0.100714	1.99114	0.0492
1633536_at	CG4630	FBgn0033809	High temperature	Standard	0.162395	0.081637	1.98922	0.0494
1629184_at	CG3819	FBgn0036833	High temperature	Standard	0.505437	0.25447	1.98624	0.0497
1625487_at	CG6839	FBgn0036831	High yeast	Standard	0.763703	0.192163	3.97425	0.0001
1629633_at	CG15255	FBgn0028950	High yeast	Standard	1.00381	0.237882	4.2198	0.0001
1632600_at	CG34232	FBgn0085261	High yeast	Standard	0.913774	0.226244	4.03889	0.0001
1634935_a_at	CG1648	FBgn0033446	High yeast	Standard	1.1918	0.310742	3.83533	0.0002
1637857_at	lectin-24A	FBgn0040104	High yeast	Standard	0.913995	0.239767	3.81202	0.0002
1632734_s_at	bnb	FBgn0001090	High yeast	Standard	1.05684	0.283258	3.73101	0.0003
1623601_at	Amyrel	FBgn0020506	High yeast	Standard	-0.79225	0.216405	-3.6609	0.0004
1638361_at	CG12374	FBgn0033774	High yeast	Standard	0.869842	0.23853	3.64668	0.0004
1638377_x_at	AGO1 /// CG30025 /// CG30031 /// deltaTry /// gammaTry	FBgn0262739	High yeast	Standard	1.3901	0.394258	3.52585	0.0006
1637492_at	epsilonTry	FBgn0010425	High yeast	Standard	0.97396	0.277705	3.50718	0.0007
1639737_at	CG34330	FBgn0085359	High yeast	Standard	0.788277	0.227	3.47259	0.0008
1626093_at	Jon65Aiii	FBgn0035665	High yeast	Standard	0.673428	0.196969	3.41895	0.0009
1639397_at	CG9676 /// spheroide	FBgn0030773	High yeast	Standard	0.699766	0.204441	3.42282	0.0009
1636600_a_at	Mf	FBgn0038294	High yeast	Standard	1.24928	0.367533	3.39911	0.001
1640632_at	SdhB	FBgn0014028	High yeast	Standard	1.03966	0.311619	3.33632	0.0012
1624437_s_at	AGO1 /// CG30025 /// CG30031 /// deltaTry /// gammaTry	FBgn0262739	High yeast	Standard	1.28436	0.390025	3.29302	0.0014
1634243_a_at	CG4673	FBgn0039348	High yeast	Standard	1.08553	0.33147	3.27488	0.0015
1625129_at	CG1946	FBgn0033216	High yeast	Standard	0.719589	0.221846	3.24365	0.0016
1633795_a_at	CG17124	FBgn0032297	High yeast	Standard	0.882069	0.273095	3.22989	0.0017
1624137_at	CG11911	FBgn0031249	High yeast	Standard	1.0718	0.333911	3.20983	0.0018
1624986_at	CG9836	FBgn0037637	High yeast	Standard	0.796205	0.250166	3.1827	0.0019
1639394_at	m1	FBgn0002578	High yeast	Standard	0.619331	0.194083	3.19107	0.0019
1629181_at	CG33494	FBgn0053494	High yeast	Standard	0.756866	0.239019	3.16655	0.002
1624824_at	Jon74E	FBgn0023197	High yeast	Standard	0.751511	0.238427	3.15196	0.0021
1625314_at	CG2022	FBgn0037292	High yeast	Standard	1.03209	0.330363	3.1241	0.0023
1627463_at	Damm	FBgn0033659	High yeast	Standard	0.780481	0.250078	3.12095	0.0024
1636420_at	CG16826	FBgn0032505	High yeast	Standard	0.589419	0.18914	3.11632	0.0024
1629565_s_at	CG30160 /// Tsp42Eb	FBgn0050160	High yeast	Standard	0.757042	0.245408	3.08483	0.0026
1639923_at	CG30502	FBgn0050502	High yeast	Standard	0.428353	0.138678	3.08883	0.0026
1640505_at	CG42351	FBgn0259682	High yeast	Standard	0.698385	0.226568	3.08245	0.0027
1634989_at	Acon	FBgn0010100	High yeast	Standard	1.10488	0.359812	3.07073	0.0028
1636910_at	CG13704	FBgn0035583	High yeast	Standard	0.629242	0.20621	3.05146	0.0029
1636163_at	Arr1	FBgn0000120	High yeast	Standard	1.06395	0.353427	3.01038	0.0033
1638661_at	yip7	FBgn0040060	High yeast	Standard	0.566221	0.188141	3.00955	0.0033
1635109_at	CG5888	FBgn0028523	High yeast	Standard	0.234044	0.077926	3.00343	0.0034
1638207_at	CG15617	FBgn0034151	High yeast	Standard	0.694831	0.231751	2.99818	0.0034
1631856_a_at	RFeSP	FBgn0021906	High yeast	Standard	0.817221	0.273248	2.99077	0.0035
1623761_at	CG15347	FBgn0030040	High yeast	Standard	0.628412	0.210759	2.98165	0.0036
1636028_at	CG6723	FBgn0037895	High yeast	Standard	0.404326	0.137589	2.93866	0.0041
1625825_at	BM-40-SPARC	FBgn0026562	High yeast	Standard	0.797381	0.271906	2.93256	0.0042
1633272_at	CG9090	FBgn0034497	High yeast	Standard	1.25575	0.429135	2.92625	0.0042
1625655_at	CG3214	FBgn0031436	High yeast	Standard	0.809703	0.277368	2.91923	0.0043
1629313_at	CG8661	FBgn0030837	High yeast	Standard	0.715128	0.244498	2.92489	0.0043
1636545_at	CheB38c	FBgn0032888	High yeast	Standard	0.347964	0.119148	2.92043	0.0043
1638039_at	CG6048	FBgn0029827	High yeast	Standard	0.529782	0.181822	2.91374	0.0044
1633088_at	CG4733	FBgn0038744	High yeast	Standard	0.565997	0.195307	2.89798	0.0046
1635442_a_at	GRHR	FBgn0025595	High yeast	Standard	0.721977	0.24989	2.88918	0.0047
1629691_at	CG5028	FBgn0039358	High yeast	Standard	1.15276	0.400062	2.88145	0.0048
1629184_at	CG3819	FBgn0036833	High yeast	Standard	0.733146	0.25447	2.88107	0.0049
1630051_at	Tsp42Ec	FBgn0033124	High yeast	Standard	0.564156	0.195894	2.8799	0.0049
1629086_s_at	SdhA	FBgn0261439	High yeast	Standard	1.06361	0.370334	2.87203	0.005
1632121_a_at	Zasp66	FBgn0035917	High yeast	Standard	0.912013	0.319457	2.85489	0.0052
1626386_at	Cpr57A /// Obp57d	FBgn0034517	High yeast	Standard	0.317509	0.111663	2.84347	0.0054
1634846_a_at	l(1)G0156	FBgn0027291	High yeast	Standard	0.944672	0.33248	2.84129	0.0054
1633540_at	CG8147	FBgn0043791	High yeast	Standard	1.24653	0.439217	2.83807	0.0055
1636570_at	mex1	FBgn0004228	High yeast	Standard	0.671658	0.237899	2.82329	0.0057
1635446_at	CG15043	FBgn0030929	High yeast	Standard	0.885809	0.314887	2.81311	0.0059
1629383_a_at	Zasp66	FBgn0035917	High yeast	Standard	1.03246	0.368352	2.80292	0.0061
1626536_at	CG6776	FBgn0035904	High yeast	Standard	0.81814	0.293053	2.79178	0.0063
1629745_at	CG6439	FBgn0038922	High yeast	Standard	1.04414	0.373855	2.79291	0.0063
1628608_at	CG17475	FBgn0038481	High yeast	Standard	0.582202	0.20993	2.77331	0.0066
1633589_a_at	CG1552	FBgn0030258	High yeast	Standard	0.472098	0.170509	2.76876	0.0067
1639744_at	Pde1C	FBgn0259225	High yeast	Standard	0.561986	0.203054	2.76767	0.0067
1629007_at	CG8952	FBgn0030688	High yeast	Standard	0.565382	0.204377	2.76637	0.0068
1624342_at	CG10911	FBgn0034295	High yeast	Standard	0.751528	0.272365	2.75927	0.0069
1625430_at	CG14022	FBgn0031700	High yeast	Standard	0.953922	0.345969	2.75724	0.0069
1634076_at	CG12057	FBgn0030098	High yeast	Standard	0.816375	0.295789	2.75999	0.0069
1628800_at	Jon65Aiv	FBgn0250815	High yeast	Standard	0.620029	0.225752	2.74651	0.0071
1637335_at	fln	FBgn0005633	High yeast	Standard	1.37305	0.499805	2.74717	0.0071
1641071_at	CG8343	FBgn0040502	High yeast	Standard	0.753329	0.275592	2.73349	0.0074
1628643_at	CG31267	FBgn0051267	High yeast	Standard	0.557099	0.204228	2.72783	0.0075
1641125_at	CG1942	FBgn0033215	High yeast	Standard	0.955829	0.351036	2.72288	0.0076
1630083_at	Rab8	FBgn0262518	High yeast	Standard	0.552516	0.203626	2.71339	0.0078
1630589_at	CG17734	FBgn0037890	High yeast	Standard	0.942714	0.34806	2.70848	0.008
1623972_a_at	CG4538	FBgn0038745	High yeast	Standard	0.803315	0.297721	2.69822	0.0082
1633446_s_at	CG6981	FBgn0036945	High yeast	Standard	0.545428	0.203367	2.68199	0.0086
1636813_s_at	CG3731	FBgn0038271	High yeast	Standard	0.819596	0.305829	2.67992	0.0086
1632431_s_at	Ance	FBgn0012037	High yeast	Standard	0.727138	0.272117	2.67216	0.0088
1637454_a_at	Obp19a	FBgn0031109	High yeast	Standard	0.413451	0.155636	2.65653	0.0092
1624583_at	CG6115	FBgn0040985	High yeast	Standard	0.772064	0.290907	2.65399	0.0093
1634186_a_at	CG17119	FBgn0039045	High yeast	Standard	0.625608	0.235707	2.65418	0.0093
1624704_at	CG4741	FBgn0035040	High yeast	Standard	0.242531	0.091614	2.64732	0.0094
1627958_at	CG30269	FBgn0050269	High yeast	Standard	0.594384	0.224705	2.64517	0.0095
1640736_at	b	FBgn0000153	High yeast	Standard	0.762612	0.288608	2.64238	0.0096
1632575_at	CG34176	FBgn0085205	High yeast	Standard	0.643953	0.244086	2.63822	0.0097
1639507_at	SdhC	FBgn0037873	High yeast	Standard	0.74954	0.284378	2.63572	0.0097
1636382_at	CG17574	FBgn0033777	High yeast	Standard	0.598501	0.227714	2.6283	0.0099
1637350_at	CG31086	FBgn0051086	High yeast	Standard	0.735737	0.280036	2.6273	0.01
1638593_a_at	ND75	FBgn0017566	High yeast	Standard	0.785921	0.299887	2.62072	0.0101
1630501_a_at	Strn-Mlck	FBgn0013988	High yeast	Standard	1.08056	0.412635	2.61868	0.0102
1626767_at	Tsp2A	FBgn0024361	High yeast	Standard	0.460296	0.176102	2.6138	0.0103
1633031_at	CG8299	FBgn0034052	High yeast	Standard	0.538844	0.206095	2.61453	0.0103
1639478_at	CG5091 /// CG5096	FBgn0032234	High yeast	Standard	0.60189	0.230551	2.61067	0.0104
1630375_at	Mec2	FBgn0030993	High yeast	Standard	0.451143	0.173244	2.60409	0.0106
1631326_at	Zasp66	FBgn0035917	High yeast	Standard	0.461139	0.177448	2.59873	0.0108
1629476_at	CG7542	FBgn0036738	High yeast	Standard	0.631304	0.244439	2.58267	0.0113
1634250_at	Act57B	FBgn0000044	High yeast	Standard	0.775779	0.301584	2.57235	0.0116
1631148_at	CG9673	FBgn0030775	High yeast	Standard	0.578569	0.225543	2.56523	0.0118
1629358_s_at	Tsp29Fb	FBgn0032075	High yeast	Standard	0.62174	0.246201	2.52534	0.0131
1634657_at	CG5011	FBgn0040723	High yeast	Standard	0.565723	0.224228	2.52298	0.0132
1636995_at	tgy	FBgn0030984	High yeast	Standard	0.174747	0.069269	2.52273	0.0132
1625053_at	CG16898	FBgn0034480	High yeast	Standard	0.904407	0.360156	2.51115	0.0136
1626446_a_at	Mlc1	FBgn0002772	High yeast	Standard	0.859925	0.343194	2.50565	0.0138
1635815_at	zetaTry	FBgn0011556	High yeast	Standard	0.53381	0.213115	2.5048	0.0139
1633499_at	retinin	FBgn0040074	High yeast	Standard	1.20141	0.481402	2.49564	0.0142
1639641_at	CG8560	FBgn0035781	High yeast	Standard	0.729314	0.293561	2.48437	0.0146
1630320_at	betaTry	FBgn0010357	High yeast	Standard	0.446105	0.179823	2.4808	0.0148
1637041_a_at	CG3332	FBgn0031514	High yeast	Standard	0.286584	0.115707	2.4768	0.0149
1637067_at	CG6074	FBgn0039486	High yeast	Standard	0.457674	0.185163	2.47174	0.0151
1637589_at	CG15423	FBgn0031580	High yeast	Standard	0.436698	0.176836	2.46951	0.0152
1623229_at	CG7881	FBgn0033048	High yeast	Standard	0.385093	0.156334	2.46328	0.0155
1638301_at	CG8157	FBgn0034010	High yeast	Standard	0.362849	0.147313	2.46311	0.0155
1624578_at	spheroide	FBgn0030774	High yeast	Standard	0.455063	0.185282	2.45606	0.0158
1631400_at	Cpr66D	FBgn0052029	High yeast	Standard	0.317078	0.129654	2.44557	0.0162
1635453_at	Bace	FBgn0032049	High yeast	Standard	0.561923	0.22995	2.44368	0.0163
1627895_at	CG18404	FBgn0039761	High yeast	Standard	0.56089	0.229713	2.4417	0.0164
1639897_at	CG3091	FBgn0029608	High yeast	Standard	0.527959	0.21622	2.44176	0.0164
1623252_a_at	kdn	FBgn0261955	High yeast	Standard	0.97919	0.401583	2.43833	0.0165
1630049_at	CG4461	FBgn0035982	High yeast	Standard	0.918652	0.376858	2.43766	0.0165
1640720_a_at	CG14872	FBgn0038346	High yeast	Standard	0.609785	0.251916	2.42059	0.0173
1628498_at	obst-E	FBgn0031737	High yeast	Standard	0.304224	0.126001	2.41446	0.0176
1629431_at	CG18747	FBgn0042104	High yeast	Standard	0.228143	0.094973	2.40219	0.0181
1628076_at	Lip3	FBgn0023495	High yeast	Standard	-0.57402	0.239231	-2.3995	0.0183
1641169_s_at	CG11050	FBgn0031836	High yeast	Standard	0.579358	0.241551	2.3985	0.0183
1640906_at	CG32523	FBgn0052523	High yeast	Standard	0.400545	0.167497	2.39135	0.0187
1626832_at	CG31343	FBgn0051343	High yeast	Standard	0.843564	0.353595	2.38568	0.0189
1640907_at	Gapdh1	FBgn0001091	High yeast	Standard	0.79248	0.331974	2.38717	0.0189
1624945_a_at	CG10910	FBgn0034289	High yeast	Standard	0.63879	0.267917	2.38428	0.019
1632584_at	CG3344	FBgn0035154	High yeast	Standard	0.695639	0.293515	2.37003	0.0197
1634158_at	Npc2f	FBgn0039154	High yeast	Standard	0.484144	0.204527	2.36713	0.0199
1635410_at	CG12766	FBgn0035476	High yeast	Standard	0.802855	0.339403	2.36549	0.0199
1639322_at	etaTry	FBgn0011554	High yeast	Standard	0.335812	0.142124	2.36281	0.0201
1629726_at	CG10472	FBgn0035670	High yeast	Standard	0.478021	0.202874	2.35624	0.0204
1635878_s_at	CG17571	FBgn0259998	High yeast	Standard	0.626015	0.265644	2.3566	0.0204
1638789_at	fau	FBgn0020439	High yeast	Standard	0.905681	0.384353	2.35638	0.0204
1635140_at	CG15515	FBgn0039719	High yeast	Standard	0.421501	0.179138	2.35294	0.0206
1635318_at	Odc1	FBgn0013307	High yeast	Standard	0.490248	0.208595	2.35023	0.0207
1627018_s_at	ATPsyn-gamma	FBgn0020235	High yeast	Standard	0.68594	0.2926	2.34429	0.021
1623790_at	Mur29B	FBgn0051901	High yeast	Standard	0.577376	0.246512	2.34219	0.0212
1640458_at	CG11211	FBgn0033067	High yeast	Standard	0.597872	0.255463	2.34035	0.0213
1638405_at	CG9338 /// DsimCG9338	FBgn0032899	High yeast	Standard	0.647042	0.276747	2.33803	0.0214
1630679_at	CG42249	FBgn0259101	High yeast	Standard	0.648387	0.277981	2.33249	0.0217
1640950_at	CG15739	FBgn0030347	High yeast	Standard	0.452577	0.194121	2.33141	0.0217
1632865_s_at	CG12974	FBgn0037065	High yeast	Standard	0.526738	0.226531	2.32523	0.0221
1633434_at	CG18327	FBgn0033904	High yeast	Standard	0.328931	0.141518	2.3243	0.0221
1631993_s_at	Ald	FBgn0000064	High yeast	Standard	0.694763	0.299527	2.31953	0.0224
1631474_s_at	Gpo-1	FBgn0022160	High yeast	Standard	0.778669	0.337029	2.3104	0.0229
1635919_at	CG13255	FBgn0040636	High yeast	Standard	0.674488	0.292077	2.30928	0.023
1636005_at	CG14495	FBgn0034293	High yeast	Standard	0.287329	0.124675	2.30463	0.0233
1636630_s_at	CG5091 /// CG5096	FBgn0032234	High yeast	Standard	0.519267	0.225601	2.3017	0.0234
1623813_at	CG33307	FBgn0053307	High yeast	Standard	0.554717	0.241281	2.29905	0.0236
1624688_at	CG9360	FBgn0030332	High yeast	Standard	1.02033	0.443801	2.29907	0.0236
1636622_at	Peritrophin-15a	FBgn0040959	High yeast	Standard	0.537138	0.2344	2.29154	0.024
1641059_at	Ca-P60A	FBgn0004551	High yeast	Standard	0.887991	0.387382	2.29229	0.024
1636383_at	CG13856	FBgn0038959	High yeast	Standard	0.178075	0.077904	2.28584	0.0244
1634439_at	CG33256	FBgn0261565	High yeast	Standard	0.401677	0.176276	2.27868	0.0248
1624969_s_at	CG42319	FBgn0259219	High yeast	Standard	0.814635	0.358514	2.27226	0.0252
1636287_at	CG10592	FBgn0035619	High yeast	Standard	0.830328	0.36551	2.27169	0.0252
1625439_at	Tsp29Fa	FBgn0032074	High yeast	Standard	0.440681	0.194106	2.27031	0.0253
1636899_s_at	CG1623	FBgn0033448	High yeast	Standard	0.513734	0.226767	2.26547	0.0256
1622912_at	Ucp4A	FBgn0030872	High yeast	Standard	0.384093	0.169745	2.26277	0.0258
1623565_at	CG17278	FBgn0046763	High yeast	Standard	0.514709	0.227558	2.26188	0.0259
1625304_s_at	CG34301	FBgn0085330	High yeast	Standard	0.363271	0.160945	2.25711	0.0262
1640896_at	CG4462	FBgn0038752	High yeast	Standard	0.328494	0.145578	2.25648	0.0262
1625587_at	Jheh3	FBgn0034406	High yeast	Standard	0.544953	0.242258	2.24947	0.0267
1638226_at	CG10562	FBgn0039326	High yeast	Standard	0.579573	0.258072	2.24578	0.0269
1634310_at	TpnC4	FBgn0033027	High yeast	Standard	0.959394	0.427537	2.244	0.027
1624256_at	CG16857	FBgn0028482	High yeast	Standard	0.415002	0.185526	2.23689	0.0275
1641337_at	CG11617	FBgn0031232	High yeast	Standard	0.293766	0.131674	2.23101	0.0279
1626442_at	CG7224	FBgn0031971	High yeast	Standard	0.621799	0.279276	2.22647	0.0282
1627047_at	CG3987	FBgn0038292	High yeast	Standard	0.418304	0.188161	2.22311	0.0285
1625651_at	CG18317	FBgn0031359	High yeast	Standard	0.590467	0.265813	2.22136	0.0286
1623028_at	CG14872	FBgn0038346	High yeast	Standard	0.508314	0.229077	2.21896	0.0287
[truncated: 949 more rows]
