# Supplementary material for: Phenotypic Plasticity of the Drosophila Transcriptome
Source: PLoS Genet. 2012 Mar 29;8(3):e1002593. doi: 10.1371/journal.pgen.1002593 (PMC3315458; doi:10.1371/journal.pgen.1002593)
Supplement: Table S3 — Gene ontology analysis of Class I phenotypically plastic transcripts using DAVID*. (XLSX) [file pgen.1002593.s011.xlsx]

## Sheet: Sheet1
Table S3
Gene ontology analysis of Class I phenotypically plastic transcripts using DAVID*.
Category	Term	Count	%	PValue	Benjamini
GOTERM_BP_FAT	proteolysis	118	10.7861	3.52254e-15	5.65237e-12
GOTERM_BP_FAT	polysaccharide metabolic process	37	3.38208	3.78443e-10	3.01051e-07
GOTERM_BP_FAT	aminoglycan metabolic process	33	3.01645	8.15925e-09	4.32712e-06
GOTERM_BP_FAT	chitin metabolic process	24	2.19378	4.19648e-06	0.00166776
GOTERM_BP_FAT	oxidation reduction	83	7.58684	1.06878e-05	0.00283005
GOTERM_BP_FAT	polysaccharide catabolic process	13	1.1883	1.05636e-05	0.00335572
GOTERM_BP_FAT	peptidoglycan metabolic process	8	0.731261	4.89248e-05	0.00968296
GOTERM_BP_FAT	peptidoglycan catabolic process	8	0.731261	4.89248e-05	0.00968296
GOTERM_BP_FAT	aminoglycan catabolic process	12	1.09689	4.53052e-05	0.0102446
GOTERM_BP_FAT	defense response	30	2.74223	6.11671e-05	0.0107551
GOTERM_BP_FAT	glycosaminoglycan catabolic process	8	0.731261	9.02872e-05	0.0142626
GOTERM_BP_FAT	response to temperature stimulus	17	1.55393	0.000122161	0.0175148
GOTERM_BP_FAT	carbohydrate catabolic process	19	1.73675	0.00020134	0.0263438
GOTERM_BP_FAT	response to heat	16	1.46252	0.000292635	0.0351853
GOTERM_CC_FAT	extracellular region	84	7.67824	3.40011e-13	9.14765e-11
GOTERM_CC_FAT	vesicular fraction	26	2.3766	1.90549e-08	1.70859e-06
GOTERM_CC_FAT	microsome	26	2.3766	1.90549e-08	1.70859e-06
GOTERM_CC_FAT	membrane fraction	29	2.65082	1.41672e-08	1.90549e-06
GOTERM_CC_FAT	insoluble fraction	29	2.65082	3.56777e-08	2.39932e-06
GOTERM_CC_FAT	cell fraction	29	2.65082	6.88342e-08	3.70327e-06
GOTERM_CC_FAT	extracellular region part	31	2.83364	3.66885e-07	1.64485e-05
GOTERM_CC_FAT	extracellular space	20	1.82815	1.13832e-06	4.37431e-05
GOTERM_CC_FAT	extrinsic to membrane	27	2.46801	0.000236371	0.00704081
GOTERM_CC_FAT	basement membrane	7	0.639854	0.000233324	0.00781572
GOTERM_CC_FAT	extracellular matrix part	7	0.639854	0.000402052	0.0107591
GOTERM_CC_FAT	contractile fiber part	8	0.731261	0.000461918	0.011235
GOTERM_CC_FAT	contractile fiber	8	0.731261	0.000966625	0.0214457
GOTERM_MF_FAT	serine-type endopeptidase activity	68	6.21572	1.74633e-18	3.73133e-16
GOTERM_MF_FAT	serine hydrolase activity	73	6.67276	1.29705e-18	4.15706e-16
GOTERM_MF_FAT	serine-type peptidase activity	73	6.67276	7.85874e-19	5.03745e-16
GOTERM_MF_FAT	peptidase activity	118	10.7861	1.31896e-17	2.11364e-15
GOTERM_MF_FAT	peptidase activity, acting on L-amino acid peptides	112	10.2377	4.32809e-17	5.54861e-15
GOTERM_MF_FAT	endopeptidase activity	87	7.95247	9.11986e-15	9.72555e-13
GOTERM_MF_FAT	polysaccharide binding	30	2.74223	5.47213e-08	5.0109e-06
GOTERM_MF_FAT	pattern binding	30	2.74223	5.47213e-08	5.0109e-06
GOTERM_MF_FAT	carbohydrate binding	39	3.5649	2.26971e-07	1.81859e-05
GOTERM_MF_FAT	electron carrier activity	41	3.74771	1.39997e-06	8.15768e-05
GOTERM_MF_FAT	solute:sodium symporter activity	20	1.82815	1.6415e-06	8.76798e-05
GOTERM_MF_FAT	glutathione transferase activity	15	1.37112	1.38346e-06	8.86758e-05
GOTERM_MF_FAT	heme binding	32	2.92505	1.2494e-06	8.89811e-05
GOTERM_MF_FAT	tetrapyrrole binding	32	2.92505	1.2494e-06	8.89811e-05
GOTERM_MF_FAT	glucosidase activity	10	0.914077	9.15148e-06	0.000451139
GOTERM_MF_FAT	chitin binding	22	2.01097	1.15427e-05	0.000528356
GOTERM_MF_FAT	iron ion binding	45	4.11335	1.63589e-05	0.000698832
GOTERM_MF_FAT	alkaline phosphatase activity	8	0.731261	8.38828e-05	0.00335506
GOTERM_MF_FAT	alpha-glucosidase activity	8	0.731261	8.38828e-05	0.00335506
GOTERM_MF_FAT	peptidoglycan binding	8	0.731261	8.38828e-05	0.00335506
GOTERM_MF_FAT	glucuronosyltransferase activity	12	1.09689	9.76179e-05	0.00367418
GOTERM_MF_FAT	solute:cation symporter activity	20	1.82815	0.000109836	0.00390394
GOTERM_MF_FAT	anion:cation symporter activity	13	1.1883	0.00012831	0.00431969
GOTERM_MF_FAT	metallopeptidase activity	30	2.74223	0.000146116	0.00467242
GOTERM_MF_FAT	sodium:iodide symporter activity	6	0.548446	0.00015636	0.00476172
GOTERM_MF_FAT	monovalent anion:sodium symporter activity	6	0.548446	0.00015636	0.00476172
GOTERM_MF_FAT	symporter activity	20	1.82815	0.000189288	0.00550051
GOTERM_MF_FAT	anion transmembrane transporter activity	21	1.91956	0.000244844	0.00680129
GOTERM_MF_FAT	transferase activity, transferring alkyl or aryl (other than methyl) groups	16	1.46252	0.00026917	0.00716426
GOTERM_MF_FAT	N-acetylmuramoyl-L-alanine amidase activity	7	0.639854	0.000470958	0.0120056
GOTERM_MF_FAT	hydrolase activity, acting on carbon-nitrogen (but not peptide) bonds, in linear amides	15	1.37112	0.000909115	0.0221738
GOTERM_MF_FAT	exopeptidase activity	20	1.82815	0.00139314	0.0325556
GOTERM_MF_FAT	glycosaminoglycan binding	8	0.731261	0.00145778	0.0328456
KEGG_PATHWAY	Metabolism of xenobiotics by cytochrome P450	24	2.19378	1.93909e-08	1.687e-06
KEGG_PATHWAY	Drug metabolism	24	2.19378	4.09745e-08	1.78239e-06
KEGG_PATHWAY	Starch and sucrose metabolism	21	1.91956	6.69181e-07	1.94061e-05
KEGG_PATHWAY	Folate biosynthesis	11	1.00548	5.22472e-05	0.00113576
KEGG_PATHWAY	Retinol metabolism	12	1.09689	0.0004424	0.00639568
KEGG_PATHWAY	Limonene and pinene degradation	21	1.91956	0.000407348	0.00706423
KEGG_PATHWAY	Ascorbate and aldarate metabolism	11	1.00548	0.000788433	0.00975507
KEGG_PATHWAY	Glutathione metabolism	16	1.46252	0.00272806	0.0234863
KEGG_PATHWAY	Galactose metabolism	10	0.914077	0.00253982	0.0242831
KEGG_PATHWAY	Glycine, serine and threonine metabolism	9	0.822669	0.00251912	0.0270572
KEGG_PATHWAY	Pentose and glucuronate interconversions	11	1.00548	0.00605883	0.0469288
*Huang DW, Sherman BT, Lempicki RA. (2009) Systematic and integrative analysis of large gene lists using DAVID Bioinformatics Resources. Nature Protoc. 4: 44-57.

## Sheet: Sheet2
proteolysis	118
oxidation reduction	83
polysaccharide metabolic process	37
aminoglycan metabolic process	33
chitin metabolic process	24
polysaccharide catabolic process	13
peptidoglycan metabolic process	8
peptidoglycan catabolic process	8
aminoglycan catabolic process	12
glycosaminoglycan catabolic process	8
carbohydrate catabolic process	19
response to temperature stimulus	17
response to heat	16
defense response	30
