# Supplementary material for: Phenotypic Plasticity of the Drosophila Transcriptome
Source: PLoS Genet. 2012 Mar 29;8(3):e1002593. doi: 10.1371/journal.pgen.1002593 (PMC3315458; doi:10.1371/journal.pgen.1002593)
Supplement: Table S4 — Class I phenotypically plastic transcripts associated with development time and clustered into modules using MMC (13). (XLSX) [file pgen.1002593.s012.xlsx]

## Sheet: Development time
Table S4
Class I phenotypically plastic transcripts associated with development time and clustered into modules using MMC*.
AffyID	Gene Symbol	Flybase ID	Module	Average |r|	|r|
1626001_at	Nrg	FBgn0002968	1	0.90183	0.90769
1640223_a_at	trol	FBgn0261451	1	0.90183	0.89451
1640337_a_at	Ank2	FBgn0261788	1	0.90183	0.9033
1623252_a_at	kdn	FBgn0261955	2	0.88982	0.89518
1625633_a_at	Argk	FBgn0000116	2	0.88982	0.93305
1626750_at	CG30479	FBgn0050479	2	0.88982	0.83905
1629086_s_at	SdhA	FBgn0261439	2	0.88982	0.92392
1629691_at	CG5028	FBgn0039358	2	0.88982	0.91344
1629745_at	CG6439	FBgn0038922	2	0.88982	0.93068
1633673_a_at	ATPsyn-beta	FBgn0010217	2	0.88982	0.83229
1633795_a_at	CG17124	FBgn0032297	2	0.88982	0.73254
1634250_at	Act57B	FBgn0000044	2	0.88982	0.86441
1634989_at	Acon	FBgn0010100	2	0.88982	0.93643
1636603_a_at	CG9297	FBgn0038181	2	0.88982	0.89822
1636813_s_at	CG3731	FBgn0038271	2	0.88982	0.92967
1639033_at	l(2)01289	FBgn0010482	2	0.88982	0.91615
1641059_at	Ca-P60A	FBgn0004551	2	0.88982	0.91243
1622912_at	Ucp4A	FBgn0030872	3	0.85548	0.85375
1624583_at	CG6115	FBgn0040985	3	0.85548	0.82298
1628052_at	Cyp6a17	FBgn0015714	3	0.85548	0.88332
1628758_at	CG1774	FBgn0039856	3	0.85548	0.8981
1631610_at	CG31886	FBgn0032079	3	0.85548	0.7998
1632700_a_at	CG18324	FBgn0033905	3	0.85548	0.9013
1633488_at	aay	FBgn0023129	3	0.85548	0.803
1635110_at	Cyp6a13	FBgn0033304	3	0.85548	0.82258
1635522_a_at	santa-maria	FBgn0025697	3	0.85548	0.87532
1639016_at	CG8206	FBgn0030679	3	0.85548	0.84655
1639467_at	Atg8a	FBgn0052672	3	0.85548	0.86613
1639944_at	Cyp9f2	FBgn0038037	3	0.85548	0.89291
1624195_at	sug	FBgn0033782	4	0.85495	0.85495
1635442_a_at	GRHR	FBgn0025595	4	0.85495	0.85495
1628352_a_at	CG8798	FBgn0036892	5	0.85201	0.8044
1636302_s_at	Su(dx)	FBgn0003557	5	0.85201	0.86813
1640015_at	CG7053	FBgn0030960	5	0.85201	0.88352
1634591_at	CG11878	FBgn0039310	6	0.84176	0.84176
1637833_at	Jhe	FBgn0010052	6	0.84176	0.84176
1634667_at	CG11099	FBgn0034485	7	0.83297	0.83297
1637619_s_at	Dscam	FBgn0033159	7	0.83297	0.83297
1629919_at	Cpr100A	FBgn0039805	8	0.8293	0.76703
1635072_at	CG7214	FBgn0031940	8	0.8293	0.87839
1639351_at	Cpr97Eb	FBgn0039481	8	0.8293	0.80952
1641474_s_at	Acp1 /// CG13796	FBgn0014454	8	0.8293	0.86227
1628896_a_at	CG4210	FBgn0038302	9	0.82857	0.85495
1637752_a_at	CG9363	FBgn0037697	9	0.82857	0.82198
1641390_at	dpr19	FBgn0032233	9	0.82857	0.80879
1622974_at	CG4000	FBgn0038820	10	0.82054	0.65503
1624969_s_at	CG42319	FBgn0259219	10	0.82054	0.85641
1625433_at	Scp1	FBgn0020908	10	0.82054	0.87757
1625454_at	Gbeta5	FBgn0030011	10	0.82054	0.82352
1625655_at	CG3214	FBgn0031436	10	0.82054	0.87937
1625780_a_at	CG9812	FBgn0034860	10	0.82054	0.86374
1625825_at	BM-40-SPARC	FBgn0026562	10	0.82054	0.85592
1625901_s_at	CG34172	FBgn0085201	10	0.82054	0.84974
1627577_at	CG7409	FBgn0035817	10	0.82054	0.71347
1628677_at	Pkcdelta	FBgn0259680	10	0.82054	0.85999
1628882_at	CG7378	FBgn0030976	10	0.82054	0.82711
1629383_a_at	Zasp66	FBgn0035917	10	0.82054	0.87855
1629618_at	CG12256	FBgn0038002	10	0.82054	0.6547
1630083_at	Rab8	FBgn0262518	10	0.82054	0.80269
1630589_at	CG17734	FBgn0037890	10	0.82054	0.89613
1631474_s_at	Gpo-1	FBgn0022160	10	0.82054	0.85397
1632121_a_at	Zasp66	FBgn0035917	10	0.82054	0.89092
1632755_at	CG31266	FBgn0051266	10	0.82054	0.82564
1634084_at	CG4213	FBgn0031251	10	0.82054	0.83753
1636414_at	CG42347	FBgn0259678	10	0.82054	0.6757
1636600_a_at	Mf	FBgn0038294	10	0.82054	0.85234
1637067_at	CG6074	FBgn0039486	10	0.82054	0.80887
1638405_at	CG9338	FBgn0032899	10	0.82054	0.82613
1638789_at	fau	FBgn0020439	10	0.82054	0.86195
1639252_s_at	CG11876	FBgn0039635	10	0.82054	0.86602
1639507_at	SdhC	FBgn0037873	10	0.82054	0.86325
1640632_at	SdhB	FBgn0014028	10	0.82054	0.85283
1641539_a_at	CG7829	FBgn0039703	10	0.82054	0.66593
1623151_a_at	CG2010	FBgn0039667	11	0.80606	0.86374
1628964_at	CG4804	FBgn0032178	11	0.80606	0.7994
1630700_at	CG43064	FBgn0262366	11	0.80606	0.56124
1633881_at	CG42347	FBgn0259678	11	0.80606	0.86374
1634162_at	CG40198	FBgn0058198	11	0.80606	0.77103
1637246_a_at	CG32627	FBgn0052627	11	0.80606	0.81698
1637538_s_at	CG9485	FBgn0034618	11	0.80606	0.72468
1638763_at	Fhos	FBgn0261259	11	0.80606	0.82937
1640736_at	b	FBgn0000153	11	0.80606	0.87293
1640809_at	CG12105	FBgn0035241	11	0.80606	0.82258
1641212_a_at	Fhos	FBgn0261259	11	0.80606	0.87892
1641337_at	CG11617	FBgn0031232	11	0.80606	0.86813
1623265_at	CG10513	FBgn0039311	12	0.80384	0.74762
1623363_at	CG6432	FBgn0039184	12	0.80384	0.7652
1623565_at	CG17278	FBgn0046763	12	0.80384	0.83132
1624543_s_at	springer /Sox100B intron	FBte0000333	12	0.80384	0.65238
1624892_s_at	CG11892	FBgn0039313	12	0.80384	0.8522
1628087_s_at	CG10200	FBgn0033968	12	0.80384	0.83974
1628213_s_at	desat1	FBgn0086687	12	0.80384	0.80055
1628608_at	CG17475	FBgn0038481	12	0.80384	0.84487
1628643_at	CG31267	FBgn0051267	12	0.80384	0.86374
1628927_at	yellow-b	FBgn0032601	12	0.80384	0.80897
1629098_at	CG7631	FBgn0028945	12	0.80384	0.75476
1631993_s_at	Ald	FBgn0000064	12	0.80384	0.84725
1632160_s_at	CG15279	FBgn0028886	12	0.80384	0.83626
1633012_at	CG3662	FBgn0031285	12	0.80384	0.85916
1633333_a_at	CG7231	FBgn0031968	12	0.80384	0.78993
1633434_at	CG18327	FBgn0033904	12	0.80384	0.83004
1633459_a_at	fau	FBgn0020439	12	0.80384	0.84615
1635919_at	CG13255	FBgn0040636	12	0.80384	0.82473
1635987_at	CG12116	FBgn0030041	12	0.80384	0.76209
1636420_at	CG16826	FBgn0032505	12	0.80384	0.78645
1637457_at	CG7646	FBgn0036926	12	0.80384	0.77821
1638051_at	CG17323	FBgn0032713	12	0.80384	0.87949
1638554_at	CG4115	FBgn0038017	12	0.80384	0.74982
1640181_at	CG13044	FBgn0036599	12	0.80384	0.79945
1641741_a_at	CG14823	FBgn0035734	12	0.80384	0.7456
1625885_at	betaTub97EF	FBgn0003890	13	0.8022	0.84967
1626990_s_at	Mipp1	FBgn0026061	13	0.8022	0.86725
1627176_at	CG31431	FBgn0051431	13	0.8022	0.82769
1627656_at	grk	FBgn0001137	13	0.8022	0.80571
1633407_at	CG6959	FBgn0037956	13	0.8022	0.73275
1634935_a_at	CG1648	FBgn0033446	13	0.8022	0.73011
1629877_at	CG31683	FBgn0051683	14	0.79487	0.74945
1629973_at	CG6218	FBgn0038321	14	0.79487	0.79121
1636902_at	CG1840	FBgn0030351	14	0.79487	0.84396
1626394_at	Jon99Fi	FBgn0039778	15	0.79018	0.66154
1630027_s_at	Rtnl1	FBgn0053113	15	0.79018	0.7811
1630150_s_at	Cg25C	FBgn0000299	15	0.79018	0.78725
1633553_s_at	SP1173	FBgn0035710	15	0.79018	0.80396
1638523_at	CG32633	FBgn0052633	15	0.79018	0.86813
1639229_at	vkg	FBgn0016075	15	0.79018	0.83912
1628541_at	Takl1	FBgn0046689	16	0.78901	0.78901
1637103_at	CG9640	FBgn0034182	16	0.78901	0.78901
1623035_at	NaPi-T	FBgn0016684	17	0.77099	0.84725
1623775_at	CG31089	FBgn0051089	17	0.77099	0.74615
1626911_at	CG6495	FBgn0027550	17	0.77099	0.80879
1636524_at	CG34316 /// mRpS10	FBgn0085345	17	0.77099	0.7978
1639819_at	CG6385	FBgn0034276	17	0.77099	0.65495
1623558_at	Cpr49Ae	FBgn0033728	18	0.76389	0.76578
1624830_at	Act79B	FBgn0000045	18	0.76389	0.83501
1625071_a_at	Mlc2	FBgn0002773	18	0.76389	0.746
1625401_at	CG13026	FBgn0036656	18	0.76389	0.66515
1625431_at	repo	FBgn0011701	18	0.76389	0.80895
1626446_a_at	Mlc1	FBgn0002772	18	0.76389	0.83925
1626700_at	Act88F	FBgn0000047	18	0.76389	0.74992
1627018_s_at	ATPsyn-gamma	FBgn0020235	18	0.76389	0.82873
1628699_at	Lsp1beta	FBgn0002563	18	0.76389	0.44254
1630501_a_at	Strn-Mlck	FBgn0013988	18	0.76389	0.82339
1631167_at	CG5023	FBgn0038774	18	0.76389	0.73752
1631620_at	GlyP	FBgn0004507	18	0.76389	0.81068
1633272_at	CG9090	FBgn0034497	18	0.76389	0.86295
1633499_at	retinin	FBgn0040074	18	0.76389	0.75118
1633696_at	TM4SF	FBgn0020372	18	0.76389	0.83972
1634310_at	TpnC4	FBgn0033027	18	0.76389	0.84741
1634846_a_at	l(1)G0156	FBgn0027291	18	0.76389	0.82747
1634893_at	Gpdh	FBgn0001128	18	0.76389	0.84082
1636093_a_at	ERR	FBgn0035849	18	0.76389	0.63014
1636383_at	CG13856	FBgn0038959	18	0.76389	0.67378
1636669_at	Ca-P60A	FBgn0004551	18	0.76389	0.8044
1637335_at	fln	FBgn0005633	18	0.76389	0.82669
1638365_at	CG3244	FBgn0031629	18	0.76389	0.63972
1639469_a_at	Pu	FBgn0003162	18	0.76389	0.70502
1640896_at	CG4462	FBgn0038752	18	0.76389	0.79859
1640907_at	Gapdh1	FBgn0001091	18	0.76389	0.85526
1640923_at	Jhedup	FBgn0034076	18	0.76389	0.573
1641325_s_at	Tm2	FBgn0004117	18	0.76389	0.83234
1641581_at	Tm1	FBgn0003721	18	0.76389	0.79152
1624273_at	CG8034	FBgn0031011	19	0.76352	0.70549
1632386_at			19	0.76352	0.6989
1632955_at	PhKgamma	FBgn0011754	19	0.76352	0.80659
1639993_at	CG3149	FBgn0027564	19	0.76352	0.83077
1641018_s_at	CG8468	FBgn0033913	19	0.76352	0.77582
1622949_at	peb	FBgn0003053	20	0.75971	0.86462
1624774_a_at	Fas2	FBgn0000635	20	0.75971	0.71253
1635199_at	rgn	FBgn0261258	20	0.75971	0.79604
1635803_s_at	bowl	FBgn0004893	20	0.75971	0.77143
1639677_at	ppa	FBgn0020257	20	0.75971	0.71868
1639839_s_at	H	FBgn0001169	20	0.75971	0.69495
1623484_at	vg	FBgn0003975	21	0.74652	0.77231
1623851_at	CG9400	FBgn0030562	21	0.74652	0.76967
1626124_at	CG9717	FBgn0039789	21	0.74652	0.68879
1630034_at	CG12119	FBgn0030102	21	0.74652	0.66505
1635226_at	lox2	FBgn0034660	21	0.74652	0.77582
1637057_at	nrm	FBgn0262509	21	0.74652	0.80747
1624124_at	GNBP1	FBgn0040323	22	0.70182	0.80264
1625058_at	yellow-d	FBgn0041712	22	0.70182	0.77187
1625227_at	CG30456	FBgn0050456	22	0.70182	0.60659
1626033_at	Atg9	FBgn0034110	22	0.70182	0.72835
1626577_at	CG15556	FBgn0039821	22	0.70182	0.79692
1628476_at	PP2A-B'	FBgn0042693	22	0.70182	0.62769
1628490_at	bigmax	FBgn0039509	22	0.70182	0.59121
1638378_at	CG13116	FBgn0032139	22	0.70182	0.61802
1638630_at	CG1983	FBgn0039751	22	0.70182	0.72352
1638974_at	CG14963	FBgn0035409	22	0.70182	0.73934
1640979_at	CG1681	FBgn0030484	22	0.70182	0.71385
1623416_at	Muc68E	FBgn0053265	23	0.69946	0.63077
1627420_s_at	CG7702	FBgn0038638	23	0.69946	0.63801
1629464_a_at	CG32473	FBgn0052473	23	0.69946	0.80556
1631374_at	chico	FBgn0024248	23	0.69946	0.68869
1631832_at	Mlc-c	FBgn0004687	23	0.69946	0.80142
1632207_a_at	p130CAS	FBgn0035101	23	0.69946	0.76445
1632481_at	CG8602	FBgn0035763	23	0.69946	0.6331
1632534_at	CG7448	FBgn0037143	23	0.69946	0.71584
1632908_s_at	Lerp	FBgn0051072	23	0.69946	0.68093
1635481_a_at	CG6659	FBgn0030946	23	0.69946	0.77557
1636240_at	CG7678	FBgn0038613	23	0.69946	0.68197
1636474_at	CG12602	FBgn0032373	23	0.69946	0.74169
1637269_at	CG6310	FBgn0036121	23	0.69946	0.65895
1637359_at	Lsd-2	FBgn0030608	23	0.69946	0.73135
1638905_s_at	CG4839	FBgn0032187	23	0.69946	0.67912
1640838_s_at	Akap200	FBgn0027932	23	0.69946	0.45417
1641152_at	CG1718	FBgn0031170	23	0.69946	0.77014
1641570_s_at	CG18858 /// CG31683	FBgn0042175	23	0.69946	0.73859
1616608_a_at	Gpdh	FBgn0001128	24	0.69854	0.7508
1623019_a_at	Unc-89	FBgn0053519	24	0.69854	0.78631
1625210_a_at	Msp-300	FBgn0261836	24	0.69854	0.62468
1626893_at	Gasp	FBgn0026077	24	0.69854	0.78326
1628235_at	CG7203	FBgn0031942	24	0.69854	0.45765
1629798_at	CG34365	FBgn0085394	24	0.69854	0.75587
1630261_a_at	up	FBgn0004169	24	0.69854	0.79679
1631639_at	TpnC47D	FBgn0010423	24	0.69854	0.68724
1632328_at	serp	FBgn0260653	24	0.69854	0.64057
1635937_at	CG4500	FBgn0028519	24	0.69854	0.56653
1635963_a_at	CG7990	FBgn0030997	24	0.69854	0.63483
1636348_s_at	Act87E	FBgn0000046	24	0.69854	0.79848
1638593_a_at	ND75	FBgn0017566	24	0.69854	0.75587
1639596_at	CG7781	FBgn0032021	24	0.69854	0.74066
1624106_at	CG3790	FBgn0033778	25	0.67875	0.55836
1626386_at	Cpr57A /// Obp57d	FBgn0034517	25	0.67875	0.77999
1626581_s_at	CG1607	FBgn0039844	25	0.67875	0.65575
1627167_a_at	CG40485	FBgn0069973	25	0.67875	0.79549
1627499_at	CG2016	FBgn0250839	25	0.67875	0.63331
1631274_at	CG18095	FBgn0028872	25	0.67875	0.64858
1631351_s_at	CG12118	FBgn0030101	25	0.67875	0.72123
1632401_at	CG15747	FBgn0030474	25	0.67875	0.7129
1633589_a_at	CG1552	FBgn0030258	25	0.67875	0.78161
1633631_at	CG9682	FBgn0039760	25	0.67875	0.51486
1634842_a_at	CG11160	FBgn0030257	25	0.67875	0.74274
1635886_s_at	blood	FBte0000279	25	0.67875	0.65182
1636145_at	CG7219	FBgn0031973	25	0.67875	0.74783
1636545_at	CheB38c	FBgn0032888	25	0.67875	0.79572
1637626_at	CG15412	FBgn0031528	25	0.67875	0.76912
1638629_at	Cda9	FBgn0034197	25	0.67875	0.64442
1638716_a_at	CG10725	FBgn0036362	25	0.67875	0.33534
1639439_at	Sclp	FBgn0030357	25	0.67875	0.7365
1639535_at	pgant2	FBgn0031530	25	0.67875	0.60694
1639594_at	CG40485	FBgn0069973	25	0.67875	0.74251
1623736_at	trh	FBgn0262139	26	0.67668	0.73846
1625806_at	Pp1alpha-96A	FBgn0003134	26	0.67668	0.76209
1628821_at	CG17027	FBgn0036553	26	0.67668	0.6978
1629642_a_at	CG17664	FBgn0034883	26	0.67668	0.73956
1630361_at	nkd	FBgn0002945	26	0.67668	0.6
1637928_at	gb /// Oatp58Db	FBgn0039487	26	0.67668	0.73187
1639394_at	m1	FBgn0002578	26	0.67668	0.61593
1639498_a_at	ap	FBgn0000099	26	0.67668	0.76374
1640235_at	W	FBgn0003997	26	0.67668	0.44066
1623605_a_at	cbt	FBgn0043364	27	0.67548	0.75877
1623842_a_at	PhKgamma	FBgn0011754	27	0.67548	0.73054
1623972_a_at	CG4538	FBgn0038745	27	0.67548	0.72734
1624907_at	Tsp42Ee	FBgn0029506	27	0.67548	0.75811
1625533_at	bsk	FBgn0000229	27	0.67548	0.76797
1625651_at	CG18317	FBgn0031359	27	0.67548	0.73387
1626088_at	CG2177	FBgn0039902	27	0.67548	0.58761
1626158_s_at	nes	FBgn0026630	27	0.67548	0.66007
1626727_at	Mct1	FBgn0023549	27	0.67548	0.53193
1628276_s_at	Bsg	FBgn0261822	27	0.67548	0.79141
1628398_at	CG5853	FBgn0032167	27	0.67548	0.74359
1628984_s_at	HmgZ	FBgn0010228	27	0.67548	0.6987
1630335_s_at	CG7084	FBgn0038938	27	0.67548	0.60293
1630996_s_at	ZnT63C	FBgn0035432	27	0.67548	0.78981
1631183_at	RhoL	FBgn0014380	27	0.67548	0.75371
1631326_at	Zasp66	FBgn0035917	27	0.67548	0.72494
1632734_s_at	bnb	FBgn0001090	27	0.67548	0.67845
1634364_s_at	stv	FBgn0086708	27	0.67548	0.68951
1634463_at	CG7992	FBgn0031004	27	0.67548	0.71189
1635120_at	CG8446	FBgn0034089	27	0.67548	0.75038
1635675_at	scro	FBgn0028993	27	0.67548	0.32001
1635731_at	CG6785	FBgn0032399	27	0.67548	0.63503
1636163_at	Arr1	FBgn0000120	27	0.67548	0.69244
1636409_at	CG11034	FBgn0031741	27	0.67548	0.72801
1636896_a_at	CG12576	FBgn0031190	27	0.67548	0.71802
1637829_at	CG4020	FBgn0029821	27	0.67548	0.56031
1638225_a_at	inx7	FBgn0027106	27	0.67548	0.65115
1638681_at	pio	FBgn0020521	27	0.67548	0.66434
1638858_at	CG42235	FBgn0250757	27	0.67548	0.69697
1640085_at	CG9733	FBgn0039759	27	0.67548	0.61092
1641169_s_at	CG11050	FBgn0031836	27	0.67548	0.77742
1641222_at	CG15142	FBgn0032645	27	0.67548	0.71415
1641268_at	CG13313	FBgn0035941	27	0.67548	0.27033
1641347_s_at	vsg	FBgn0045823	27	0.67548	0.7356
1628345_at	Cyp6a9	FBgn0013771	28	0.67176	0.73919
1628388_at	CG3823	FBgn0029863	28	0.67176	0.73861
1630570_at	CG13003	FBgn0030798	28	0.67176	0.38081
1631280_at	CG9095	FBgn0030617	28	0.67176	0.20821
1631532_at	CG5282	FBgn0036986	28	0.67176	0.57626
1631925_at	Mdr65	FBgn0004513	28	0.67176	0.69905
1633067_at	CG34376	FBgn0085405	28	0.67176	0.70549
1633836_a_at	Fkbp13	FBgn0010470	28	0.67176	0.72718
1635375_at	CG5630	FBgn0038842	28	0.67176	0.70374
1636526_at	CG9451	FBgn0036876	28	0.67176	0.73158
1637454_a_at	Obp19a	FBgn0031109	28	0.67176	0.75062
1639397_at	CG9676 /// spheroide	FBgn0030773	28	0.67176	0.75473
1640458_at	CG11211	FBgn0033067	28	0.67176	0.74505
1640881_at	CG16762	FBgn0035343	28	0.67176	0.77055
1640906_at	CG32523	FBgn0052523	28	0.67176	0.73685
1641071_at	CG8343	FBgn0040502	28	0.67176	0.78022
1623441_at	ph-p	FBgn0004861	29	0.64556	0.68713
1623846_at	disco-r	FBgn0042650	29	0.64556	0.4948
1624619_s_at	CG18477 /// CG31780	FBgn0028864	29	0.64556	0.72308
1624772_at	CG14186	FBgn0036935	29	0.64556	0.43404
1625778_at	CG4562	FBgn0038740	29	0.64556	0.74017
1625833_at	CG9896	FBgn0034808	29	0.64556	0.64581
1625850_at	odd	FBgn0002985	29	0.64556	0.55761
1626309_at	Muc68D	FBgn0036203	29	0.64556	0.72972
1626509_at	18w	FBgn0004364	29	0.64556	0.76508
1626619_at	CG9919	FBgn0030742	29	0.64556	0.60459
1626832_at	CG31343	FBgn0051343	29	0.64556	0.74574
1626929_at	Cht8	FBgn0034580	29	0.64556	0.68127
1627795_at	Ir	FBgn0039061	29	0.64556	0.73226
1627802_s_at	Sur-8	FBgn0038504	29	0.64556	0.70852
1628263_s_at	CG15236	FBgn0033108	29	0.64556	0.6167
1628604_at	D	FBgn0000411	29	0.64556	0.35492
1628930_at	swi2	FBgn0034262	29	0.64556	0.50066
1629062_at	CG13252	FBgn0037016	29	0.64556	0.75844
1629395_at	CG9743	FBgn0039756	29	0.64556	0.65226
1629559_s_at	Atet	FBgn0020762	29	0.64556	0.70794
1630248_at	CG5346	FBgn0038981	29	0.64556	0.62696
1630320_at	betaTry	FBgn0010357	29	0.64556	0.47282
1631765_at	puc	FBgn0243512	29	0.64556	0.76547
1632339_s_at	cher	FBgn0014141	29	0.64556	0.62491
1632666_at	LanB2	FBgn0002528	29	0.64556	0.67404
1633130_at	CG34035	FBgn0262004	29	0.64556	0.48034
1633238_at			29	0.64556	0.66955
1633280_s_at	CG12581	FBgn0037213	29	0.64556	0.69143
1633359_a_at	Traf-like	FBgn0030748	29	0.64556	0.74476
1634028_s_at	Fmr1	FBgn0028734	29	0.64556	0.52508
1634403_at	alpha-Adaptin	FBgn0015567	29	0.64556	0.75219
1635210_a_at	Ppn	FBgn0003137	29	0.64556	0.75336
1635677_a_at	sty	FBgn0014388	29	0.64556	0.71048
1637041_a_at	CG3332	FBgn0031514	29	0.64556	0.74203
1637253_s_at	CG17570	FBgn0260000	29	0.64556	0.44059
1637703_a_at	Socs36E	FBgn0041184	29	0.64556	0.66271
1639500_at	nub	FBgn0085424	29	0.64556	0.62833
1639542_at	Sema-5c	FBgn0250876	29	0.64556	0.48278
1639803_at	CG5151	FBgn0036576	29	0.64556	0.62882
1640059_at	CG6040	FBgn0038679	29	0.64556	0.75658
1640236_at	CG4325	FBgn0026878	29	0.64556	0.59433
1640409_at	wit	FBgn0024179	29	0.64556	0.71399
1640534_s_at	CaMKII	FBgn0004624	29	0.64556	0.63907
1640598_s_at	l(3)neo38	FBgn0086910	29	0.64556	0.7095
1640825_a_at	Ptx1	FBgn0020912	29	0.64556	0.67492
1641738_a_at	CG13636	FBgn0039232	29	0.64556	0.68987
1624017_at	Ahcy89E	FBgn0015011	30	0.61486	0.68498
1625012_s_at	vir-1	FBgn0043841	30	0.61486	0.64615
1626766_s_at	daw	FBgn0031461	30	0.61486	0.65275
1632699_s_at	Adh /// Adhr	FBgn0000055	30	0.61486	0.58462
1635086_at	CG4666	FBgn0029838	30	0.61486	0.75604
1636899_s_at	CG1623	FBgn0033448	30	0.61486	0.70403
1638452_at	per	FBgn0003068	30	0.61486	0.27546
1623960_s_at	Intergenic region		31	0.61395	0.57848
1626198_at	Cyp4d8	FBgn0015033	31	0.61395	0.62082
1626452_at	CG2121	FBgn0033289	31	0.61395	0.74251
1628173_at	CG17189	FBgn0039485	31	0.61395	0.65113
1628498_at	obst-E	FBgn0031737	31	0.61395	0.63771
1628830_at	ver	FBgn0262524	31	0.61395	0.28745
1630299_at	CG17325 /// CG42305	FBgn0040993	31	0.61395	0.60486
1630948_s_at	Doc3-element	FBte0001140	31	0.61395	0.61388
1631017_at	Cpr65Au	FBgn0042119	31	0.61395	0.69786
1631486_at	p38c	FBgn0046322	31	0.61395	0.22082
1633834_at	CG9701	FBgn0036659	31	0.61395	0.75986
1633959_s_at	CG30345 /// CG9766	FBgn0050345	31	0.61395	0.6428
1635161_at	CG7532	FBgn0261534	31	0.61395	0.65552
1636426_at	CG6421	FBgn0025827	31	0.61395	0.67866
1637195_at	CG31321	FBgn0051321	31	0.61395	0.67889
1638472_at	Cpr62Bb	FBgn0035280	31	0.61395	0.69532
1639774_at	CG15202	FBgn0030271	31	0.61395	0.73835
1640107_at	obst-A	FBgn0031097	31	0.61395	0.58357
1640991_at	CG32091	FBgn0052091	31	0.61395	0.59283
1641245_a_at	CG40115	FBgn0058115	31	0.61395	0.59769
1624256_at	CG16857	FBgn0028482	32	0.60513	0.7011
1624704_at	CG4741	FBgn0035040	32	0.60513	0.60147
1629317_at	Nplp3	FBgn0042201	32	0.60513	0.53993
1631856_a_at	RFeSP	FBgn0021906	32	0.60513	0.57802
1628875_at	pain	FBgn0060296	33	0.5833	0.65714
1630168_at	CG31636	FBgn0051636	33	0.5833	0.43077
1630612_at	CG17636	FBgn0025837	33	0.5833	0.58791
1631302_at	CG16885	FBgn0032538	33	0.5833	0.64396
1638475_a_at	CG16885	FBgn0032538	33	0.5833	0.5967
1624130_at	Obp56h	FBgn0034475	34	0.58183	0.36703
1624159_at	Cyp9h1	FBgn0033775	34	0.58183	0.61055
1629732_at	CG8791	FBgn0033234	34	0.58183	0.51824
1636330_at	CG17107	FBgn0032281	34	0.58183	0.61143
1637479_at	pn	FBgn0003116	34	0.58183	0.69231
1640379_s_at	CG34424	FBgn0085453	34	0.58183	0.69143
1623144_at	ci	FBgn0004859	35	0.54484	0.5201
1623685_at	CG4064	FBgn0261610	35	0.54484	0.698
1625041_at	Oatp74D	FBgn0036732	35	0.54484	0.60595
1626447_at	CG10508	FBgn0037060	35	0.54484	0.27473
1628317_at	CG14410	FBgn0030583	35	0.54484	0.31067
1628579_at	AY122114		35	0.54484	0.40608
1629937_a_at	Shroom	FBgn0085408	35	0.54484	0.6574
1630688_at	Hsp83	FBgn0001233	35	0.54484	0.6605
1633439_at	Galpha73B	FBgn0010223	35	0.54484	0.6331
1633935_at	skf	FBgn0262600	35	0.54484	0.58707
1637059_s_at	DnaJ-1	FBgn0015657	35	0.54484	0.6649
1637826_at	CG10623	FBgn0032727	35	0.54484	0.42159
1638050_s_at	Sox14	FBgn0005612	35	0.54484	0.65094
1638487_at	CG13510	FBgn0034758	35	0.54484	0.43891
1638612_at	obst-E	FBgn0031737	35	0.54484	0.53975
1639483_s_at	Nep1	FBgn0029843	35	0.54484	0.48442
1639503_at	betaTub60D	FBgn0003888	35	0.54484	0.65482
1639682_at	Mob2	FBgn0259481	35	0.54484	0.59819
1625130_at	CG8170	FBgn0033365	36	0.51912	0.33297
1625450_at	mthl14	FBgn0052476	36	0.51912	0.57582
1626908_at	CG8066	FBgn0038243	36	0.51912	0.56154
1638508_at	CG14934	FBgn0032381	36	0.51912	0.51978
1638687_at	CG40298	FBgn0058298	36	0.51912	0.60549
1623069_s_at	CG17544	FBgn0032775	37	0.4943	0.46845
1623229_at	CG7881	FBgn0033048	37	0.4943	0.59058
1624824_at	Jon74E	FBgn0023197	37	0.4943	0.64678
1627277_s_at	CG2930	FBgn0028491	37	0.4943	0.54097
1627446_at	net	FBgn0002931	37	0.4943	0.31994
1630614_s_at	diver	FBte0000001	37	0.4943	0.46531
1633535_at	VhaAC39-1	FBgn0028665	37	0.4943	0.44961
1634186_a_at	CG17119	FBgn0039045	37	0.4943	0.56672
1634546_at	Tig	FBgn0011722	37	0.4943	0.54349
1635352_s_at	Vha44	FBgn0262511	37	0.4943	0.38713
1638006_at	CG10211	FBgn0032685	37	0.4943	0.51083
1639730_at	CG34054	FBgn0054054	37	0.4943	0.53407
1639983_at	CG34290	FBgn0085319	37	0.4943	0.37614
1640057_at	CG9192	FBgn0035193	37	0.4943	0.63579
1641470_s_at	vg	FBgn0003975	37	0.4943	0.37865
*Stone EA & Ayroles JF (2009) Modulated modularity clustering as an exploratory tool for functional genomic inference. PLoS Genet 5: e1000479.
