# Supplementary material for: Phenotypic Plasticity of the Drosophila Transcriptome
Source: PLoS Genet. 2012 Mar 29;8(3):e1002593. doi: 10.1371/journal.pgen.1002593 (PMC3315458; doi:10.1371/journal.pgen.1002593)
Supplement: Table S6 — Class I phenotypically plastic transcripts associated with chill coma and clustered into modules using MMC (13). (XLSX) [file pgen.1002593.s014.xlsx]

## Sheet: Sheet1
Table S6
Class I phenotypically plastic transcripts associated with chill coma and clustered into modules using MMC*.
AffyID	Gene Symbol	Flybase ID	Module	Average |r|	|r|
1631017_at	Cpr65Au	FBgn0042119	1	0.9452	0.9452
1635161_at	CG7532	FBgn0261534	1	0.9452	0.9452
1631660_at	CG15065	FBgn0040734	2	0.91508	0.91413
1638238_at	CG5778	FBgn0038930	2	0.91508	0.90609
1640360_at	IM2	FBgn0025583	2	0.91508	0.92503
1627643_at	CG7546 /// Mgstl	FBgn0035793	3	0.90149	0.90149
1637155_at	CG32407	FBgn0052407	3	0.90149	0.90149
1628608_at	CG17475	FBgn0038481	4	0.87711	0.90436
1628643_at	CG31267	FBgn0051267	4	0.87711	0.89277
1629716_a_at	CG13284	FBgn0032614	4	0.87711	0.8776
1630679_at	CG42249	FBgn0259101	4	0.87711	0.87737
1633675_at	CG30008	FBgn0050008	4	0.87711	0.84865
1635919_at	CG13255	FBgn0040636	4	0.87711	0.89332
1641111_s_at	aralar1	FBgn0028646	4	0.87711	0.8457
1622974_at	CG4000	FBgn0038820	5	0.86765	0.91135
1623558_at	Cpr49Ae	FBgn0033728	5	0.86765	0.88745
1625401_at	CG13026	FBgn0036656	5	0.86765	0.82342
1630688_at	Hsp83	FBgn0001233	5	0.86765	0.84837
1628117_at	Hsp27	FBgn0001226	6	0.83232	0.86905
1630551_at	CG5290	FBgn0036772	6	0.83232	0.76036
1635044_at	Hsp26	FBgn0001225	6	0.83232	0.86756
1625450_at	mthl14	FBgn0052476	7	0.81075	0.80421
1626821_s_at	Hsp70Ba /// Hsp70Bb /// Hsp70Bbb /// Hsp70Bc	FBgn0013277	7	0.81075	0.87831
1629827_s_at	Hsp70Ba /// Hsp70Bb /// Hsp70Bbb	FBgn0013277	7	0.81075	0.67202
1631844_at	Myo95E	FBgn0039157	7	0.81075	0.71582
1632841_x_at	Hsp70Bc	FBgn0013279	7	0.81075	0.88486
1634187_x_at	αγ-element:CR32865	FBgn0052865	7	0.81075	0.84803
1636093_a_at	ERR	FBgn0035849	7	0.81075	0.62812
1638484_at	Hsp67Bc	FBgn0001229	7	0.81075	0.88522
1638730_at	Hsp67Ba	FBgn0001227	7	0.81075	0.81344
1638872_at	Hsp68	FBgn0001230	7	0.81075	0.87421
1639571_s_at	Hsp70Aa /// Hsp70Ab	FBgn0013275	7	0.81075	0.87582
1641055_at	Hsp23	FBgn0001224	7	0.81075	0.84893
1623960_s_at	Intergenic region		8	0.78697	0.70867
1627018_s_at	ATPsyn-gamma	FBgn0020235	8	0.78697	0.856
1628964_at	CG4804	FBgn0032178	8	0.78697	0.71628
1629618_at	CG12256	FBgn0038002	8	0.78697	0.80037
1631993_s_at	Ald	FBgn0000064	8	0.78697	0.77637
1634162_at	CG40198	FBgn0058198	8	0.78697	0.74093
1637538_s_at	CG9485 /// DsecCG9485	FBgn0034618	8	0.78697	0.80637
1639507_at	SdhC	FBgn0037873	8	0.78697	0.84879
1639594_at	CG40485	FBgn0069973	8	0.78697	0.8289
1623817_at	CG7916	FBgn0028534	9	0.78649	0.80041
1628364_at	CG7968	FBgn0028532	9	0.78649	0.82395
1629520_at	CG8997 /// DsimCG8997	FBgn0028920	9	0.78649	0.84967
1630361_at	nkd	FBgn0002945	9	0.78649	0.65528
1637403_at	CG7953	FBgn0028533	9	0.78649	0.80313
1634364_s_at	stv	FBgn0086708	10	0.78411	0.86354
1636145_at	CG7219	FBgn0031973	10	0.78411	0.75405
1637059_s_at	DnaJ-1	FBgn0015657	10	0.78411	0.72969
1638378_at	CG13116	FBgn0032139	10	0.78411	0.79052
1638469_s_at	CG3857	FBgn0023520	10	0.78411	0.78275
1626949_at	CG11158	FBgn0030511	11	0.77354	0.67977
1628314_a_at	CG6891	FBgn0030955	11	0.77354	0.83594
1636196_s_at	CG6891 /// CG6900	FBgn0030955	11	0.77354	0.80701
1638246_at	CG5804	FBgn0035926	11	0.77354	0.7315
1638991_at	CG5506 /// DsimCG5506	FBgn0036766	11	0.77354	0.81633
1639762_at	CG3734	FBgn0038700	11	0.77354	0.77066
1623744_at	CG30411	FBgn0050411	12	0.74204	0.67289
1634029_at	Ugt86Dj	FBgn0040250	12	0.74204	0.78283
1638981_at	Ugt86Dh	FBgn0040252	12	0.74204	0.7704
1622946_at	CG6908	FBgn0037936	13	0.73603	0.74185
1624971_at	CG5254	FBgn0040383	13	0.73603	0.72667
1625042_at	CG31288	FBgn0051288	13	0.73603	0.77642
1626401_at	Cyp6a2	FBgn0000473	13	0.73603	0.81858
1626414_at	Jheh1	FBgn0010053	13	0.73603	0.78083
1627432_at	CG6041	FBgn0029826	13	0.73603	0.67747
1630066_at	CG4302 /// DsecCG4302	FBgn0027073	13	0.73603	0.84073
1634143_at	Cyp6w1	FBgn0033065	13	0.73603	0.72873
1635410_at	CG12766	FBgn0035476	13	0.73603	0.78088
1635800_at	CG5431	FBgn0034888	13	0.73603	0.69231
1638053_at	Cyp4p1	FBgn0015037	13	0.73603	0.76327
1638080_at	CG13658	FBgn0039315	13	0.73603	0.71646
1638226_at	CG10562	FBgn0039326	13	0.73603	0.81611
1638562_a_at	Cyp6d5	FBgn0038194	13	0.73603	0.79441
1638636_at	CG12512	FBgn0031703	13	0.73603	0.55509
1638764_at	CG13516	FBgn0040658	13	0.73603	0.66547
1638903_at	CG5724	FBgn0038082	13	0.73603	0.63182
1640244_at	CG33514	FBgn0053514	13	0.73603	0.66671
1641481_at	Ugt86Dd	FBgn0040256	13	0.73603	0.81076
1626011_at	CG17834	FBgn0028394	14	0.73367	0.74362
1629061_s_at	Hsp22 /// Hsp67Bb	FBgn0001223	14	0.73367	0.72438
1630429_s_at	CG11889 /// CG11891	FBgn0039308	14	0.73367	0.68247
1640552_at	Gclm	FBgn0046114	14	0.73367	0.78422
1631555_at	CG10062	FBgn0034439	15	0.70288	0.57762
1631806_at	CG8693 /// DsimCG8693	FBgn0033294	15	0.70288	0.79769
1633147_at	CG10659 /// DsimCG10659	FBgn0032839	15	0.70288	0.64426
1634515_at	CG8093	FBgn0033999	15	0.70288	0.80413
1637647_at	CG31148	FBgn0051148	15	0.70288	0.69035
1639272_at	CG3739	FBgn0038702	15	0.70288	0.70324
1623565_at	CG17278	FBgn0046763	16	0.68942	0.76755
1623842_a_at	PhKgamma	FBgn0011754	16	0.68942	0.79089
1624017_at	Ahcy89E	FBgn0015011	16	0.68942	0.7773
1624124_at	GNBP1	FBgn0040323	16	0.68942	0.74702
1624273_at	CG8034	FBgn0031011	16	0.68942	0.64887
1624907_at	Tsp42Ee	FBgn0029506	16	0.68942	0.72332
1624986_at	CG9836	FBgn0037637	16	0.68942	0.74262
1625012_s_at	vir-1	FBgn0043841	16	0.68942	0.67652
1625533_at	bsk	FBgn0000229	16	0.68942	0.7773
1625651_at	CG18317	FBgn0031359	16	0.68942	0.76327
1625885_at	betaTub97EF	FBgn0003890	16	0.68942	0.72068
1626577_at	CG15556	FBgn0039821	16	0.68942	0.67977
1627176_at	CG31431	FBgn0051431	16	0.68942	0.7696
1627499_at	CG2016 /// DmauCG2016 /// DsimCG2016	FBgn0250839	16	0.68942	0.70238
1628052_at	Cyp6a17	FBgn0015714	16	0.68942	0.71587
1628213_s_at	desat1	FBgn0086687	16	0.68942	0.6884
1628758_at	CG1774	FBgn0039856	16	0.68942	0.76831
1628984_s_at	HmgZ	FBgn0010228	16	0.68942	0.79087
1629324_at	CG6870	FBgn0032652	16	0.68942	0.47628
1630083_at	Rab8	FBgn0262518	16	0.68942	0.76077
1630996_s_at	ZnT63C	FBgn0035432	16	0.68942	0.7304
1632114_at	Cyp12a4	FBgn0038681	16	0.68942	0.71166
1632574_at	CG6574	FBgn0037846	16	0.68942	0.64777
1632700_a_at	CG18324	FBgn0033905	16	0.68942	0.76842
1633012_at	CG3662	FBgn0031285	16	0.68942	0.73686
1633197_at	CG32024	FBgn0052024	16	0.68942	0.65416
1634591_at	CG11878	FBgn0039310	16	0.68942	0.58321
1634684_at	CG7272	FBgn0036501	16	0.68942	0.68423
1635109_at	CG5888	FBgn0028523	16	0.68942	0.55677
1635120_at	CG8446	FBgn0034089	16	0.68942	0.77563
1635522_a_at	santa-maria	FBgn0025697	16	0.68942	0.75239
1635675_at	scro	FBgn0028993	16	0.68942	0.52419
1636163_at	Arr1	FBgn0000120	16	0.68942	0.70493
1636266_at	psh	FBgn0030926	16	0.68942	0.67506
1637095_at	CG15818 /// DsimCG15818	FBgn0031910	16	0.68942	0.48935
1637454_a_at	Obp19a	FBgn0031109	16	0.68942	0.74763
1637457_at	CG7646	FBgn0036926	16	0.68942	0.69169
1638020_at	CG10467	FBgn0035679	16	0.68942	0.60617
1638368_at	CG31674	FBgn0051674	16	0.68942	0.5018
1638405_at	CG9338 /// DsimCG9338	FBgn0032899	16	0.68942	0.75302
1639467_at	Atg8a	FBgn0052672	16	0.68942	0.73884
1639897_at	CG3091	FBgn0029608	16	0.68942	0.74256
1639944_at	Cyp9f2	FBgn0038037	16	0.68942	0.80978
1639993_at	CG3149	FBgn0027564	16	0.68942	0.73582
1640009_at	Tom34	FBgn0010812	16	0.68942	0.45031
1640085_at	CG9733	FBgn0039759	16	0.68942	0.59081
1640923_at	Jhedup	FBgn0034076	16	0.68942	0.65527
1641191_s_at	Ugt36Bc	FBgn0040260	16	0.68942	0.58544
1641347_s_at	vsg	FBgn0045823	16	0.68942	0.68967
1622949_at	peb	FBgn0003053	17	0.67073	0.74064
1623144_at	ci	FBgn0004859	17	0.67073	0.7086
1623510_at	CG7970	FBgn0035252	17	0.67073	0.65438
1623685_at	CG4064	FBgn0261610	17	0.67073	0.68788
1623736_at	trh	FBgn0262139	17	0.67073	0.51127
1623846_at	disco-r	FBgn0042650	17	0.67073	0.70301
1624054_at	Adgf-A	FBgn0036752	17	0.67073	0.68663
1624106_at	CG3790	FBgn0033778	17	0.67073	0.61759
1624772_at	CG14186	FBgn0036935	17	0.67073	0.55217
1624774_a_at	Fas2	FBgn0000635	17	0.67073	0.72507
1624824_at	Jon74E	FBgn0023197	17	0.67073	0.65209
1625022_a_at	CG6125	FBgn0038337	17	0.67073	0.62345
1625041_at	Oatp74D	FBgn0036732	17	0.67073	0.6582
1625648_at	CG3868	FBgn0036422	17	0.67073	0.72761
1625833_at	CG9896	FBgn0034808	17	0.67073	0.76608
1625850_at	odd	FBgn0002985	17	0.67073	0.68553
1626088_at	CG2177	FBgn0039902	17	0.67073	0.70967
1626124_at	CG9717	FBgn0039789	17	0.67073	0.559
1626499_at	GATAe	FBgn0038391	17	0.67073	0.57819
1626509_at	18w	FBgn0004364	17	0.67073	0.79347
1626619_at	CG9919	FBgn0030742	17	0.67073	0.70668
1626727_at	Mct1	FBgn0023549	17	0.67073	0.67353
1627277_s_at	CG2930	FBgn0028491	17	0.67073	0.73924
1627420_s_at	CG7702	FBgn0038638	17	0.67073	0.74597
1627446_at	net	FBgn0002931	17	0.67073	0.5589
1627795_at	Ir	FBgn0039061	17	0.67073	0.78805
1627802_s_at	Sur-8	FBgn0038504	17	0.67073	0.74868
1628049_at	CG15828	FBgn0032136	17	0.67073	0.73068
1628245_at	sens-2	FBgn0051632	17	0.67073	0.59327
1628263_s_at	CG15236	FBgn0033108	17	0.67073	0.60997
1628276_s_at	Bsg	FBgn0261822	17	0.67073	0.72455
1628352_a_at	CG8798	FBgn0036892	17	0.67073	0.68196
1628398_at	CG5853	FBgn0032167	17	0.67073	0.75917
1628623_at	CG9904	FBgn0040336	17	0.67073	0.63779
1628823_at	CG14120	FBgn0036321	17	0.67073	0.62028
1628930_at	swi2	FBgn0034262	17	0.67073	0.68682
1629062_at	CG13252	FBgn0037016	17	0.67073	0.79716
1629181_at	CG33494	FBgn0053494	17	0.67073	0.56968
1629395_at	CG9743	FBgn0039756	17	0.67073	0.72448
1629434_at	CG9380	FBgn0035094	17	0.67073	0.74279
1629464_a_at	CG32473	FBgn0052473	17	0.67073	0.76983
1629559_s_at	Atet	FBgn0020762	17	0.67073	0.73204
1629778_s_at	CG5130	FBgn0037000	17	0.67073	0.36552
1629973_at	CG6218	FBgn0038321	17	0.67073	0.67565
1630471_at	CG4301	FBgn0030747	17	0.67073	0.71394
1631183_at	RhoL	FBgn0014380	17	0.67073	0.71135
1631532_at	CG5282	FBgn0036986	17	0.67073	0.59658
1631537_at	CG31198	FBgn0051198	17	0.67073	0.66817
1631610_at	CG31886	FBgn0032079	17	0.67073	0.72621
1631832_at	Mlc-c	FBgn0004687	17	0.67073	0.75947
1632304_at	CG8026	FBgn0033391	17	0.67073	0.62579
1632540_at	iotaTry	FBgn0015001	17	0.67073	0.46587
1632666_at	LanB2	FBgn0002528	17	0.67073	0.75147
1632699_s_at	Adh /// Adhr	FBgn0000055	17	0.67073	0.44654
1633238_at			17	0.67073	0.71883
1633280_s_at	CG12581	FBgn0037213	17	0.67073	0.77315
1633359_a_at	Traf-like	FBgn0030748	17	0.67073	0.75567
1633439_at	Galpha73B	FBgn0010223	17	0.67073	0.73373
1633535_at	VhaAC39-1	FBgn0028665	17	0.67073	0.73976
1634240_at	CG5107	FBgn0039342	17	0.67073	0.29501
1634403_at	alpha-Adaptin	FBgn0015567	17	0.67073	0.77116
1634463_at	CG7992	FBgn0031004	17	0.67073	0.71557
1635199_at	rgn	FBgn0261258	17	0.67073	0.75422
1635210_a_at	Ppn	FBgn0003137	17	0.67073	0.74806
1635383_at	vnd	FBgn0261930	17	0.67073	0.52865
1635731_at	CG6785	FBgn0032399	17	0.67073	0.6698
1635803_s_at	bowl	FBgn0004893	17	0.67073	0.6973
1635963_a_at	CG7990	FBgn0030997	17	0.67073	0.68577
1636302_s_at	Su(dx)	FBgn0003557	17	0.67073	0.78438
1636409_at	CG11034	FBgn0031741	17	0.67073	0.71366
1636474_at	CG12602	FBgn0032373	17	0.67073	0.72686
1637461_at	CG9527	FBgn0031813	17	0.67073	0.72521
1637826_at	CG10623	FBgn0032727	17	0.67073	0.55505
1638050_s_at	Sox14	FBgn0005612	17	0.67073	0.69958
1638225_a_at	inx7	FBgn0027106	17	0.67073	0.69484
1638278_s_at	Myo61F	FBgn0010246	17	0.67073	0.759
1638523_at	CG32633	FBgn0052633	17	0.67073	0.66252
1638681_at	pio	FBgn0020521	17	0.67073	0.70435
1638905_s_at	CG4839	FBgn0032187	17	0.67073	0.74071
1639295_at	CG4734	FBgn0033826	17	0.67073	0.51806
1639297_at	CG9568	FBgn0032087	17	0.67073	0.59056
1639483_s_at	Nep1	FBgn0029843	17	0.67073	0.65577
1639535_at	pgant2	FBgn0031530	17	0.67073	0.60606
1639737_at	CG34330	FBgn0085359	17	0.67073	0.59264
1639839_s_at	H	FBgn0001169	17	0.67073	0.67371
1639923_at	CG30502	FBgn0050502	17	0.67073	0.71643
1639971_at	CG12224	FBgn0037974	17	0.67073	0.46683
1640337_a_at	Ank2	FBgn0261788	17	0.67073	0.57006
1640825_a_at	Ptx1	FBgn0020912	17	0.67073	0.76796
1640991_at	CG32091	FBgn0052091	17	0.67073	0.54489
1641152_at	CG1718 /// DmirCG1718	FBgn0031170	17	0.67073	0.79002
1641222_at	CG15142	FBgn0032645	17	0.67073	0.73254
1641738_a_at	CG13636	FBgn0039232	17	0.67073	0.61068
1625431_at	repo	FBgn0011701	18	0.66829	0.68205
1625806_at	Pp1alpha-96A	FBgn0003134	18	0.66829	0.62402
1626033_at	Atg9	FBgn0034110	18	0.66829	0.71422
1626581_s_at	CG1607	FBgn0039844	18	0.66829	0.74415
1626911_at	CG6495	FBgn0027550	18	0.66829	0.53591
1628345_at	Cyp6a9	FBgn0013771	18	0.66829	0.76026
1628490_at	bigmax	FBgn0039509	18	0.66829	0.68484
1628660_at	CG7130	FBgn0037151	18	0.66829	0.46826
1630699_at	betaInt-nu	FBgn0010395	18	0.66829	0.549
1632481_at	CG8602	FBgn0035763	18	0.66829	0.68742
1632908_s_at	Lerp	FBgn0051072	18	0.66829	0.78265
1633881_at	CG42347	FBgn0259678	18	0.66829	0.69989
1634106_at	CG11686	FBgn0040551	18	0.66829	0.68832
1634117_at	CG6204	FBgn0039165	18	0.66829	0.61199
1634188_a_at	tim	FBgn0014396	18	0.66829	0.54585
1635757_at	laza	FBgn0037163	18	0.66829	0.68538
1636879_at	CG14356	FBgn0038207	18	0.66829	0.46766
1636896_a_at	CG12576	FBgn0031190	18	0.66829	0.73997
1636899_s_at	CG1623	FBgn0033448	18	0.66829	0.77366
1639500_at	nub	FBgn0085424	18	0.66829	0.68282
1640015_at	CG7053	FBgn0030960	18	0.66829	0.76355
1640979_at	CG1681	FBgn0030484	18	0.66829	0.67749
1641018_s_at	CG8468	FBgn0033913	18	0.66829	0.72556
1641053_s_at	tok	FBgn0004885	18	0.66829	0.74406
1624256_at	CG16857	FBgn0028482	19	0.65954	0.71063
1625071_a_at	Mlc2	FBgn0002773	19	0.65954	0.69479
1625454_at	Gbeta5	FBgn0030011	19	0.65954	0.74061
1625780_a_at	CG9812	FBgn0034860	19	0.65954	0.77401
1626990_s_at	Mipp1	FBgn0026061	19	0.65954	0.72515
1627669_at	CG1791	FBgn0030163	19	0.65954	0.39619
1628173_at	CG17189	FBgn0039485	19	0.65954	0.67345
1630150_s_at	Cg25C	FBgn0000299	19	0.65954	0.6663
1630299_at	CG17325 /// CG42305	FBgn0040993	19	0.65954	0.62842
1630570_at	CG13003	FBgn0030798	19	0.65954	0.67928
1631167_at	CG5023	FBgn0038774	19	0.65954	0.76862
1631280_at	CG9095	FBgn0030617	19	0.65954	0.55985
1633407_at	CG6959	FBgn0037956	19	0.65954	0.7209
1633434_at	CG18327	FBgn0033904	19	0.65954	0.65372
1633553_s_at	SP1173	FBgn0035710	19	0.65954	0.69869
1633696_at	TM4SF	FBgn0020372	19	0.65954	0.74775
1633795_a_at	CG17124	FBgn0032297	19	0.65954	0.65731
1633935_at	skf	FBgn0262600	19	0.65954	0.70165
1634667_at	CG11099	FBgn0034485	19	0.65954	0.54088
1634988_a_at	CG17352	FBgn0035880	19	0.65954	0.41313
1636426_at	CG6421	FBgn0025827	19	0.65954	0.58045
1636526_at	CG9451	FBgn0036876	19	0.65954	0.71217
1636583_at	CG5932	FBgn0036996	19	0.65954	0.44044
1637057_at	nrm	FBgn0262509	19	0.65954	0.66631
1637067_at	CG6074	FBgn0039486	19	0.65954	0.70097
1638051_at	CG17323	FBgn0032713	19	0.65954	0.68576
1638365_at	CG3244	FBgn0031629	19	0.65954	0.7685
1639229_at	vkg	FBgn0016075	19	0.65954	0.67098
1639469_a_at	Pu	FBgn0003162	19	0.65954	0.73162
1639596_at	CG7781	FBgn0032021	19	0.65954	0.76787
1639682_at	Mob2	FBgn0259481	19	0.65954	0.60463
1639774_at	CG15202	FBgn0030271	19	0.65954	0.7249
1640534_s_at	CaMKII	FBgn0004624	19	0.65954	0.6383
1640896_at	CG4462	FBgn0038752	19	0.65954	0.69318
1641390_at	dpr19	FBgn0032233	19	0.65954	0.54664
1622960_at	decay	FBgn0028381	20	0.65057	0.58503
1623028_at	CG14872	FBgn0038346	20	0.65057	0.73435
1623083_at	CG1698	FBgn0033443	20	0.65057	0.72463
1623291_at	CG31673	FBgn0051673	20	0.65057	0.60348
1623298_at	CG6067	FBgn0029828	20	0.65057	0.7364
1623486_at	CG7900	FBgn0037548	20	0.65057	0.55842
1623761_at	CG15347	FBgn0030040	20	0.65057	0.71391
1623928_at	CG5910	FBgn0036993	20	0.65057	0.72811
1624569_at	CG31087	FBgn0051087	20	0.65057	0.71275
1624939_at	Cyp6a21	FBgn0033981	20	0.65057	0.5929
1624975_at	CG17028	FBgn0036552	20	0.65057	0.66942
1625058_at	yellow-d	FBgn0041712	20	0.65057	0.65715
1625266_at	Ag5r	FBgn0015010	20	0.65057	0.58303
1625312_at	CG10553	FBgn0039324	20	0.65057	0.75901
1625439_at	Tsp29Fa	FBgn0032074	20	0.65057	0.7485
1625477_a_at	CG4797	FBgn0034909	20	0.65057	0.63269
1626028_at	CG4783	FBgn0038756	20	0.65057	0.69469
1626094_at	CG1941	FBgn0033214	20	0.65057	0.69821
1626158_s_at	nes	FBgn0026630	20	0.65057	0.65028
1626524_at	CG16996	FBgn0032412	20	0.65057	0.63209
1626689_at	Cyp6t1	FBgn0031182	20	0.65057	0.5511
1626718_at	CG33127	FBgn0053127	20	0.65057	0.68603
1626767_at	Tsp2A	FBgn0024361	20	0.65057	0.77576
1627047_at	CG3987	FBgn0038292	20	0.65057	0.74459
1627078_at	Oatp58Dc	FBgn0034716	20	0.65057	0.75284
1627817_at	CG33109	FBgn0053109	20	0.65057	0.66408
1628494_a_at	Picot	FBgn0024315	20	0.65057	0.67447
1628826_at	CG34288	FBgn0085317	20	0.65057	0.61528
1629007_at	CG8952	FBgn0030688	20	0.65057	0.71416
1629476_at	CG7542	FBgn0036738	20	0.65057	0.68382
1629565_s_at	CG30160 /// Tsp42Eb	FBgn0050160	20	0.65057	0.68497
1629969_at	CG11426	FBgn0037166	20	0.65057	0.63354
1630003_at	CG12825	FBgn0033221	20	0.65057	0.75924
1630241_at	lambdaTry	FBgn0043470	20	0.65057	0.64536
1631148_at	CG9673	FBgn0030775	20	0.65057	0.68979
1631234_at	CG18173	FBgn0035265	20	0.65057	0.68128
1632055_at	kappaTry	FBgn0043471	20	0.65057	0.67644
1632431_s_at	Ance	FBgn0012037	20	0.65057	0.70253
1632575_at	CG34176	FBgn0085205	20	0.65057	0.62901
1632695_at	CG18585	FBgn0031929	20	0.65057	0.68306
1633446_s_at	CG6981	FBgn0036945	20	0.65057	0.75508
1633989_at	CG1124	FBgn0037290	20	0.65057	0.65514
1634207_at	CG16799 /// DmirCG16799 /// DpseGA14157	FBgn0034538	20	0.65057	0.7312
1634279_at	CG11529	FBgn0036264	20	0.65057	0.16787
1634939_at	CG13077	FBgn0032810	20	0.65057	0.71365
1634991_at	CG8083	FBgn0025709	20	0.65057	0.61661
1635049_at	CG13877	FBgn0035112	20	0.65057	0.61534
1635636_at	to	FBgn0039298	20	0.65057	0.63028
1636175_a_at	CG9084	FBgn0033582	20	0.65057	0.52133
1636331_at	Sox102F	FBgn0039938	20	0.65057	0.5635
1636382_at	CG17574	FBgn0033777	20	0.65057	0.73534
1636398_at	CG10086	FBgn0037517	20	0.65057	0.6659
1636570_at	mex1	FBgn0004228	20	0.65057	0.74425
1636620_s_at	l(2)08717	FBgn0010651	20	0.65057	0.68752
1636910_at	CG13704	FBgn0035583	20	0.65057	0.71002
1636920_s_at	CG12016	FBgn0035436	20	0.65057	0.60461
1636976_at	CG5322	FBgn0032253	20	0.65057	0.53779
1637027_s_at	CG10165	FBgn0032801	20	0.65057	0.61405
1637680_at	Tsp42Eq	FBgn0033138	20	0.65057	0.74103
1637997_at	CG32155	FBgn0052155	20	0.65057	0.59256
1638775_at	Mdr50	FBgn0010241	20	0.65057	0.60923
1638816_at	CG3884	FBgn0033786	20	0.65057	0.46427
1638938_at	CG9418	FBgn0026582	20	0.65057	0.15161
1639322_at	etaTry	FBgn0011554	20	0.65057	0.67273
1639359_at	CG31974	FBgn0051974	20	0.65057	0.67848
1639429_at	Oatp58Da	FBgn0050277	20	0.65057	0.69854
1639478_at	CG5091 /// CG5096	FBgn0032234	20	0.65057	0.75155
1639534_at	CG6792	FBgn0032401	20	0.65057	0.30449
1639642_a_at	CG3239	FBgn0029769	20	0.65057	0.76043
1639653_at	cln3	FBgn0036756	20	0.65057	0.7312
1639744_at	Pde1C	FBgn0259225	20	0.65057	0.70907
1640590_at	CG32195	FBgn0052195	20	0.65057	0.67323
1640720_a_at	CG14872	FBgn0038346	20	0.65057	0.76436
1640778_at	LP09838		20	0.65057	0.46759
1640827_at	CG15422	FBgn0031579	20	0.65057	0.68116
1640950_at	CG15739	FBgn0030347	20	0.65057	0.7369
1641676_at	Atg4	FBgn0031298	20	0.65057	0.57333
1623018_at	CG12780 /// DsimCG12780	FBgn0033301	21	0.64314	0.7057
1623201_at	CG5783	FBgn0032670	21	0.64314	0.70218
1623521_at	CG11909	FBgn0261575	21	0.64314	0.70181
1623757_at	Cry	FBgn0005664	21	0.64314	0.56127
1623839_at	CG6415	FBgn0032287	21	0.64314	0.63629
1624914_at	CG8690	FBgn0033297	21	0.64314	0.64204
1624993_at	CG4377	FBgn0034664	21	0.64314	0.70554
1625193_at	CG31106	FBgn0051106	21	0.64314	0.65835
1625265_at	CG9119	FBgn0035189	21	0.64314	0.71364
1626248_at	CG18547	FBgn0037973	21	0.64314	0.7823
1626641_s_at	glob1	FBgn0027657	21	0.64314	0.69006
1626734_at	CG6484 /// DsecCG6484	FBgn0034247	21	0.64314	0.72829
1627464_at	LvpD	FBgn0002569	21	0.64314	0.73218
1627500_at	CG30345	FBgn0050345	21	0.64314	0.727
1627682_at	CG14949	FBgn0035358	21	0.64314	0.47476
1628446_at	MtnC	FBgn0038790	21	0.64314	0.54448
1628449_at	Ugt86Dc	FBgn0040257	21	0.64314	0.64263
1628670_at	CG18577	FBgn0037870	21	0.64314	0.35102
1629009_at	Cyp28a5	FBgn0028940	21	0.64314	0.53469
1629055_a_at	Got2	FBgn0001125	21	0.64314	0.70793
1629070_at	CG1208	FBgn0037386	21	0.64314	0.66282
1629789_at	CG9649	FBgn0038211	21	0.64314	0.67139
1629853_at	CG3699	FBgn0040349	21	0.64314	0.64099
1629939_a_at	CG1140	FBgn0035298	21	0.64314	0.68315
1630555_at	CG33346	FBgn0053346	21	0.64314	0.69805
1630593_at	NLaz	FBgn0053126	21	0.64314	0.75561
1630740_at	CG4363	FBgn0034663	21	0.64314	0.74213
1630934_at	R2-element	FBte0000030	21	0.64314	0.53139
1632874_at	CG6602	FBgn0035673	21	0.64314	0.66553
1633391_at	Irc	FBgn0038465	21	0.64314	0.70855
1633639_at	Cyp28d1	FBgn0031689	21	0.64314	0.65245
1634514_at	CG33258	FBgn0053258	21	0.64314	0.62208
1634657_at	CG5011	FBgn0040723	21	0.64314	0.54207
1634699_a_at	CG11919 /// CG18003	FBgn0033564	21	0.64314	0.45617
1635140_at	CG15515	FBgn0039719	21	0.64314	0.37523
1635379_at	CG31300	FBgn0051300	21	0.64314	0.66877
1637567_at	CG30360	FBgn0050360	21	0.64314	0.72242
1637821_at	CG32023	FBgn0052023	21	0.64314	0.62485
1638544_at	CG12929	FBgn0033429	21	0.64314	0.40002
1639262_at	CG11669 /// DsecCG11669	FBgn0033296	21	0.64314	0.69334
1639401_at	LvpH	FBgn0002570	21	0.64314	0.72536
1640126_at	CG8249	FBgn0034045	21	0.64314	0.7478
1641434_at	CG32695	FBgn0052695	21	0.64314	0.72283
1626198_at	Cyp4d8	FBgn0015033	22	0.64165	0.6771
1627354_at	CG11779 /// CG5835 /// DanaCG11779 /// DbipCG11779 /// DmeiCG11779 /// DmmmCG11779 /// DmplCG11779 /// DninCG11779 /// DpbpCG11779 /// DpbpCG5835 /// DpspCG11779 /// DvarCG11779	FBgn0038683	22	0.64165	0.72652
1627382_at	Sec61beta	FBgn0010638	22	0.64165	0.76581
1628226_at	CG8539 /// DsimCG8539	FBgn0035791	22	0.64165	0.53826
1628476_at	PP2A-B'	FBgn0042693	22	0.64165	0.56461
1629642_a_at	CG17664	FBgn0034883	22	0.64165	0.73329
1629732_at	CG8791	FBgn0033234	22	0.64165	0.59927
1630320_at	betaTry	FBgn0010357	22	0.64165	0.62587
1633066_at	CG13215	FBgn0033592	22	0.64165	0.54655
1633333_a_at	CG7231	FBgn0031968	22	0.64165	0.71031
1633836_a_at	Fkbp13	FBgn0010470	22	0.64165	0.77161
1634406_at	CG32982	FBgn0052982	22	0.64165	0.62603
1635086_at	CG4666	FBgn0029838	22	0.64165	0.71398
1636387_at	CG10300	FBgn0039107	22	0.64165	0.55087
1636493_at	dei	FBgn0008649	22	0.64165	0.3755
1636711_at	CG31265	FBgn0051265	22	0.64165	0.67725
1637063_at	CG33099	FBgn0053099	22	0.64165	0.71313
1637479_at	pn	FBgn0003116	22	0.64165	0.66523
1638567_at	CG1092	FBgn0037228	22	0.64165	0.42522
1638592_at	CG6560	FBgn0038916	22	0.64165	0.71646
1638890_at	Tapdelta	FBgn0021795	22	0.64165	0.69242
1639498_a_at	ap	FBgn0000099	22	0.64165	0.70102
1633536_at	CG4630	FBgn0033809	23	0.60741	0.57566
1633707_at	CG12824	FBgn0033222	23	0.60741	0.68057
1633749_at	CG6337	FBgn0033873	23	0.60741	0.66663
1635688_at	CG15210	FBgn0040850	23	0.60741	0.75019
1636151_at	CG32196	FBgn0052196	23	0.60741	0.61716
1636775_at	CG18622	FBgn0038460	23	0.60741	0.56971
1641039_at	CG1397	FBgn0261277	23	0.60741	0.39192
*Stone EA & Ayroles JF (2009) Modulated modularity clustering as an exploratory tool for functional genomic inference. PLoS Genet 5: e1000479.
