# Supplementary material for: Phenotypic Plasticity of the Drosophila Transcriptome
Source: PLoS Genet. 2012 Mar 29;8(3):e1002593. doi: 10.1371/journal.pgen.1002593 (PMC3315458; doi:10.1371/journal.pgen.1002593)
Supplement: Table S7 — Class I phenotypically plastic transcripts associated with starvation resistance and clustered into modules using MMC (13). (XLSX) [file pgen.1002593.s015.xlsx]

## Sheet: Sheet1
Table S7
Class I phenotypically plastic transcripts associated with starvation resistance and clustered into modules using MMC*.
AffyID	Gene Symbol	Flybase ID	Module	Average |r|	|r|
1639180_at	Arc1	FBgn0033926	1	0.95013	0.95013
1639694_s_at	Arc1 /// CG10102	FBgn0033926	1	0.95013	0.95013
1640636_at	Pkcdelta	FBgn0259680	2	0.83178	0.83178
1631552_at	pyr	FBgn0033649	2	0.83178	0.83178
1629199_at	Ag5r2	FBgn0020508	3	0.82751	0.72088
1639934_at	CG31272	FBgn0051272	3	0.82751	0.8887
1623706_at	CG9498	FBgn0031801	3	0.82751	0.837
1639101_at	CG9837	FBgn0037635	3	0.82751	0.85893
1634731_at	Cyp4p3	FBgn0033397	3	0.82751	0.83573
1636620_s_at	l(2)08717	FBgn0010651	3	0.82751	0.87498
1636800_at	Orct2	FBgn0086365	3	0.82751	0.80351
1638808_at	Syx4	FBgn0024980	3	0.82751	0.80037
1634064_at	CG13311	FBgn0035929	4	0.82525	0.78725
1629367_at	CG15534	FBgn0039769	4	0.82525	0.86389
1635870_at	CG1628	FBgn0030218	4	0.82525	0.82459
1634989_at	Acon	FBgn0010100	5	0.80392	0.85785
1634250_at	Act57B	FBgn0000044	5	0.80392	0.81758
1636348_s_at	Act87E	FBgn0000046	5	0.80392	0.87009
1625633_a_at	Argk	FBgn0000116	5	0.80392	0.87248
1634667_at	CG11099	FBgn0034485	5	0.80392	0.67723
1634935_a_at	CG1648	FBgn0033446	5	0.80392	0.68378
1624704_at	CG4741	FBgn0035040	5	0.80392	0.65453
1631167_at	CG5023	FBgn0038774	5	0.80392	0.84032
1623252_a_at	kdn	FBgn0261955	5	0.80392	0.87868
1625071_a_at	Mlc2	FBgn0002773	5	0.80392	0.82507
1641325_s_at	Tm2	FBgn0004117	5	0.80392	0.86549
1640337_a_at	Ank2	FBgn0261788	6	0.80238	0.72161
1639503_at	betaTub60D	FBgn0003888	6	0.80238	0.79541
1635803_s_at	bowl	FBgn0004893	6	0.80238	0.81318
1639803_at	CG5151	FBgn0036576	6	0.80238	0.70092
1640059_at	CG6040	FBgn0038679	6	0.80238	0.78105
1635963_a_at	CG7990	FBgn0030997	6	0.80238	0.79108
1637619_s_at	Dscam	FBgn0033159	6	0.80238	0.72202
1631542_a_at	dve	FBgn0020307	6	0.80238	0.80648
1634028_s_at	Fmr1	FBgn0028734	6	0.80238	0.8163
1637710_at	kst	FBgn0004167	6	0.80238	0.86181
1626309_at	Muc68D	FBgn0036203	6	0.80238	0.87005
1622949_at	peb	FBgn0003053	6	0.80238	0.83628
1635199_at	rgn	FBgn0261258	6	0.80238	0.85935
1627802_s_at	Sur-8	FBgn0038504	6	0.80238	0.86979
1640235_at	W	FBgn0003997	6	0.80238	0.76924
1640409_at	wit	FBgn0024179	6	0.80238	0.82358
1635030_at	CG12868	FBgn0033945	7	0.79325	0.81926
1633857_at	CG13659	FBgn0039319	7	0.79325	0.78342
1634019_at	CG2064	FBgn0033205	7	0.79325	0.83998
1630212_at	CG2065	FBgn0033204	7	0.79325	0.80808
1635548_s_at	CG30287 /// CG34166	FBgn0050287	7	0.79325	0.62633
1630066_at	CG4302 /// DsecCG4302	FBgn0027073	7	0.79325	0.82317
1638182_at	CG5999	FBgn0038083	7	0.79325	0.67785
1634551_at	CG6188	FBgn0038074	7	0.79325	0.7679
1622946_at	CG6908	FBgn0037936	7	0.79325	0.84455
1624953_at	Cyp12c1	FBgn0036806	7	0.79325	0.78033
1626401_at	Cyp6a2	FBgn0000473	7	0.79325	0.84542
1640755_at	Cyp6a8	FBgn0013772	7	0.79325	0.86339
1635593_at	Cyp6d2	FBgn0034756	7	0.79325	0.79779
1634143_at	Cyp6w1	FBgn0033065	7	0.79325	0.80704
1636174_at	GstD9	FBgn0038020	7	0.79325	0.7795
1626414_at	Jheh1	FBgn0010053	7	0.79325	0.82806
1636093_a_at	ERR	FBgn0035849	8	0.78206	0.72886
1626499_at	GATAe	FBgn0038391	8	0.78206	0.75974
1631844_at	Myo95E	FBgn0039157	8	0.78206	0.81454
1628930_at	swi2	FBgn0034262	8	0.78206	0.82508
1627044_s_at	Ca-P60A	FBgn0004551	9	0.77776	0.84254
1636669_at	Ca-P60A	FBgn0004551	9	0.77776	0.85074
1635937_at	CG4500 /// DsecCG4500	FBgn0028519	9	0.77776	0.53761
1627577_at	CG7409	FBgn0035817	9	0.77776	0.83722
1636603_a_at	CG9297	FBgn0038181	9	0.77776	0.82071
1633796_at	CG11425	FBgn0037167	10	0.76246	0.79918
1630561_at	CG13641	FBgn0039239	10	0.76246	0.63654
1632120_at	CG15533	FBgn0039768	10	0.76246	0.80488
1636183_at	CG32198	FBgn0052198	10	0.76246	0.82933
1625052_at	CG5955	FBgn0036997	10	0.76246	0.74236
1624596_at	CG31463	FBgn0051463	11	0.76126	0.77054
1632575_at	CG34176	FBgn0085205	11	0.76126	0.81135
1634657_at	CG5011	FBgn0040723	11	0.76126	0.79378
1639297_at	CG9568	FBgn0032087	11	0.76126	0.68977
1633391_at	Irc	FBgn0038465	11	0.76126	0.77344
1625450_at	mthl14	FBgn0052476	11	0.76126	0.72501
1639744_at	Pde1C	FBgn0259225	11	0.76126	0.8235
1630741_s_at	PGRP-LB	FBgn0037906	11	0.76126	0.70272
1631405_at	CG42370	FBgn0259716	12	0.7589	0.7589
1640956_at	CG4725	FBgn0039022	12	0.7589	0.7589
1624772_at	CG14186	FBgn0036935	13	0.75384	0.73277
1629784_a_at	Myo28B1	FBgn0040299	13	0.75384	0.62839
1631765_at	puc	FBgn0243512	13	0.75384	0.84652
1637703_a_at	Socs36E	FBgn0041184	13	0.75384	0.81088
1632613_at	Spn6	FBgn0028983	13	0.75384	0.79772
1625012_s_at	vir-1	FBgn0043841	13	0.75384	0.70677
1624054_at	Adgf-A	FBgn0036752	14	0.74015	0.80856
1634165_at	CG11378	FBgn0040364	14	0.74015	0.79404
1637042_a_at	CG11961	FBgn0034436	14	0.74015	0.78456
1636170_at	CG13607	FBgn0039151	14	0.74015	0.65707
1625552_at	CG14820	FBgn0035718	14	0.74015	0.77688
1634186_a_at	CG17119	FBgn0039045	14	0.74015	0.7357
1623744_at	CG30411	FBgn0050411	14	0.74015	0.56943
1632461_at	CG31233	FBgn0051233	14	0.74015	0.81286
1638523_at	CG32633	FBgn0052633	14	0.74015	0.7834
1637041_a_at	CG3332 /// DtraCG3332	FBgn0031514	14	0.74015	0.70678
1639737_at	CG34330	FBgn0085359	14	0.74015	0.77921
1625648_at	CG3868	FBgn0036422	14	0.74015	0.79217
1635065_at	CG7025	FBgn0031930	14	0.74015	0.65898
1623229_at	CG7881	FBgn0033048	14	0.74015	0.703
1635769_at	CG8773	FBgn0038135	14	0.74015	0.80109
1624195_at	sug	FBgn0033782	14	0.74015	0.67865
1636163_at	Arr1	FBgn0000120	15	0.72171	0.76177
1625885_at	betaTub97EF	FBgn0003890	15	0.72171	0.79347
1628276_s_at	Bsg	FBgn0261822	15	0.72171	0.80029
1623605_a_at	cbt	FBgn0043364	15	0.72171	0.79407
1628087_s_at	CG10200 /// DsimCG10200	FBgn0033968	15	0.72171	0.73363
1638973_s_at	CG11149	FBgn0031732	15	0.72171	0.71365
1630570_at	CG13003	FBgn0030798	15	0.72171	0.71009
1637963_at	CG14191 /// DmauCG14191 /// DsimCG14191	FBgn0030981	15	0.72171	0.31256
1636879_at	CG14356	FBgn0038207	15	0.72171	0.49701
1639774_at	CG15202	FBgn0030271	15	0.72171	0.75784
1638498_s_at	CG1600	FBgn0033188	15	0.72171	0.77306
1633795_a_at	CG17124	FBgn0032297	15	0.72171	0.73641
1630299_at	CG17325 /// CG42305	FBgn0040993	15	0.72171	0.67555
1627499_at	CG2016 /// DmauCG2016 /// DsimCG2016	FBgn0250839	15	0.72171	0.74154
1640335_at	CG31304	FBgn0261859	15	0.72171	0.65308
1625257_s_at	CG31523	FBgn0051523	15	0.72171	0.77991
1638365_at	CG3244	FBgn0031629	15	0.72171	0.81675
1633012_at	CG3662	FBgn0031285	15	0.72171	0.80717
1628388_at	CG3823	FBgn0029863	15	0.72171	0.65054
1633881_at	CG42347	FBgn0259678	15	0.72171	0.75677
1635086_at	CG4666	FBgn0029838	15	0.72171	0.80062
1630248_at	CG5346	FBgn0038981	15	0.72171	0.6067
1636426_at	CG6421	FBgn0025827	15	0.72171	0.73935
1633407_at	CG6959	FBgn0037956	15	0.72171	0.79521
1630419_a_at	CG7300	FBgn0032286	15	0.72171	0.51666
1639596_at	CG7781	FBgn0032021	15	0.72171	0.79879
1639611_at	CG8709	FBgn0033269	15	0.72171	0.69929
1632222_a_at	CG9238	FBgn0036428	15	0.72171	0.75771
1638405_at	CG9338 /// DsimCG9338	FBgn0032899	15	0.72171	0.82219
1633834_at	CG9701	FBgn0036659	15	0.72171	0.70203
1625833_at	CG9896	FBgn0034808	15	0.72171	0.73985
1628345_at	Cyp6a9	FBgn0013771	15	0.72171	0.74629
1633836_a_at	Fkbp13	FBgn0010470	15	0.72171	0.78995
1636311_at	Gpdh	FBgn0001128	15	0.72171	0.66407
1628984_s_at	HmgZ	FBgn0010228	15	0.72171	0.81104
1640923_at	Jhedup	FBgn0034076	15	0.72171	0.76806
1636510_a_at	Lsd-1	FBgn0039114	15	0.72171	0.67313
1631925_at	Mdr65	FBgn0004513	15	0.72171	0.67546
1626990_s_at	Mipp1	FBgn0026061	15	0.72171	0.80569
1626001_at	Nrg	FBgn0002968	15	0.72171	0.46472
1625041_at	Oatp74D	FBgn0036732	15	0.72171	0.74099
1637454_a_at	Obp19a	FBgn0031109	15	0.72171	0.77546
1628498_at	obst-E	FBgn0031737	15	0.72171	0.70123
1638612_at	obst-E	FBgn0031737	15	0.72171	0.70229
1638681_at	pio	FBgn0020521	15	0.72171	0.81658
1639469_a_at	Pu	FBgn0003162	15	0.72171	0.77796
1633553_s_at	SP1173	FBgn0035710	15	0.72171	0.74028
1641347_s_at	vsg	FBgn0045823	15	0.72171	0.7991
1627855_at	yellow-e	FBgn0041711	15	0.72171	0.66815
1639971_at	CG12224	FBgn0037974	16	0.69772	0.54617
1628263_s_at	CG15236	FBgn0033108	16	0.69772	0.73026
1635731_at	CG6785	FBgn0032399	16	0.69772	0.74257
1626619_at	CG9919	FBgn0030742	16	0.69772	0.76886
1641390_at	dpr19	FBgn0032233	16	0.69772	0.63892
1633238_at			16	0.69772	0.75954
1639498_a_at	ap	FBgn0000099	17	0.67651	0.71004
1638424_at	CG10514	FBgn0039312	17	0.67651	0.73705
1627354_at	CG11779 /// CG5835 /// DanaCG11779 /// DbipCG11779 /// DmeiCG11779 /// DmmmCG11779 /// DmplCG11779 /// DninCG11779 /// DpbpCG11779 /// DpbpCG5835 /// DpspCG11779 /// DvarCG11779	FBgn0038683	17	0.67651	0.66877
1629642_a_at	CG17664	FBgn0034883	17	0.67651	0.77144
1629181_at	CG33494	FBgn0053494	17	0.67651	0.68544
1634240_at	CG5107	FBgn0039342	17	0.67651	0.68156
1640400_at	CG5773	FBgn0034290	17	0.67651	0.52381
1626830_at	CG6044 /// Lcp1	FBgn0034725	17	0.67651	0.56326
1632228_at	CG6733	FBgn0039052	17	0.67651	0.70983
1630335_s_at	CG7084	FBgn0038938	17	0.67651	0.74015
1637575_at	CG8028	FBgn0031010	17	0.67651	0.5394
1635498_at	CG9259	FBgn0032913	17	0.67651	0.76687
1624558_at	dro3	FBgn0052283	17	0.67651	0.51288
1637928_at	gb /// Oatp58Db	FBgn0039487	17	0.67651	0.75687
1635442_a_at	GRHR	FBgn0025595	17	0.67651	0.72317
1625806_at	Pp1alpha-96A	FBgn0003134	17	0.67651	0.73357
1632639_at	Arc2	FBgn0033928	18	0.66574	0.67458
1635578_at	CG31975	FBgn0051975	18	0.66574	0.73591
1627169_at	CG3264	FBgn0034712	18	0.66574	0.57158
1630258_at	GstD2	FBgn0010038	18	0.66574	0.59037
1634152_at	GstD5	FBgn0010041	18	0.66574	0.75626
1626509_at	18w	FBgn0004364	19	0.66328	0.67709
1634403_at	alpha-Adaptin	FBgn0015567	19	0.66328	0.7608
1638006_at	CG10211	FBgn0032685	19	0.66328	0.27557
1633280_s_at	CG12581	FBgn0037213	19	0.66328	0.73946
1629062_at	CG13252	FBgn0037016	19	0.66328	0.78154
1641738_a_at	CG13636	FBgn0039232	19	0.66328	0.6323
1641152_at	CG1718 /// DmirCG1718	FBgn0031170	19	0.66328	0.74391
1623069_s_at	CG17544	FBgn0032775	19	0.66328	0.74681
1625227_at	CG30456	FBgn0050456	19	0.66328	0.70027
1625278_s_at	CG31004	FBgn0051004	19	0.66328	0.71885
1640991_at	CG32091	FBgn0052091	19	0.66328	0.56541
1623685_at	CG4064	FBgn0261610	19	0.66328	0.66355
1625778_at	CG4562	FBgn0038740	19	0.66328	0.6654
1638905_s_at	CG4839	FBgn0032187	19	0.66328	0.71042
1629973_at	CG6218	FBgn0038321	19	0.66328	0.68638
1640015_at	CG7053	FBgn0030960	19	0.66328	0.77048
1627420_s_at	CG7702	FBgn0038638	19	0.66328	0.67151
1632481_at	CG8602	FBgn0035763	19	0.66328	0.68162
1624725_at	CG9626	FBgn0037565	19	0.66328	0.40958
1629395_at	CG9743	FBgn0039756	19	0.66328	0.76277
1626929_at	Cht8	FBgn0034580	19	0.66328	0.71235
1627463_at	Damm	FBgn0033659	19	0.66328	0.40557
1626766_s_at	daw	FBgn0031461	19	0.66328	0.57878
1627795_at	Ir	FBgn0039061	19	0.66328	0.76974
1624506_at	Jon25Biii	FBgn0031653	19	0.66328	0.43494
1637359_at	Lsd-2	FBgn0030608	19	0.66328	0.67605
1623790_at	Mur29B	FBgn0051901	19	0.66328	0.62964
1632207_a_at	p130CAS	FBgn0035101	19	0.66328	0.72341
1635210_a_at	Ppn	FBgn0003137	19	0.66328	0.75609
1635675_at	scro	FBgn0028993	19	0.66328	0.45511
1638050_s_at	Sox14	FBgn0005612	19	0.66328	0.75434
1636302_s_at	Su(dx)	FBgn0003557	19	0.66328	0.78233
1633359_a_at	Traf-like	FBgn0030748	19	0.66328	0.75053
1624907_at	Tsp42Ee	FBgn0029506	19	0.66328	0.75886
1627890_at	GstD10	FBgn0042206	20	0.65129	0.66404
1624793_at	GstD7	FBgn0010043	20	0.65129	0.69735
1634554_at	GstD8	FBgn0010044	20	0.65129	0.65451
1640065_at	GstE7	FBgn0063493	20	0.65129	0.58925
1638132_at	CG10184	FBgn0039094	21	0.62993	0.61997
1626086_at	CG10621	FBgn0032726	21	0.62993	0.56018
1639262_at	CG11669 /// DsecCG11669	FBgn0033296	21	0.62993	0.63991
1623521_at	CG11909	FBgn0261575	21	0.62993	0.64748
1627271_at	CG13422 /// CG7655	FBgn0034511	21	0.62993	0.61824
1632212_at	CG14401	FBgn0032900	21	0.62993	0.57218
1641199_a_at	CG1544	FBgn0039827	21	0.62993	0.58993
1631370_at	CG30026	FBgn0050026	21	0.62993	0.70998
1633844_at	CG31469	FBgn0051469	21	0.62993	0.52229
1634525_at	CG34227	FBgn0085256	21	0.62993	0.63006
1640379_s_at	CG34424	FBgn0085453	21	0.62993	0.65259
1639819_at	CG6385	FBgn0034276	21	0.62993	0.57324
1623839_at	CG6415	FBgn0032287	21	0.62993	0.71282
1639401_at	LvpH	FBgn0002570	21	0.62993	0.61977
1633545_at	PGRP-SD	FBgn0035806	21	0.62993	0.73712
1632430_at	Tsf1	FBgn0022355	21	0.62993	0.6732
1630034_at	CG12119	FBgn0030102	22	0.62714	0.71116
1628317_at	CG14410	FBgn0030583	22	0.62714	0.46243
1639983_at	CG34290	FBgn0085319	22	0.62714	0.5822
1622974_at	CG4000	FBgn0038820	22	0.62714	0.70821
1626908_at	CG8066	FBgn0038243	22	0.62714	0.66204
1623851_at	CG9400	FBgn0030562	22	0.62714	0.68716
1633631_at	CG9682	FBgn0039760	22	0.62714	0.54065
1623558_at	Cpr49Ae	FBgn0033728	22	0.62714	0.66328
1628896_a_at	CG4210	FBgn0038302	23	0.61976	0.73179
1628599_at	Psf2	FBgn0261976	23	0.61976	0.59161
1628830_at	ver	FBgn0262524	23	0.61976	0.5359
1634960_at	CG14375	FBgn0038147	24	0.61606	0.75445
1623687_at	CG15199	FBgn0030270	24	0.61606	0.50989
1634519_at	CG34217	FBgn0085246	24	0.61606	0.55323
1636583_at	CG5932	FBgn0036996	24	0.61606	0.65881
1632705_at	ninaD	FBgn0002939	24	0.61606	0.60393
1634699_a_at	CG11919 /// CG18003	FBgn0033564	25	0.61521	0.594
1629718_at	CG16727	FBgn0038719	25	0.61521	0.64187
1626248_at	CG18547	FBgn0037973	25	0.61521	0.74022
1634192_at	CG30281	FBgn0050281	25	0.61521	0.38672
1629853_at	CG3699	FBgn0040349	25	0.61521	0.73138
1636343_at	CG6283	FBgn0039474	25	0.61521	0.61831
1639424_at	CG6910	FBgn0036262	25	0.61521	0.63249
1625265_at	CG9119	FBgn0035189	25	0.61521	0.70827
1626324_at	Cyp309a1	FBgn0031432	25	0.61521	0.60818
1640045_at	Npc2c	FBgn0037783	25	0.61521	0.35983
1637444_s_at	pug	FBgn0020385	25	0.61521	0.69592
1638882_at	ry	FBgn0003308	25	0.61521	0.70027
1640109_at	Ugt37b1	FBgn0026755	25	0.61521	0.58031
1628080_at	GIIIspla2	FBgn0030013	26	0.59775	0.59775
1629648_s_at	spri	FBgn0085443	26	0.59775	0.59775
1640838_s_at	Akap200	FBgn0027932	27	0.57811	0.57274
1635453_at	Bace	FBgn0032049	27	0.57811	0.71013
1630320_at	betaTry	FBgn0010357	27	0.57811	0.62883
1638023_s_at	CG14880	FBgn0038422	27	0.57811	0.28725
1623775_at	CG31089	FBgn0051089	27	0.57811	0.43692
1640249_at	CG33173	FBgn0053173	27	0.57811	0.62797
1640505_at	CG42351	FBgn0259682	27	0.57811	0.42109
1623398_at	CG4830	FBgn0037996	27	0.57811	0.45477
1626093_at	Jon65Aiii	FBgn0035665	27	0.57811	0.67872
1628800_at	Jon65Aiv	FBgn0250815	27	0.57811	0.69878
1624824_at	Jon74E	FBgn0023197	27	0.57811	0.65855
1626394_at	Jon99Fi	FBgn0039778	27	0.57811	0.51249
1628076_at	Lip3	FBgn0023495	27	0.57811	0.56069
1630027_s_at	Rtnl1	FBgn0053113	27	0.57811	0.64256
1623165_at	thetaTry	FBgn0011555	27	0.57811	0.67138
1638661_at	yip7	FBgn0040060	27	0.57811	0.68695
1637548_at	arg	FBgn0023535	28	0.56252	0.5483
1629969_at	CG11426	FBgn0037166	28	0.56252	0.66838
1637229_a_at	CG11796 /// DsecCG11796	FBgn0036992	28	0.56252	0.67557
1638764_at	CG13516	FBgn0040658	28	0.56252	0.62602
1635724_at	CG14292 /// DpseGA12884 /// DvirGJ14186	FBgn0038658	28	0.56252	0.67492
1625120_at	CG14630 /// CG33082	FBgn0014903	28	0.56252	0.67904
1634450_a_at	CG14681 /// Skeletor	FBgn0262717	28	0.56252	0.29271
1641741_a_at	CG14823	FBgn0035734	28	0.56252	0.44119
1640884_at	CG15784	FBgn0029766	28	0.56252	0.63712
1630993_at	CG31414	FBgn0051414	28	0.56252	0.65816
1639642_a_at	CG3239	FBgn0029769	28	0.56252	0.6225
1633642_at	CG34329	FBgn0085358	28	0.56252	0.17409
1628589_at	CG5010	FBgn0260747	28	0.56252	0.56271
1637752_a_at	CG9363	FBgn0037697	28	0.56252	0.49002
1638053_at	Cyp4p1	FBgn0015037	28	0.56252	0.67733
1623256_at	GstE1	FBgn0034335	28	0.56252	0.44424
1636242_at	Ilp6	FBgn0044047	28	0.56252	0.49132
1641722_at	Reg-2	FBgn0016715	28	0.56252	0.62688
1623355_at	v	FBgn0003965	28	0.56252	0.69729
1630979_at	CG13144	FBgn0032260	29	0.53696	0.59032
1638475_a_at	CG16885	FBgn0032538	29	0.53696	0.35825
1641688_at	CG18136	FBgn0036839	29	0.53696	0.58719
1638687_at	CG40298	FBgn0058298	29	0.53696	0.62651
1626529_at	CG42337	FBgn0259239	29	0.53696	0.58241
1623484_at	vg	FBgn0003975	29	0.53696	0.47708
1635486_at	CG33468	FBgn0053468	30	0.51051	0.48534
1637590_at	CG42329	FBgn0259229	30	0.51051	0.35928
1635282_at	CG7142	FBgn0038595	30	0.51051	0.6869
1629194_s_at	ade2	FBgn0000052	31	0.49842	0.50503
1637037_at	ade3	FBgn0000053	31	0.49842	0.50725
1640594_at	CG3011 /// DsecCG3011	FBgn0029823	31	0.49842	0.62225
1637142_at	CG9547	FBgn0031824	31	0.49842	0.62763
1628699_at	Lsp1beta	FBgn0002563	31	0.49842	0.23551
1641634_at	Lsp2	FBgn0002565	31	0.49842	0.41273
1634742_at	Sodh-2	FBgn0022359	31	0.49842	0.57853
1638361_at	CG12374 /// DsecCG12374	FBgn0033774	32	0.45691	0.58783
1629308_at	CG17192	FBgn0039472	32	0.45691	0.38234
1639394_at	m1	FBgn0002578	32	0.45691	0.54562
1630934_at	R2-element	FBte0000030	32	0.45691	0.31184
*Stone EA & Ayroles JF (2009) Modulated modularity clustering as an exploratory tool for functional genomic inference. PLoS Genet 5: e1000479.
