# Supplementary material for: Phenotypic Plasticity of the Drosophila Transcriptome
Source: PLoS Genet. 2012 Mar 29;8(3):e1002593. doi: 10.1371/journal.pgen.1002593 (PMC3315458; doi:10.1371/journal.pgen.1002593)
Supplement: Table S8 — Gene ontology analysis of overlapping Class II transcripts between high expressed transcripts in females and low expressed transcripts in males using DAVID (34). (XLSX) [file pgen.1002593.s016.xlsx]

## Sheet: FAChart_HF_LM
Table S8
Gene ontology analysis of overlapping Class II transcripts between high expressed transcripts in females and low expressed transcripts in males using DAVID*.
Category	Term	Count	%	PValue	Benjamini
GOTERM_BP_FAT	GO:0007304~chorion-containing eggshell formation	8	44.4444	3.18807e-11	4.97339e-09
GOTERM_BP_FAT	GO:0030703~eggshell formation	8	44.4444	3.18807e-11	4.97339e-09
GOTERM_BP_FAT	GO:0007292~female gamete generation	11	61.1111	2.28854e-10	1.19004e-08
GOTERM_BP_FAT	GO:0048610~reproductive cellular process	11	61.1111	1.55289e-10	1.21125e-08
GOTERM_BP_FAT	GO:0019953~sexual reproduction	11	61.1111	3.40091e-09	1.06108e-07
GOTERM_BP_FAT	GO:0007276~gamete generation	11	61.1111	2.74959e-09	1.07234e-07
GOTERM_BP_FAT	GO:0048609~reproductive process in a multicellular organism	11	61.1111	5.52003e-09	1.43521e-07
GOTERM_BP_FAT	GO:0032504~multicellular organism reproduction	11	61.1111	5.52003e-09	1.43521e-07
GOTERM_BP_FAT	GO:0003006~reproductive developmental process	10	55.5556	7.42568e-09	1.65487e-07
GOTERM_BP_FAT	GO:0048477~oogenesis	10	55.5556	7.42568e-09	1.65487e-07
GOTERM_BP_FAT	GO:0030707~ovarian follicle cell development	8	44.4444	1.12898e-08	2.20152e-07
GOTERM_BP_FAT	GO:0007306~eggshell chorion assembly	6	33.3333	6.22248e-08	1.07856e-06
GOTERM_BP_FAT	GO:0010927~cellular component assembly involved in morphogenesis	6	33.3333	2.57323e-07	4.01423e-06
GOTERM_BP_FAT	GO:0030704~vitelline membrane formation	3	16.6667	0.000113721	0.00161157
GOTERM_BP_FAT	GO:0007305~vitelline membrane formation in chorion-containing eggshell	3	16.6667	0.000113721	0.00161157
GOTERM_BP_FAT	GO:0030198~extracellular matrix organization	3	16.6667	0.000314918	0.00408621
GOTERM_BP_FAT	GO:0032989~cellular component morphogenesis	6	33.3333	0.00155033	0.0184462
GOTERM_BP_FAT	GO:0007028~cytoplasm organization	3	16.6667	0.00384799	0.0420506
GOTERM_CC_FAT	GO:0030312~external encapsulating structure	7	38.8889	2.69395e-12	3.63684e-11
GOTERM_CC_FAT	GO:0042600~chorion	7	38.8889	1.79825e-12	4.85522e-11
GOTERM_CC_FAT	GO:0005576~extracellular region	8	44.4444	8.06519e-05	0.000725633
GOTERM_MF_FAT	GO:0005213~structural constituent of chorion	6	33.3333	4.47887e-13	5.82223e-12
GOTERM_MF_FAT	GO:0005198~structural molecule activity	9	50	1.63129e-08	1.06034e-07
GOTERM_MF_FAT	GO:0008316~structural constituent of vitelline membrane	2	11.1111	0.00636848	0.0273053
SP_PIR_KEYWORDS	Secreted	8	44.4444	5.34803e-09	1.44397e-07
SP_PIR_KEYWORDS	signal	9	50	1.91303e-08	2.5826e-07
UP_SEQ_FEATURE	signal peptide	9	50	6.60382e-05	0.00546636
*Huang DW, Sherman BT, Lempicki RA (2009) Systematic and integrative analysis of large gene lists using DAVID Bioinformatics Resources. Nature Protoc. 4: 44-57.
