# Supplementary material for: Phenotypic Plasticity of the Drosophila Transcriptome
Source: PLoS Genet. 2012 Mar 29;8(3):e1002593. doi: 10.1371/journal.pgen.1002593 (PMC3315458; doi:10.1371/journal.pgen.1002593)
Supplement: Table S9 — Gene ontology analysis of overlapping Class II transcripts between low expressed transcripts in females and high expressed transcripts in males using DAVID (34). (XLSX) [file pgen.1002593.s017.xlsx]

## Sheet: FAChart_HM_LF
Table S9
Gene ontology analysis of overlapping Class II transcripts between low expressed transcripts in females and high expressed transcripts in males using DAVID*.
Category	Term	Count	%	PValue	Benjamini
GOTERM_BP_FAT	GO:0045297~post-mating behavior	12	7.89474	6.89747e-19	1.94509e-16
GOTERM_BP_FAT	GO:0019098~reproductive behavior	12	7.89474	1.97228e-12	2.78096e-10
GOTERM_BP_FAT	GO:0033057~reproductive behavior in a multicellular organism	9	5.92105	2.66261e-09	2.50285e-07
GOTERM_BP_FAT	GO:0007610~behavior	16	10.5263	2.37926e-08	1.3419e-06
GOTERM_BP_FAT	GO:0007618~mating	9	5.92105	2.06017e-08	1.45242e-06
GOTERM_BP_FAT	GO:0018991~oviposition	6	3.94737	3.51484e-08	1.65197e-06
GOTERM_BP_FAT	GO:0048609~reproductive process in a multicellular organism	20	13.1579	8.27527e-08	3.33375e-06
GOTERM_BP_FAT	GO:0032504~multicellular organism reproduction	20	13.1579	8.27527e-08	3.33375e-06
GOTERM_BP_FAT	GO:0007320~insemination	5	3.28947	1.13651e-06	4.0061e-05
GOTERM_BP_FAT	GO:0007620~copulation	5	3.28947	5.27566e-06	0.000165291
GOTERM_BP_FAT	GO:0046692~sperm competition	4	2.63158	3.62706e-05	0.00102233
GOTERM_BP_FAT	GO:0007621~negative regulation of female receptivity	4	2.63158	3.62706e-05	0.00102233
GOTERM_BP_FAT	GO:0045434~negative regulation of female receptivity, post-mating	4	2.63158	3.62706e-05	0.00102233
GOTERM_BP_FAT	GO:0046008~regulation of female receptivity, post-mating	4	2.63158	7.67454e-05	0.00196561
GOTERM_BP_FAT	GO:0045924~regulation of female receptivity	4	2.63158	0.000138932	0.00325979
GOTERM_BP_FAT	GO:0060180~female mating behavior	4	2.63158	0.000138932	0.00325979
GOTERM_BP_FAT	GO:0007321~sperm displacement	3	1.97368	0.000232296	0.00502693
GOTERM_BP_FAT	GO:0048232~male gamete generation	7	4.60526	0.000481067	0.00964557
GOTERM_BP_FAT	GO:0007283~spermatogenesis	7	4.60526	0.000481067	0.00964557
GOTERM_BP_FAT	GO:0007617~mating behavior	5	3.28947	0.000696151	0.0130069
GOTERM_BP_FAT	GO:0051705~behavioral interaction between organisms	5	3.28947	0.000755912	0.0132396
GOTERM_CC_FAT	GO:0005576~extracellular region	19	12.5	1.26106e-08	7.81856e-07
GOTERM_MF_FAT	GO:0005179~hormone activity	8	5.26316	1.07588e-07	1.14042e-05
GOTERM_MF_FAT	GO:0004177~aminopeptidase activity	7	4.60526	4.64764e-07	2.46322e-05
GOTERM_MF_FAT	GO:0008235~metalloexopeptidase activity	7	4.60526	4.64764e-07	2.46322e-05
GOTERM_MF_FAT	GO:0030145~manganese ion binding	7	4.60526	3.36293e-06	0.000118817
GOTERM_MF_FAT	GO:0008238~exopeptidase activity	7	4.60526	7.85773e-05	0.00166452
GOTERM_MF_FAT	GO:0005534~galactose binding	4	2.63158	7.17151e-05	0.00189871
GOTERM_MF_FAT	GO:0048029~monosaccharide binding	4	2.63158	0.000236733	0.00417405
GOTERM_MF_FAT	GO:0008237~metallopeptidase activity	7	4.60526	0.000910026	0.0136921
INTERPRO	IPR011356:Peptidase M17, leucyl aminopeptidase	7	4.60526	3.18689e-12	2.51765e-10
INTERPRO	IPR008283:Peptidase M17, leucyl aminopeptidase, N-terminal	7	4.60526	3.18689e-12	2.51765e-10
INTERPRO	IPR000819:Peptidase M17, leucyl aminopeptidase, C-terminal	7	4.60526	2.36323e-11	9.33477e-10
INTERPRO	IPR006611:Protein of unknown function DUF1431, cysteine-rich, Drosophila	6	3.94737	4.20481e-09	1.10727e-07
INTERPRO	IPR009392:Drosophila ACP53EA	3	1.97368	0.000154435	0.00304567
INTERPRO	IPR007702:Janus/Ocnus	3	1.97368	0.000307422	0.00484624
INTERPRO	IPR016186:C-type lectin-like	4	2.63158	0.00201618	0.0225196
INTERPRO	IPR001304:C-type lectin	4	2.63158	0.0018529	0.0241235
KEGG_PATHWAY	dme00480:Glutathione metabolism	7	4.60526	1.50472e-07	1.0533e-06
PIR_SUPERFAMILY	PIRSF002545:fruit fly testis-specific protein	5	3.28947	1.4664e-07	2.49288e-06
PIR_SUPERFAMILY	PIRSF001116:cytosol aminopeptidase	4	2.63158	1.12113e-05	9.52923e-05
SMART	SM00689:DM6	6	3.94737	3.87716e-10	3.87716e-09
SMART	SM00034:CLECT	4	2.63158	0.000525434	0.00262441
SP_PIR_KEYWORDS	behavior	16	10.5263	5.46968e-21	2.95363e-19
SP_PIR_KEYWORDS	Secreted	16	10.5263	2.27301e-08	6.13711e-07
SP_PIR_KEYWORDS	polymorphism	11	7.23684	9.49217e-07	1.70858e-05
SP_PIR_KEYWORDS	Aminopeptidase	7	4.60526	5.87827e-06	6.34835e-05
SP_PIR_KEYWORDS	signal	18	11.8421	4.89224e-06	6.60432e-05
UP_SEQ_FEATURE	sequence variant	14	9.21053	3.66113e-08	2.5994e-06
UP_SEQ_FEATURE	signal peptide	17	11.1842	9.84534e-08	3.49509e-06
*Huang DW, Sherman BT, Lempicki RA (2009) Systematic and integrative analysis of large gene lists using DAVID Bioinformatics Resources. Nature Protoc. 4: 44-57.
