# Supplementary material for: Phenotypic Plasticity of the Drosophila Transcriptome
Source: PLoS Genet. 2012 Mar 29;8(3):e1002593. doi: 10.1371/journal.pgen.1002593 (PMC3315458; doi:10.1371/journal.pgen.1002593)
Supplement: Table S10 — Gene ontology analysis of female specific Class II transcripts using DAVID (34). (XLSX) [file pgen.1002593.s018.xlsx]

## Sheet: FAChart_Fspecific
Table S10
Gene ontology analysis of female specific Class II transcripts using DAVID*.
Category	Term	Count	%	PValue	Benjamini
GOTERM_BP_FAT	GO:0019731~antibacterial humoral response	4	1.8018	0.00144265	0.590248
GOTERM_BP_FAT	GO:0006839~mitochondrial transport	5	2.25225	0.00247919	0.535606
GOTERM_BP_FAT	GO:0019730~antimicrobial humoral response	5	2.25225	0.00400348	0.562366
INTERPRO	IPR001715:Calponin-like actin-binding	5	2.25225	0.000853689	0.172003
INTERPRO	IPR011992:EF-Hand type	7	3.15315	0.00158055	0.160366
INTERPRO	IPR002048:Calcium-binding EF-hand	6	2.7027	0.00206021	0.140948
INTERPRO	IPR018248:EF hand	6	2.7027	0.00250024	0.129172
INTERPRO	IPR001283:Allergen V5/Tpx-1 related	4	1.8018	0.00499614	0.19859
INTERPRO	IPR014044:SCP-like extracellular	4	1.8018	0.00499614	0.19859
SMART	SM00033:CH	5	2.25225	0.000722061	0.0354717
SMART	SM00054:EFh	6	2.7027	0.00167238	0.0409811
SMART	SM00198:SCP	4	1.8018	0.00446491	0.0718684
*Huang DW, Sherman BT, Lempicki RA (2009) Systematic and integrative analysis of large gene lists using DAVID Bioinformatics Resources. Nature Protoc. 4: 44-57.
