# Supplementary material for: Phenotypic Plasticity of the Drosophila Transcriptome
Source: PLoS Genet. 2012 Mar 29;8(3):e1002593. doi: 10.1371/journal.pgen.1002593 (PMC3315458; doi:10.1371/journal.pgen.1002593)
Supplement: Table S11 — Gene ontology analysis of male specific Class II transcripts using DAVID (34). (XLSX) [file pgen.1002593.s019.xlsx]

## Sheet: FAChart_Mspecific
Table S11
Gene ontology analysis of male specific Class II transcripts using DAVID*.
Category	Term	Count	%	PValue	Benjamini
GOTERM_BP_FAT	GO:0051052~regulation of DNA metabolic process	6	1.63488	7.04846e-05	0.0310165
GOTERM_BP_FAT	GO:0048610~reproductive cellular process	24	6.53951	0.000236512	0.0346305
GOTERM_BP_FAT	GO:0045132~meiotic chromosome segregation	8	2.17984	0.000198607	0.0348912
GOTERM_BP_FAT	GO:0007292~female gamete generation	25	6.81199	0.000161939	0.0355491
GOTERM_BP_FAT	GO:0048477~oogenesis	25	6.81199	0.000122587	0.0358738
GOTERM_BP_FAT	GO:0019953~sexual reproduction	31	8.44687	5.65634e-05	0.0493117
GOTERM_CC_FAT	GO:0030312~external encapsulating structure	7	1.90736	3.69905e-06	0.000303276
GOTERM_CC_FAT	GO:0042600~chorion	7	1.90736	2.5185e-06	0.00041295
GOTERM_CC_FAT	GO:0032993~protein-DNA complex	7	1.90736	0.000161035	0.00876532
GOTERM_CC_FAT	GO:0005576~extracellular region	25	6.81199	0.00024478	0.00998699
GOTERM_MF_FAT	GO:0005214~structural constituent of chitin-based cuticle	11	2.99728	5.35176e-05	0.0158748
GOTERM_MF_FAT	GO:0042302~structural constituent of cuticle	11	2.99728	0.000107488	0.015942
GOTERM_MF_FAT	GO:0004175~endopeptidase activity	23	6.26703	0.000291134	0.0286035
INTERPRO	IPR000618:Insect cuticle protein	11	2.99728	3.44837e-05	0.0130866
KEGG_PATHWAY	dme03030:DNA replication	6	1.63488	0.000226078	0.00833094
*Huang DW, Sherman BT, Lempicki RA (2009) Systematic and integrative analysis of large gene lists using DAVID Bioinformatics Resources. Nature Protoc. 4: 44-57.
